# Supplementary material for: SUMOylated Golgin45 associates with PML-NB to transcriptionally regulate lipid metabolism genes during heat shock stress
Source: Commun Biol. 2024 May 6;7:532. doi: 10.1038/s42003-024-06232-3 (PMC11074300; doi:10.1038/s42003-024-06232-3)
Supplement: Supplementary file 3 — Supplementary data 1 [file 42003_2024_6232_MOESM3_ESM.xlsx]

## Sheet: proteinGroups
Protein IDs	Protein names	Gene names	Fasta headers	Number of proteins	Peptides	Razor + unique peptides	Unique peptides	Peptides G45_1	Peptides G45_2	Peptides G45_3	Peptides G45_SUMO_1	Peptides G45_SUMO_2	Peptides G45_SUMO_3	Razor + unique peptides G45_1	Razor + unique peptides G45_2	Razor + unique peptides G45_3	Razor + unique peptides G45_SUMO_1	Razor + unique peptides G45_SUMO_2	Razor + unique peptides G45_SUMO_3	Unique peptides G45_1	Unique peptides G45_2	Unique peptides G45_3	Unique peptides G45_SUMO_1	Unique peptides G45_SUMO_2	Unique peptides G45_SUMO_3	Sequence coverage [%]	Unique + razor sequence coverage [%]	Unique sequence coverage [%]	Mol. weight [kDa]	Sequence length	Sequence lengths	Q-value	Score	Identification type G45_1	Identification type G45_2	Identification type G45_3	Identification type G45_SUMO_1	Identification type G45_SUMO_2	Identification type G45_SUMO_3	Sequence coverage G45_1 [%]	Sequence coverage G45_2 [%]	Sequence coverage G45_3 [%]	Sequence coverage G45_SUMO_1 [%]	Sequence coverage G45_SUMO_2 [%]	Sequence coverage G45_SUMO_3 [%]	LFQ intensity G45_1	LFQ intensity G45_2	LFQ intensity G45_3	LFQ intensity G45_SUMO_1
Q9UBW7;A0A087X151	Zinc finger MYM-type protein 2	ZMYM2	sp|Q9UBW7|ZMYM2_HUMAN Zinc finger MYM-type protein 2 OS=Homo sapiens GN=ZMYM2 PE=1 SV=1	2	8	8	8	0	0	0	4	2	4	0	0	0	4	2	4	0	0	0	4	2	4	8.2	8.2	8.2	154.91	1377	1377;276	0	20.436				By MS/MS	By MS/MS	By MS/MS	0	0	0	3.4	2.5	4.8	0	0	0	17056000
Q14980;A0A087WY61;F5H6Y5;F5H4J1;H0YFY6;G3V4Z7;F5H2F3;F5H3L6;F5H0Z7;F5H763;K4DIE0;F8W9B8;A0A0A0MSI8;O00471	Nuclear mitotic apparatus protein 1	NUMA1	sp|Q14980|NUMA1_HUMAN Nuclear mitotic apparatus protein 1 OS=Homo sapiens GN=NUMA1 PE=1 SV=2;tr|A0A087WY61|A0A087WY61_HUMAN Nuclear mitotic apparatus protein 1 OS=Homo sapiens GN=NUMA1 PE=1 SV=1	14	6	6	6	0	1	2	1	3	2	0	1	2	1	3	2	0	1	2	1	3	2	3.9	3.9	3.9	238.26	2115	2115;2099;691;852;964;62;159;174;201;220;353;643;711;708	0	13.886		By matching	By MS/MS	By MS/MS	By MS/MS	By MS/MS	0	0.3	1.1	1	1.8	1.8	0	0	0	6410200
H0Y2S9;H0Y7E2;H7C3G6;J3QRL2;K7EL39		MPRIP	tr|H0Y2S9|H0Y2S9_HUMAN Myosin phosphatase Rho-interacting protein (Fragment) OS=Homo sapiens GN=MPRIP PE=1 SV=3;tr|H0Y7E2|H0Y7E2_HUMAN Myosin phosphatase Rho-interacting protein (Fragment) OS=Homo sapiens GN=MPRIP PE=1 SV=3	5	28	5	5	20	19	16	24	20	22	0	0	0	5	1	1	0	0	0	5	1	1	20.5	4.5	4.5	203.37	1794	1794;1091;277;181;95	0	9.048	By matching	By matching	By matching	By MS/MS	By matching	By matching	14.7	13.8	12.3	17.8	14.4	15.7	0	0	0	8168300
H0Y8E6;P49736	DNA replication licensing factor MCM2	MCM2	tr|H0Y8E6|H0Y8E6_HUMAN DNA helicase (Fragment) OS=Homo sapiens GN=MCM2 PE=1 SV=1;sp|P49736|MCM2_HUMAN DNA replication licensing factor MCM2 OS=Homo sapiens GN=MCM2 PE=1 SV=4	2	5	5	5	2	1	2	0	0	0	2	1	2	0	0	0	2	1	2	0	0	0	7.9	7.9	7.9	93.998	836	836;904	0	11.169	By MS/MS	By MS/MS	By MS/MS				2.9	1.4	2.9	0	0	0	3339000	0	2660600	0
O14744;G3V580;G3V2L6;C9JSX3;G3V5L5;G3V2X6;H0YJX6;G3V507;G3V2F5	Protein arginine N-methyltransferase 5;Protein arginine N-methyltransferase 5, N-terminally processed	PRMT5	sp|O14744|ANM5_HUMAN Protein arginine N-methyltransferase 5 OS=Homo sapiens GN=PRMT5 PE=1 SV=4;tr|G3V580|G3V580_HUMAN Protein arginine N-methyltransferase 5 (Fragment) OS=Homo sapiens GN=PRMT5 PE=1 SV=1;tr|G3V2L6|G3V2L6_HUMAN Protein arginine N-methyltrans	9	5	5	5	2	1	2	1	0	0	2	1	2	1	0	0	2	1	2	1	0	0	9.1	9.1	9.1	72.683	637	637;180;183;186;170;185;279;42;86	0	11.281	By MS/MS	By MS/MS	By MS/MS	By MS/MS			3.9	2.2	3.6	2	0	0	8471100	7108500	0	0
Q96QK1;I3L4S0;I3L4P4	Vacuolar protein sorting-associated protein 35	VPS35	sp|Q96QK1|VPS35_HUMAN Vacuolar protein sorting-associated protein 35 OS=Homo sapiens GN=VPS35 PE=1 SV=2	3	5	5	5	3	2	3	1	0	0	3	2	3	1	0	0	3	2	3	1	0	0	6.8	6.8	6.8	91.706	796	796;41;47	0	9.606	By MS/MS	By MS/MS	By MS/MS	By MS/MS			4.1	3.6	3.1	1.8	0	0	8602200	13467000	12933000	0
D3DQV9;P78344;H0Y3P2;H0YCH5;H0YEC5;H0YD77	Eukaryotic translation initiation factor 4 gamma 2	EIF4G2	tr|D3DQV9|D3DQV9_HUMAN Eukaryotic translation initiation factor 4 gamma 2 (Fragment) OS=Homo sapiens GN=EIF4G2 PE=1 SV=1;sp|P78344|IF4G2_HUMAN Eukaryotic translation initiation factor 4 gamma 2 OS=Homo sapiens GN=EIF4G2 PE=1 SV=1;tr|H0Y3P2|H0Y3P2_HUMAN Euk	6	4	4	4	1	1	1	2	0	0	1	1	1	2	0	0	1	1	1	2	0	0	7.6	7.6	7.6	102.33	907	907;907;869;444;244;282	0	10.329	By MS/MS	By matching	By MS/MS	By MS/MS			1.7	2.2	2.2	3.7	0	0	0	5772100	8326000	0
P63279;H3BPC4;H3BQQ9;B0QYN7	SUMO-conjugating enzyme UBC9	UBE2I	sp|P63279|UBC9_HUMAN SUMO-conjugating enzyme UBC9 OS=Homo sapiens GN=UBE2I PE=1 SV=1;tr|H3BPC4|H3BPC4_HUMAN SUMO-conjugating enzyme UBC9 (Fragment) OS=Homo sapiens GN=UBE2I PE=1 SV=2;tr|H3BQQ9|H3BQQ9_HUMAN SUMO-conjugating enzyme (Fragment) OS=Homo sapiens	4	4	4	4	0	0	0	3	3	4	0	0	0	3	3	4	0	0	0	3	3	4	42.4	42.4	42.4	18.007	158	158;70;137;184	0	10.064				By MS/MS	By MS/MS	By MS/MS	0	0	0	34.2	34.2	42.4	0	0	0	25599000
Q5T7U1;Q9Y5Q8;Q5T7U0;Q5T7U4;H7BY84;H0Y5D2	General transcription factor 3C polypeptide 5	GTF3C5	tr|Q5T7U1|Q5T7U1_HUMAN General transcription factor 3C polypeptide 5 OS=Homo sapiens GN=GTF3C5 PE=1 SV=1;sp|Q9Y5Q8|TF3C5_HUMAN General transcription factor 3C polypeptide 5 OS=Homo sapiens GN=GTF3C5 PE=1 SV=2;tr|Q5T7U0|Q5T7U0_HUMAN General transcription fa	6	4	4	4	2	1	0	1	0	0	2	1	0	1	0	0	2	1	0	1	0	0	8.5	8.5	8.5	52.29	457	457;519;224;244;345;90	0	6.3842	By MS/MS	By matching		By MS/MS			4.8	2.4	0	1.8	0	0	22324000	28588000	0	0
A0A0B4J207;P60891;P21108;B1ALA7;B1ALA9;P11908;B7ZB02;A6NMS2;H7C540;D3YTJ7	Ribose-phosphate pyrophosphokinase 1;Ribose-phosphate pyrophosphokinase 3;Ribose-phosphate pyrophosphokinase 2	PRPS1L1;PRPS1;PRPS2	tr|A0A0B4J207|A0A0B4J207_HUMAN Ribose-phosphate pyrophosphokinase 3 OS=Homo sapiens GN=PRPS1L1 PE=1 SV=1;sp|P60891|PRPS1_HUMAN Ribose-phosphate pyrophosphokinase 1 OS=Homo sapiens GN=PRPS1 PE=1 SV=2;sp|P21108|PRPS3_HUMAN Ribose-phosphate pyrophosphokinase	10	3	3	3	1	0	0	0	2	1	1	0	0	0	2	1	1	0	0	0	2	1	13.2	13.2	13.2	34.809	318	318;318;318;168;218;318;114;147;173;200	0	14.421	By MS/MS				By MS/MS	By MS/MS	5.3	0	0	0	7.9	3.8	4359400	0	0	0
C9JUM8;Q8TCB0	Interferon-induced protein 44	IFI44	tr|C9JUM8|C9JUM8_HUMAN Interferon-induced protein 44 (Fragment) OS=Homo sapiens GN=IFI44 PE=1 SV=1;sp|Q8TCB0|IFI44_HUMAN Interferon-induced protein 44 OS=Homo sapiens GN=IFI44 PE=2 SV=2	2	3	3	3	0	1	0	0	0	0	0	1	0	0	0	0	0	1	0	0	0	0	20	20	20	22.177	195	195;444	0	6.5108		By MS/MS					0	6.7	0	0	0	0	0	4226100	0	0
CON__Q8N1N4-2;CON__Q7RTT2;Q8N1N4	Keratin, type II cytoskeletal 78	KRT78	;;sp|Q8N1N4|K2C78_HUMAN Keratin, type II cytoskeletal 78 OS=Homo sapiens GN=KRT78 PE=2 SV=2	3	5	3	3	5	4	5	2	2	2	3	2	3	0	0	0	3	2	3	0	0	0	9.2	6.3	6.3	56.964	521	521;521;520	0	6.3694	By MS/MS	By MS/MS	By MS/MS	By matching	By matching	By matching	9.2	7.3	9.2	2.9	2.9	2.9	18913000	16675000	10689000	0
CON__Q7Z794;Q7Z794	Keratin, type II cytoskeletal 1b	KRT77	;sp|Q7Z794|K2C1B_HUMAN Keratin, type II cytoskeletal 1b OS=Homo sapiens GN=KRT77 PE=2 SV=3	2	9	4	3	8	7	7	5	5	5	3	2	2	0	0	0	2	2	2	0	0	0	12.6	7.6	5.5	61.802	578	578;578	0	6.7383	By MS/MS	By MS/MS	By MS/MS	By matching	By matching	By matching	10.9	8.8	8.8	5	5	5	6593700	9195400	7582400	0
H0YCZ2;E9PPJ1;Q8NG31	Protein CASC5	CASC5	tr|H0YCZ2|H0YCZ2_HUMAN Protein CASC5 (Fragment) OS=Homo sapiens GN=CASC5 PE=1 SV=1;tr|E9PPJ1|E9PPJ1_HUMAN Protein CASC5 OS=Homo sapiens GN=CASC5 PE=1 SV=2;sp|Q8NG31|CASC5_HUMAN Protein CASC5 OS=Homo sapiens GN=CASC5 PE=1 SV=3	3	3	3	3	1	0	1	0	0	0	1	0	1	0	0	0	1	0	1	0	0	0	2.1	2.1	2.1	154.97	1361	1361;1746;2342	0	8.8807	By MS/MS		By matching				0.7	0	0.7	0	0	0	4101600	0	2949300	0
H3BST5;Q8IXI1;H3BUX4;I3L2C6;H3BMP9;H3BVI5	Mitochondrial Rho GTPase 2	RHOT2	tr|H3BST5|H3BST5_HUMAN Mitochondrial Rho GTPase 2 (Fragment) OS=Homo sapiens GN=RHOT2 PE=1 SV=2;sp|Q8IXI1|MIRO2_HUMAN Mitochondrial Rho GTPase 2 OS=Homo sapiens GN=RHOT2 PE=1 SV=2;tr|H3BUX4|H3BUX4_HUMAN Mitochondrial Rho GTPase 2 OS=Homo sapiens GN=RHOT2 P	6	3	3	3	0	0	0	1	1	0	0	0	0	1	1	0	0	0	0	1	1	0	17.8	17.8	17.8	23.086	208	208;618;135;214;55;72	0.00089767	4.3878				By MS/MS	By MS/MS		0	0	0	6.7	5.3	0	0	0	0	0
J3KPP4;O95232;D6RDI2;D6RHH0;U3KQT3	Luc7-like protein 3	LUC7L3	tr|J3KPP4|J3KPP4_HUMAN Cisplatin resistance-associated overexpressed protein, isoform CRA_b OS=Homo sapiens GN=LUC7L3 PE=1 SV=1;sp|O95232|LC7L3_HUMAN Luc7-like protein 3 OS=Homo sapiens GN=LUC7L3 PE=1 SV=2;tr|D6RDI2|D6RDI2_HUMAN Luc7-like protein 3 (Fragme	5	3	3	3	0	0	0	1	0	1	0	0	0	1	0	1	0	0	0	1	0	1	8.8	8.8	8.8	58.22	489	489;432;184;36;47	0	5.7938				By MS/MS		By MS/MS	0	0	0	2.9	0	2.2	0	0	0	0
K7EKI0;Q92817	Envoplakin	EVPL	tr|K7EKI0|K7EKI0_HUMAN Envoplakin OS=Homo sapiens GN=EVPL PE=1 SV=1;sp|Q92817|EVPL_HUMAN Envoplakin OS=Homo sapiens GN=EVPL PE=1 SV=3	2	3	3	3	0	0	0	1	2	2	0	0	0	1	2	2	0	0	0	1	2	2	2.2	2.2	2.2	233.83	2055	2055;2033	0	4.6353				By MS/MS	By MS/MS	By MS/MS	0	0	0	0.6	1.4	1.5	0	0	0	7866500
P54289;H0Y715;E7ERK3	Voltage-dependent calcium channel subunit alpha-2/delta-1;Voltage-dependent calcium channel subunit alpha-2-1;Voltage-dependent calcium channel subunit delta-1	CACNA2D1	sp|P54289|CA2D1_HUMAN Voltage-dependent calcium channel subunit alpha-2/delta-1 OS=Homo sapiens GN=CACNA2D1 PE=1 SV=3;tr|H0Y715|H0Y715_HUMAN Voltage-dependent calcium channel subunit alpha-2/delta-1 (Fragment) OS=Homo sapiens GN=CACNA2D1 PE=1 SV=1	3	3	3	3	0	0	0	2	0	1	0	0	0	2	0	1	0	0	0	2	0	1	4.4	4.4	4.4	124.57	1103	1103;280;309	0	6.3937				By MS/MS		By MS/MS	0	0	0	2.5	0	1.9	0	0	0	0
P61289;K7EMD0;K7EPX6;K7EKR3;K7ENH2;B3KQ25;K7ESG5;K9J957;B7Z8D3;A0A087WTV2	Proteasome activator complex subunit 3	PSME3	sp|P61289|PSME3_HUMAN Proteasome activator complex subunit 3 OS=Homo sapiens GN=PSME3 PE=1 SV=1;tr|K7EMD0|K7EMD0_HUMAN Proteasome activator complex subunit 3 (Fragment) OS=Homo sapiens GN=PSME3 PE=1 SV=1;tr|K7EPX6|K7EPX6_HUMAN Proteasome activator complex	10	3	3	3	0	0	0	0	1	0	0	0	0	0	1	0	0	0	0	0	1	0	13.8	13.8	13.8	29.506	254	254;96;111;119;179;193;198;231;130;170	0	5.3013					By MS/MS		0	0	0	0	3.5	0	0	0	0	0
Q15386	Ubiquitin-protein ligase E3C	UBE3C	sp|Q15386|UBE3C_HUMAN Ubiquitin-protein ligase E3C OS=Homo sapiens GN=UBE3C PE=1 SV=3	1	3	3	3	0	0	0	1	0	2	0	0	0	1	0	2	0	0	0	1	0	2	4.4	4.4	4.4	123.92	1083	1083	0	5.8817				By MS/MS		By MS/MS	0	0	0	1.1	0	3.3	0	0	0	0
Q16555;E5RFU4;E9PD68;Q14194	Dihydropyrimidinase-related protein 2	DPYSL2	sp|Q16555|DPYL2_HUMAN Dihydropyrimidinase-related protein 2 OS=Homo sapiens GN=DPYSL2 PE=1 SV=1	4	3	3	3	1	1	2	1	0	0	1	1	2	1	0	0	1	1	2	1	0	0	6.8	6.8	6.8	62.293	572	572;170;570;572	0	5.5573	By MS/MS	By matching	By MS/MS	By MS/MS			2.3	2.3	4.2	2.6	0	0	6518700	8052900	6990100	0
Q86VP6;A0A0C4DGH5;H0YH27	Cullin-associated NEDD8-dissociated protein 1	CAND1	sp|Q86VP6|CAND1_HUMAN Cullin-associated NEDD8-dissociated protein 1 OS=Homo sapiens GN=CAND1 PE=1 SV=2;tr|A0A0C4DGH5|A0A0C4DGH5_HUMAN Cullin-associated NEDD8-dissociated protein 1 (Fragment) OS=Homo sapiens GN=CAND1 PE=1 SV=1	3	3	3	3	1	0	0	0	0	0	1	0	0	0	0	0	1	0	0	0	0	0	3.4	3.4	3.4	136.37	1230	1230;770;442	0	5.2597	By MS/MS						1.3	0	0	0	0	0	4256700	0	0	0
Q8TCJ2	Dolichyl-diphosphooligosaccharide--protein glycosyltransferase subunit STT3B	STT3B	sp|Q8TCJ2|STT3B_HUMAN Dolichyl-diphosphooligosaccharide--protein glycosyltransferase subunit STT3B OS=Homo sapiens GN=STT3B PE=1 SV=1	1	3	3	3	1	1	1	1	0	0	1	1	1	1	0	0	1	1	1	1	0	0	4.2	4.2	4.2	93.673	826	826	0	5.1368	By MS/MS	By MS/MS	By MS/MS	By matching			1.3	1.3	1.8	1.8	0	0	4426500	5351900	0	0
Q96A33	Coiled-coil domain-containing protein 47	CCDC47	sp|Q96A33|CCD47_HUMAN Coiled-coil domain-containing protein 47 OS=Homo sapiens GN=CCDC47 PE=1 SV=1	1	3	3	3	0	0	1	1	1	2	0	0	1	1	1	2	0	0	1	1	1	2	7.5	7.5	7.5	55.873	483	483	0	7.2265			By MS/MS	By matching	By matching	By matching	0	0	1.9	3.3	2.3	5.6	0	0	0	7496800
Q9BPX3	Condensin complex subunit 3	NCAPG	sp|Q9BPX3|CND3_HUMAN Condensin complex subunit 3 OS=Homo sapiens GN=NCAPG PE=1 SV=1	1	3	3	3	2	1	1	0	0	2	2	1	1	0	0	2	2	1	1	0	0	2	3.5	3.5	3.5	114.33	1015	1015	0	8.1629	By MS/MS	By matching	By matching			By MS/MS	2.4	1.4	1.4	0	0	2.6	3169800	9961600	2891700	0
Q9H7Z7;A6NHH0;X6RJ95	Prostaglandin E synthase 2;Prostaglandin E synthase 2 truncated form	PTGES2	sp|Q9H7Z7|PGES2_HUMAN Prostaglandin E synthase 2 OS=Homo sapiens GN=PTGES2 PE=1 SV=1;tr|A6NHH0|A6NHH0_HUMAN Prostaglandin E synthase 2 OS=Homo sapiens GN=PTGES2 PE=1 SV=2	3	3	3	3	0	0	0	2	1	1	0	0	0	2	1	1	0	0	0	2	1	1	15.6	15.6	15.6	41.943	377	377;186;265	0	8.8093				By MS/MS	By MS/MS	By MS/MS	0	0	0	9.5	4.5	5	0	0	0	7064400
Q9NZN4	EH domain-containing protein 2	EHD2	sp|Q9NZN4|EHD2_HUMAN EH domain-containing protein 2 OS=Homo sapiens GN=EHD2 PE=1 SV=2	1	4	4	3	1	0	0	3	1	0	1	0	0	3	1	0	1	0	0	2	1	0	8.3	8.3	6.6	61.161	543	543	0	19.178	By MS/MS			By MS/MS	By matching		2.8	0	0	5.5	2.2	0	0	0	0	2162600
Q9UJY1;H0YG30	Heat shock protein beta-8	HSPB8	sp|Q9UJY1|HSPB8_HUMAN Heat shock protein beta-8 OS=Homo sapiens GN=HSPB8 PE=1 SV=1	2	3	3	3	0	0	0	0	0	0	0	0	0	0	0	0	0	0	0	0	0	0	20.9	20.9	20.9	21.604	196	196;152	0	12.95							0	0	0	0	0	0	0	0	0	0
Q9Y679	Ancient ubiquitous protein 1	AUP1	sp|Q9Y679|AUP1_HUMAN Ancient ubiquitous protein 1 OS=Homo sapiens GN=AUP1 PE=1 SV=1	1	3	3	3	0	0	0	1	1	0	0	0	0	1	1	0	0	0	0	1	1	0	5.9	5.9	5.9	53.028	476	476	0	5.3376				By matching	By MS/MS		0	0	0	1.5	1.5	0	0	0	0	2078100
B8ZZN6;P63165;B8ZZJ0;B9A032;B8ZZ67	Small ubiquitin-related modifier 1	SUMO1	tr|B8ZZN6|B8ZZN6_HUMAN Small ubiquitin-related modifier 1 OS=Homo sapiens GN=SUMO1 PE=1 SV=1;sp|P63165|SUMO1_HUMAN Small ubiquitin-related modifier 1 OS=Homo sapiens GN=SUMO1 PE=1 SV=1;tr|B8ZZJ0|B8ZZJ0_HUMAN Small ubiquitin-related modifier 1 OS=Homo sapie	5	8	8	8	1	1	1	8	8	8	1	1	1	8	8	8	1	1	1	8	8	8	41.1	41.1	41.1	16.645	146	146;101;58;77;62	0	87.795	By matching	By matching	By matching	By MS/MS	By MS/MS	By MS/MS	4.8	8.2	8.2	41.1	41.1	41.1	1604900	1854500	2293100	1970500000
B3KY94;O14735;H3BUR9	CDP-diacylglycerol--inositol 3-phosphatidyltransferase	CDIPT	tr|B3KY94|B3KY94_HUMAN CDP-diacylglycerol--inositol 3-phosphatidyltransferase OS=Homo sapiens GN=CDIPT PE=1 SV=1;sp|O14735|CDIPT_HUMAN CDP-diacylglycerol--inositol 3-phosphatidyltransferase OS=Homo sapiens GN=CDIPT PE=1 SV=1	3	3	3	3	1	0	0	2	2	3	1	0	0	2	2	3	1	0	0	2	2	3	15.6	15.6	15.6	25.946	237	237;213;157	0	4.9738	By matching			By MS/MS	By MS/MS	By MS/MS	5.5	0	0	11	11	15.6	3476100	0	0	4968700
P16401	Histone H1.5	HIST1H1B	sp|P16401|H15_HUMAN Histone H1.5 OS=Homo sapiens GN=HIST1H1B PE=1 SV=3	1	6	4	4	3	4	3	6	5	5	1	2	1	4	3	3	1	2	1	4	3	3	21.7	14.6	14.6	22.58	226	226	0	7.941	By matching	By MS/MS	By matching	By MS/MS	By MS/MS	By MS/MS	11.9	17.3	11.9	21.7	17.7	17.7	13604000	13774000	6099000	39777000
Q9HAV4;H0Y9I3	Exportin-5	XPO5	sp|Q9HAV4|XPO5_HUMAN Exportin-5 OS=Homo sapiens GN=XPO5 PE=1 SV=1	2	4	4	4	1	0	0	1	3	1	1	0	0	1	3	1	1	0	0	1	3	1	4.6	4.6	4.6	136.31	1204	1204;107	0	9.8213	By matching			By matching	By MS/MS	By MS/MS	0.8	0	0	0.8	2.9	1.2	6077600	0	0	7319400
E9PFH4;C9J7E5;Q9Y5L0	Transportin-3	TNPO3	tr|E9PFH4|E9PFH4_HUMAN Transportin-3 OS=Homo sapiens GN=TNPO3 PE=1 SV=1;tr|C9J7E5|C9J7E5_HUMAN Transportin-3 OS=Homo sapiens GN=TNPO3 PE=1 SV=1;sp|Q9Y5L0|TNPO3_HUMAN Transportin-3 OS=Homo sapiens GN=TNPO3 PE=1 SV=3	3	3	3	3	2	1	0	1	1	0	2	1	0	1	1	0	2	1	0	1	1	0	4.6	4.6	4.6	96.669	857	857;957;923	0	8.0421	By MS/MS	By matching		By MS/MS	By MS/MS		3.5	1.1	0	2	2	0	0	2975000	0	6357900
D3DTX6;Q96SB3	Neurabin-2	PPP1R9B	tr|D3DTX6|D3DTX6_HUMAN Neurabin-2 OS=Homo sapiens GN=PPP1R9B PE=1 SV=1;sp|Q96SB3|NEB2_HUMAN Neurabin-2 OS=Homo sapiens GN=PPP1R9B PE=1 SV=2	2	6	6	5	1	3	2	3	5	6	1	3	2	3	5	6	1	3	2	3	5	5	11.1	11.1	9.9	89.333	817	817;815	0	30.288	By MS/MS	By matching	By matching	By MS/MS	By MS/MS	By MS/MS	2.4	6.9	3.3	5.8	9.9	11.1	5685200	18580000	12364000	40403000
A0A0D9SF60;Q99569;B4DRK2;E9PHB5;E7EPC8;Q9UQB3	Plakophilin-4	PKP4	tr|A0A0D9SF60|A0A0D9SF60_HUMAN Plakophilin-4 OS=Homo sapiens GN=PKP4 PE=1 SV=1;sp|Q99569|PKP4_HUMAN Plakophilin-4 OS=Homo sapiens GN=PKP4 PE=1 SV=2	6	3	3	3	1	2	0	0	1	2	1	2	0	0	1	2	1	2	0	0	1	2	3.1	3.1	3.1	133.97	1208	1208;1192;888;912;1134;1225	0	6.7333	By MS/MS	By MS/MS			By MS/MS	By MS/MS	0.8	2.2	0	0	1.1	1.9	0	3884400	0	0
G5E9Z2;Q96KA5	Cleft lip and palate transmembrane protein 1-like protein	CLPTM1L	tr|G5E9Z2|G5E9Z2_HUMAN Cisplatin resistance related protein CRR9p, isoform CRA_c OS=Homo sapiens GN=CLPTM1L PE=1 SV=1;sp|Q96KA5|CLP1L_HUMAN Cleft lip and palate transmembrane protein 1-like protein OS=Homo sapiens GN=CLPTM1L PE=1 SV=1	2	3	3	3	2	2	0	2	2	2	2	2	0	2	2	2	2	2	0	2	2	2	13.6	13.6	13.6	43.28	369	369;538	0	15.479	By MS/MS	By MS/MS		By MS/MS	By matching	By MS/MS	10.6	10.6	0	10.6	10.6	10.6	9504300	0	0	12003000
P29590;H3BT57;H3BT29;H3BUJ5;H3BVD2	Protein PML	PML	sp|P29590|PML_HUMAN Protein PML OS=Homo sapiens GN=PML PE=1 SV=3;tr|H3BT57|H3BT57_HUMAN Protein PML OS=Homo sapiens GN=PML PE=1 SV=1	5	28	28	28	10	13	14	23	25	25	10	13	14	23	25	25	10	13	14	23	25	25	40.7	40.7	40.7	97.55	882	882;568;240;261;217	0	279.85	By MS/MS	By MS/MS	By MS/MS	By MS/MS	By MS/MS	By MS/MS	18.9	21.2	20.9	37	35	38.7	118550000	139930000	159460000	431810000
Q6WRI0	Immunoglobulin superfamily member 10	IGSF10	sp|Q6WRI0|IGS10_HUMAN Immunoglobulin superfamily member 10 OS=Homo sapiens GN=IGSF10 PE=2 SV=1	1	8	8	8	2	2	1	8	6	5	2	2	1	8	6	5	2	2	1	8	6	5	5.2	5.2	5.2	290.83	2623	2623	0	42.163	By MS/MS	By matching	By matching	By MS/MS	By MS/MS	By MS/MS	1.1	1.5	0.5	5.2	4	3	11878000	19791000	8847100	43271000
Q86YQ8;E7ENV7;Q9HCH3;A0A0J9YWU8;A0A0J9YWA1;Q8IYJ1;A0A087WX62;O75131;Q96FN4;Q96A23;O95741;Q9UBL6	Copine-8	CPNE8	sp|Q86YQ8|CPNE8_HUMAN Copine-8 OS=Homo sapiens GN=CPNE8 PE=1 SV=2;tr|E7ENV7|E7ENV7_HUMAN Copine-8 OS=Homo sapiens GN=CPNE8 PE=1 SV=2	12	7	7	7	1	0	0	3	4	4	1	0	0	3	4	4	1	0	0	3	4	4	14.9	14.9	14.9	63.107	564	564;552;593;226;290;553;503;537;548;557;557;633	0	13.111	By MS/MS			By MS/MS	By MS/MS	By MS/MS	1.6	0	0	7.6	8	6.7	13334000	0	0	15612000
Q8N766	ER membrane protein complex subunit 1	EMC1	sp|Q8N766|EMC1_HUMAN ER membrane protein complex subunit 1 OS=Homo sapiens GN=EMC1 PE=1 SV=1	1	3	3	3	0	0	1	1	1	0	0	0	1	1	1	0	0	0	1	1	1	0	5.6	5.6	5.6	111.76	993	993	0	13.239			By matching	By MS/MS	By MS/MS		0	0	2	2	2	0	0	0	5400900	6827200
Q92947;K7EKT3;K7ES74;K7EKH1	Glutaryl-CoA dehydrogenase, mitochondrial	GCDH	sp|Q92947|GCDH_HUMAN Glutaryl-CoA dehydrogenase, mitochondrial OS=Homo sapiens GN=GCDH PE=1 SV=1;tr|K7EKT3|K7EKT3_HUMAN Glutaryl-CoA dehydrogenase, mitochondrial (Fragment) OS=Homo sapiens GN=GCDH PE=1 SV=1	4	7	7	7	2	0	3	6	5	4	2	0	3	6	5	4	2	0	3	6	5	4	24.9	24.9	24.9	48.127	438	438;164;131;148	0	45.379	By MS/MS		By MS/MS	By MS/MS	By MS/MS	By MS/MS	5.9	0	11.4	22.1	16.7	15.1	10574000	0	21648000	26925000
Q53HC5;M0R1P3;M0R1N0;M0QXE1	Kelch-like protein 26	KLHL26	sp|Q53HC5|KLH26_HUMAN Kelch-like protein 26 OS=Homo sapiens GN=KLHL26 PE=1 SV=2	4	6	6	6	1	3	0	2	4	2	1	3	0	2	4	2	1	3	0	2	4	2	13.5	13.5	13.5	68.139	615	615;102;145;185	0	10.954	By matching	By MS/MS		By MS/MS	By MS/MS	By MS/MS	1.8	7.5	0	5	9.6	4.7	5177000	6182500	0	10285000
Q9Y5B9;G3V5A4;G3V401;G3V2X0	FACT complex subunit SPT16	SUPT16H	sp|Q9Y5B9|SP16H_HUMAN FACT complex subunit SPT16 OS=Homo sapiens GN=SUPT16H PE=1 SV=1	4	3	3	3	2	0	0	2	2	1	2	0	0	2	2	1	2	0	0	2	2	1	3.1	3.1	3.1	119.91	1047	1047;66;81;83	0	6.4114	By MS/MS			By MS/MS	By MS/MS	By matching	2.2	0	0	2.2	2.2	1.1	14696000	0	0	13828000
P67936;K7EMU5;K7EPB9	Tropomyosin alpha-4 chain	TPM4	sp|P67936|TPM4_HUMAN Tropomyosin alpha-4 chain OS=Homo sapiens GN=TPM4 PE=1 SV=3	3	12	6	6	8	6	8	9	10	11	3	1	3	3	5	5	3	1	3	3	5	5	41.1	26.6	26.6	28.521	248	248;102;110	0	42.177	By MS/MS	By matching	By MS/MS	By MS/MS	By MS/MS	By MS/MS	24.2	22.2	30.2	33.9	34.3	37.1	28386000	16406000	19713000	52043000
H7BXY5;Q0ZGT2;E7EUA0;E7ETM8	Nexilin	NEXN	tr|H7BXY5|H7BXY5_HUMAN Nexilin (Fragment) OS=Homo sapiens GN=NEXN PE=1 SV=1;sp|Q0ZGT2|NEXN_HUMAN Nexilin OS=Homo sapiens GN=NEXN PE=1 SV=1;tr|E7EUA0|E7EUA0_HUMAN Nexilin (Fragment) OS=Homo sapiens GN=NEXN PE=1 SV=1;tr|E7ETM8|E7ETM8_HUMAN Nexilin (Fragment)	4	8	8	8	3	4	4	5	7	7	3	4	4	5	7	7	3	4	4	5	7	7	13.4	13.4	13.4	68.814	576	576;675;435;321	0	21.851	By MS/MS	By MS/MS	By MS/MS	By MS/MS	By MS/MS	By MS/MS	5.6	7.3	6.9	8.7	11.5	12.2	14691000	18126000	18785000	46762000
E7EU96;Q5U5J2;P68400;Q8NEV1;A0A087WY74;V9GYA2;V9GY80	Casein kinase II subunit alpha;Casein kinase II subunit alpha 3	CSNK2A1;CSNK2A3	tr|E7EU96|E7EU96_HUMAN Casein kinase II subunit alpha OS=Homo sapiens GN=CSNK2A1 PE=1 SV=1;tr|Q5U5J2|Q5U5J2_HUMAN CSNK2A1 protein OS=Homo sapiens GN=CSNK2A1 PE=1 SV=1;sp|P68400|CSK21_HUMAN Casein kinase II subunit alpha OS=Homo sapiens GN=CSNK2A1 PE=1 SV=1	7	9	9	9	6	6	4	8	9	8	6	6	4	8	9	8	6	6	4	8	9	8	34.8	34.8	34.8	45.31	385	385;397;391;391;118;74;80	0	94.381	By MS/MS	By MS/MS	By MS/MS	By MS/MS	By MS/MS	By MS/MS	23.6	23.9	14.8	31.4	34.8	30.9	41194000	43370000	41290000	98002000
A0A0G2JNZ2;A0A0G2JPP5;Q14160;A0A0G2JMS7;H0YCG0;H0YDF9;Q5T0G3;Q9BTT6	Protein scribble homolog	SCRIB	tr|A0A0G2JNZ2|A0A0G2JNZ2_HUMAN Protein scribble homolog OS=Homo sapiens GN=SCRIB PE=1 SV=1;tr|A0A0G2JPP5|A0A0G2JPP5_HUMAN Protein scribble homolog OS=Homo sapiens GN=SCRIB PE=1 SV=1;sp|Q14160|SCRIB_HUMAN Protein scribble homolog OS=Homo sapiens GN=SCRIB PE	8	12	12	12	5	2	3	6	9	5	5	2	3	6	9	5	5	2	3	6	9	5	12.1	12.1	12.1	174.91	1630	1630;1655;1630;1549;650;140;154;524	0	69.379	By MS/MS	By matching	By matching	By MS/MS	By MS/MS	By MS/MS	5.2	1.6	3.6	6.4	10.1	5.2	27382000	22333000	14743000	63560000
CON__Q3KNV1;P08729	Keratin, type II cytoskeletal 7	KRT7	;sp|P08729|K2C7_HUMAN Keratin, type II cytoskeletal 7 OS=Homo sapiens GN=KRT7 PE=1 SV=5	2	41	3	3	39	38	38	40	40	40	3	3	3	3	3	3	3	3	3	3	3	3	69.9	6.4	6.4	51.385	469	469;469	0	66.259	By MS/MS	By MS/MS	By MS/MS	By MS/MS	By MS/MS	By MS/MS	66.5	65.5	65.5	68.9	68.9	68.9	323640000	314050000	324980000	863410000
O75475;V9GYT7	PC4 and SFRS1-interacting protein	PSIP1	sp|O75475|PSIP1_HUMAN PC4 and SFRS1-interacting protein OS=Homo sapiens GN=PSIP1 PE=1 SV=1	2	4	4	4	2	0	2	3	2	4	2	0	2	3	2	4	2	0	2	3	2	4	10.8	10.8	10.8	60.103	530	530;65	0	23.086	By MS/MS		By matching	By MS/MS	By MS/MS	By MS/MS	4.5	0	4.5	9.4	6	10.8	8117400	0	9799100	12547000
P19784;H3BNI9;H3BSA1	Casein kinase II subunit alpha	CSNK2A2	sp|P19784|CSK22_HUMAN Casein kinase II subunit alpha OS=Homo sapiens GN=CSNK2A2 PE=1 SV=1	3	5	5	5	2	0	1	3	4	4	2	0	1	3	4	4	2	0	1	3	4	4	19.4	19.4	19.4	41.213	350	350;135;230	0	18.416	By matching		By matching	By MS/MS	By MS/MS	By MS/MS	7.7	0	5.4	11.1	16	15.1	11557000	0	7768400	12806000
Q16352;A0A087WYG8	Alpha-internexin	INA	sp|Q16352|AINX_HUMAN Alpha-internexin OS=Homo sapiens GN=INA PE=1 SV=2;tr|A0A087WYG8|A0A087WYG8_HUMAN Alpha-internexin OS=Homo sapiens GN=INA PE=1 SV=1	2	8	7	7	3	3	3	6	5	6	2	2	2	5	4	5	2	2	2	5	4	5	16.8	15	15	55.39	499	499;496	0	10.68	By matching	By matching	By MS/MS	By MS/MS	By MS/MS	By MS/MS	5.6	5.8	5.6	13.2	9.6	11.2	8326900	6549300	6455600	13862000
E9PNW4;E9PR17;P13987;H0YET2	CD59 glycoprotein	CD59	tr|E9PNW4|E9PNW4_HUMAN CD59 glycoprotein OS=Homo sapiens GN=CD59 PE=1 SV=1;tr|E9PR17|E9PR17_HUMAN CD59 glycoprotein OS=Homo sapiens GN=CD59 PE=1 SV=1;sp|P13987|CD59_HUMAN CD59 glycoprotein OS=Homo sapiens GN=CD59 PE=1 SV=1	4	3	3	3	3	3	3	3	3	3	3	3	3	3	3	3	3	3	3	3	3	3	29.6	29.6	29.6	11.985	108	108;130;128;52	0	26.677	By MS/MS	By MS/MS	By MS/MS	By MS/MS	By MS/MS	By MS/MS	29.6	29.6	29.6	29.6	29.6	29.6	71704000	86765000	110030000	230390000
J3QLE5;A8MT02;P63162;P14678;J3KRY3;S4R3P3	Small nuclear ribonucleoprotein-associated protein N;Small nuclear ribonucleoprotein-associated proteins B and B	SNRPN;SNRPB	tr|J3QLE5|J3QLE5_HUMAN Small nuclear ribonucleoprotein-associated protein N (Fragment) OS=Homo sapiens GN=SNRPN PE=1 SV=1;tr|A8MT02|A8MT02_HUMAN Small nuclear ribonucleoprotein-associated proteins B and B OS=Homo sapiens GN=SNRPB PE=1 SV=3;sp|P63162|RSMN_	6	4	4	4	2	1	1	3	3	3	2	1	1	3	3	3	2	1	1	3	3	3	26	26	26	17.546	169	169;288;240;240;59;70	0	11.12	By MS/MS	By MS/MS	By MS/MS	By MS/MS	By MS/MS	By MS/MS	12.4	4.1	4.1	17.2	17.2	17.2	6748000	6933000	0	8497100
Q8IVL6	Prolyl 3-hydroxylase 3	LEPREL2	sp|Q8IVL6|P3H3_HUMAN Prolyl 3-hydroxylase 3 OS=Homo sapiens GN=P3H3 PE=1 SV=1	1	3	3	3	0	0	1	3	1	2	0	0	1	3	1	2	0	0	1	3	1	2	6.5	6.5	6.5	81.836	736	736	0	6.9542			By matching	By MS/MS	By MS/MS	By MS/MS	0	0	2.7	6.5	2.7	3.8	0	0	7971800	9380600
Q5SRQ3;Q5SRQ6;P67870;N0E472;A0A0G2JM12;N0E644;A0A0G2JM58	Casein kinase II subunit beta	CSNK2B-LY6G5B-1181;CSNK2B;CSNK2B-LY6G5B--991;CSNK2B-LY6G5B-562	tr|Q5SRQ3|Q5SRQ3_HUMAN Casein kinase II subunit beta OS=Homo sapiens GN=CSNK2B PE=1 SV=1;tr|Q5SRQ6|Q5SRQ6_HUMAN Casein kinase II subunit beta OS=Homo sapiens GN=CSNK2B PE=1 SV=2;sp|P67870|CSK2B_HUMAN Casein kinase II subunit beta OS=Homo sapiens GN=CSNK2B	7	4	4	4	2	2	2	4	4	4	2	2	2	4	4	4	2	2	2	4	4	4	26.8	26.8	26.8	26.673	228	228;234;215;304;304;161;161	0	17.248	By matching	By matching	By matching	By MS/MS	By MS/MS	By MS/MS	16.2	16.2	16.2	26.8	26.8	26.8	17936000	14395000	7673900	29682000
Q8WWC4;H7C0V0	Uncharacterized protein C2orf47, mitochondrial	C2orf47	sp|Q8WWC4|CB047_HUMAN Uncharacterized protein C2orf47, mitochondrial OS=Homo sapiens GN=C2orf47 PE=1 SV=1;tr|H7C0V0|H7C0V0_HUMAN Uncharacterized protein C2orf47, mitochondrial (Fragment) OS=Homo sapiens GN=C2orf47 PE=1 SV=1	2	3	3	3	1	1	0	2	2	1	1	1	0	2	2	1	1	1	0	2	2	1	11.3	11.3	11.3	32.544	291	291;225	0	4.6551	By matching	By matching		By MS/MS	By MS/MS	By matching	3.1	3.4	0	8.2	8.2	3.4	3886200	2385400	0	5166700
CON__P08729;CON__Q9DCV7				2	42	35	4	40	38	39	41	41	41	34	33	34	35	35	35	4	3	4	4	4	4	68.2	59.5	2.1	51.417	469	469;457	0	323.31	By MS/MS	By MS/MS	By MS/MS	By MS/MS	By MS/MS	By MS/MS	64.8	63.8	63.8	67.2	67.2	67.2	10162000000	9671500000	10199000000	21550000000
P05783;F8VZY9;CON__H-INV:HIT000015463;CON__Q497I4	Keratin, type I cytoskeletal 18	KRT18	sp|P05783|K1C18_HUMAN Keratin, type I cytoskeletal 18 OS=Homo sapiens GN=KRT18 PE=1 SV=2;tr|F8VZY9|F8VZY9_HUMAN Keratin, type I cytoskeletal 18 OS=Homo sapiens GN=KRT18 PE=1 SV=1	4	42	41	27	40	40	39	41	42	41	39	39	38	40	41	40	25	26	26	27	27	27	82.8	81.2	63.5	48.057	430	430;391;295;455	0	323.31	By MS/MS	By MS/MS	By MS/MS	By MS/MS	By MS/MS	By MS/MS	81.2	81.2	80.9	82.8	82.8	82.8	10390000000	9831800000	10213000000	21592000000
A0A0A0MRM8;A0A0D9SGC1;E7EW20;Q9UM54	Unconventional myosin-VI	MYO6	tr|A0A0A0MRM8|A0A0A0MRM8_HUMAN Unconventional myosin-VI OS=Homo sapiens GN=MYO6 PE=1 SV=1;tr|A0A0D9SGC1|A0A0D9SGC1_HUMAN Unconventional myosin-VI OS=Homo sapiens GN=MYO6 PE=1 SV=1;tr|E7EW20|E7EW20_HUMAN Unconventional myosin-VI OS=Homo sapiens GN=MYO6 PE=1	4	3	3	3	2	2	2	2	2	2	2	2	2	2	2	2	2	2	2	2	2	2	3.2	3.2	3.2	145.01	1253	1253;1294;1295;1294	0	7.5013	By MS/MS	By MS/MS	By MS/MS	By MS/MS	By MS/MS	By MS/MS	2	1.8	1.8	1.8	1.8	1.8	0	4076400	0	0
P15328	Folate receptor alpha	FOLR1	sp|P15328|FOLR1_HUMAN Folate receptor alpha OS=Homo sapiens GN=FOLR1 PE=1 SV=3	1	10	10	10	9	9	9	10	10	10	9	9	9	10	10	10	9	9	9	10	10	10	52.9	52.9	52.9	29.819	257	257	0	187.11	By MS/MS	By MS/MS	By MS/MS	By MS/MS	By MS/MS	By MS/MS	52.9	52.9	52.9	52.9	52.9	52.9	405100000	360040000	374670000	861080000
P63167;Q96FJ2;F8VXI7;F8VXL2;F8VRV5	Dynein light chain 1, cytoplasmic;Dynein light chain 2, cytoplasmic	DYNLL1;DYNLL2	sp|P63167|DYL1_HUMAN Dynein light chain 1, cytoplasmic OS=Homo sapiens GN=DYNLL1 PE=1 SV=1;sp|Q96FJ2|DYL2_HUMAN Dynein light chain 2, cytoplasmic OS=Homo sapiens GN=DYNLL2 PE=1 SV=1	5	3	3	3	0	2	2	3	3	3	0	2	2	3	3	3	0	2	2	3	3	3	49.4	49.4	49.4	10.366	89	89;89;42;47;67	0	9.9475		By MS/MS	By MS/MS	By MS/MS	By MS/MS	By MS/MS	0	37.1	37.1	49.4	49.4	49.4	0	17782000	11857000	24051000
P58107	Epiplakin	EPPK1	sp|P58107|EPIPL_HUMAN Epiplakin OS=Homo sapiens GN=EPPK1 PE=1 SV=2	1	151	144	5	126	124	123	143	145	143	119	117	116	136	138	136	4	4	4	5	5	4	73.1	65.8	2.6	555.61	5090	5090	0	323.31	By MS/MS	By MS/MS	By MS/MS	By MS/MS	By MS/MS	By MS/MS	66.4	63.9	63.2	68.9	69.6	72	6343300000	6955200000	6899200000	14351000000
P16403;P16402;Q02539;P22492	Histone H1.2;Histone H1.3	HIST1H1C;HIST1H1D	sp|P16403|H12_HUMAN Histone H1.2 OS=Homo sapiens GN=HIST1H1C PE=1 SV=2;sp|P16402|H13_HUMAN Histone H1.3 OS=Homo sapiens GN=HIST1H1D PE=1 SV=2	4	10	10	3	7	8	8	8	7	9	7	8	8	8	7	9	1	2	2	1	1	2	35.7	35.7	12.2	21.364	213	213;221;215;207	0	39.059	By MS/MS	By MS/MS	By MS/MS	By MS/MS	By MS/MS	By MS/MS	27.2	34.7	34.7	31	25.8	35.2	98704000	99620000	108500000	186390000
Q9NR12;D6RH06;D6RF83;H7BYK4;D6RAN1;H0Y8W6	PDZ and LIM domain protein 7	PDLIM7	sp|Q9NR12|PDLI7_HUMAN PDZ and LIM domain protein 7 OS=Homo sapiens GN=PDLIM7 PE=1 SV=1	6	16	16	16	11	10	9	15	14	15	11	10	9	15	14	15	11	10	9	15	14	15	50.1	50.1	50.1	49.844	457	457;287;173;195;90;120	0	115.07	By MS/MS	By MS/MS	By MS/MS	By MS/MS	By MS/MS	By MS/MS	38.5	34.4	29.8	48.6	47	48.6	156100000	140200000	142260000	288930000
Q15149;E9PKG0;E9PQ28;E9PIA2;REV__A0A0U1RR03	Plectin	PLEC	sp|Q15149|PLEC_HUMAN Plectin OS=Homo sapiens GN=PLEC PE=1 SV=3	5	374	374	312	335	315	323	359	350	348	335	315	323	359	350	348	279	261	270	301	291	289	74.3	74.3	61.6	531.78	4684	4684;190;83;174;55	0	323.31	By MS/MS	By MS/MS	By MS/MS	By MS/MS	By MS/MS	By MS/MS	67.8	67.2	68.8	73.1	71.1	70.9	27812000000	27629000000	28521000000	55670000000
Q9ULV4;B4E3S0;H0YHL7;F8W1H8;F8VUX3;F8VSA4;F8VRE9;F8VTT6;F8VVB7;F8VV53;J3QLV6;J3KSS5;Q6QEF8	Coronin-1C;Coronin	CORO1C	sp|Q9ULV4|COR1C_HUMAN Coronin-1C OS=Homo sapiens GN=CORO1C PE=1 SV=1;tr|B4E3S0|B4E3S0_HUMAN Coronin OS=Homo sapiens GN=CORO1C PE=1 SV=1;tr|H0YHL7|H0YHL7_HUMAN Coronin-1C (Fragment) OS=Homo sapiens GN=CORO1C PE=1 SV=1	13	22	22	22	16	19	15	21	20	20	16	19	15	21	20	20	16	19	15	21	20	20	51.9	51.9	51.9	53.248	474	474;369;165;151;159;162;163;169;181;125;432;471;472	0	278.13	By MS/MS	By MS/MS	By MS/MS	By MS/MS	By MS/MS	By MS/MS	42	45.8	42.6	50.2	47.5	50.4	305300000	312780000	311630000	625280000
P40937;F5H5S0;E9PEP3;C9JH72;F5H304;F5H0U6	Replication factor C subunit 5	RFC5	sp|P40937|RFC5_HUMAN Replication factor C subunit 5 OS=Homo sapiens GN=RFC5 PE=1 SV=1	6	9	9	9	2	2	3	7	8	7	2	2	3	7	8	7	2	2	3	7	8	7	37.4	37.4	37.4	38.496	340	340;104;99;104;63;139	0	49.934	By MS/MS	By MS/MS	By MS/MS	By MS/MS	By MS/MS	By MS/MS	10.3	10.3	11.5	29.4	34.7	31.2	26627000	25308000	22838000	48897000
Q9BY89	Uncharacterized protein KIAA1671	KIAA1671	sp|Q9BY89|K1671_HUMAN Uncharacterized protein KIAA1671 OS=Homo sapiens GN=KIAA1671 PE=1 SV=2	1	5	5	5	2	2	2	2	3	4	2	2	2	2	3	4	2	2	2	2	3	4	4.7	4.7	4.7	196.71	1806	1806	0	10.195	By matching	By MS/MS	By MS/MS	By MS/MS	By MS/MS	By MS/MS	1.8	1.8	1.4	1.7	3.1	4.1	6995500	9568300	4974100	11069000
CON__P08727;P08727;C9JM50;CON__Q99456;Q99456	Keratin, type I cytoskeletal 19	KRT19	;sp|P08727|K1C19_HUMAN Keratin, type I cytoskeletal 19 OS=Homo sapiens GN=KRT19 PE=1 SV=4;tr|C9JM50|C9JM50_HUMAN Keratin, type I cytoskeletal 19 (Fragment) OS=Homo sapiens GN=KRT19 PE=1 SV=1	5	29	16	6	23	25	23	26	26	26	11	13	10	15	16	14	5	5	4	5	6	5	56.2	42.2	18.5	44.091	400	400;400;196;494;494	0	265.7	By MS/MS	By MS/MS	By MS/MS	By MS/MS	By MS/MS	By MS/MS	44.8	51.8	43.8	54	56.2	54	166910000	130610000	161010000	309730000
E9PFQ4;Q86SQ0;G5E9V3;E9PGF6;E9PDY7	Pleckstrin homology-like domain family B member 2	PHLDB2	tr|E9PFQ4|E9PFQ4_HUMAN Pleckstrin homology-like domain family B member 2 (Fragment) OS=Homo sapiens GN=PHLDB2 PE=1 SV=1;sp|Q86SQ0|PHLB2_HUMAN Pleckstrin homology-like domain family B member 2 OS=Homo sapiens GN=PHLDB2 PE=1 SV=2;tr|G5E9V3|G5E9V3_HUMAN Pleck	5	3	3	3	1	0	1	2	1	3	1	0	1	2	1	3	1	0	1	2	1	3	3.7	3.7	3.7	125.47	1115	1115;1253;581;744;519	0	6.1257	By matching		By matching	By MS/MS	By MS/MS	By MS/MS	1.9	0	1.9	3	1.9	3.7	6749200	0	6709800	10241000
Q13637;O14966;P57729	Ras-related protein Rab-32	RAB32	sp|Q13637|RAB32_HUMAN Ras-related protein Rab-32 OS=Homo sapiens GN=RAB32 PE=1 SV=3	3	5	5	5	4	1	0	3	2	3	4	1	0	3	2	3	4	1	0	3	2	3	29.3	29.3	29.3	24.997	225	225;203;211	0	18.895	By MS/MS	By MS/MS		By MS/MS	By MS/MS	By MS/MS	23.6	4.9	0	14.2	9.3	20.4	15439000	9269400	0	16510000
Q9UKD2	mRNA turnover protein 4 homolog	MRTO4	sp|Q9UKD2|MRT4_HUMAN mRNA turnover protein 4 homolog OS=Homo sapiens GN=MRTO4 PE=1 SV=2	1	3	3	3	2	2	0	3	3	2	2	2	0	3	3	2	2	2	0	3	3	2	15.1	15.1	15.1	27.56	239	239	0	5.6604	By MS/MS	By matching		By MS/MS	By MS/MS	By MS/MS	10.9	10.9	0	15.1	15.1	10.5	6775700	5091300	0	6464700
CON__Q04695;Q04695;F5GWP8;K7EPJ9;K7ESE1;K7ELP7;C9JTG5;CON__P35900;CON__Q9D312;P35900;J3QR55;CON__Q8N1A0;CON__Q9C075;CON__Q99PS0;Q8N1A0;Q9C075	Keratin, type I cytoskeletal 17	KRT17	;sp|Q04695|K1C17_HUMAN Keratin, type I cytoskeletal 17 OS=Homo sapiens GN=KRT17 PE=1 SV=2;tr|F5GWP8|F5GWP8_HUMAN Keratin, type I cytoskeletal 17 OS=Homo sapiens GN=KRT17 PE=1 SV=2;tr|K7EPJ9|K7EPJ9_HUMAN Keratin, type I cytoskeletal 17 (Fragment) OS=Homo sa	16	48	48	11	45	43	45	45	43	45	45	43	45	45	43	45	10	10	10	10	10	10	86.8	86.8	34.3	48.105	432	432;432;349;231;95;49;220;424;431;424;149;295;422;422;295;422	0	323.31	By MS/MS	By MS/MS	By MS/MS	By MS/MS	By MS/MS	By MS/MS	84.3	84.3	85.6	83.8	84	84.3	15237000000	15442000000	16062000000	29459000000
Q8N3V7	Synaptopodin	SYNPO	sp|Q8N3V7|SYNPO_HUMAN Synaptopodin OS=Homo sapiens GN=SYNPO PE=1 SV=2	1	17	17	17	9	9	10	14	15	13	9	9	10	14	15	13	9	9	10	14	15	13	26.7	26.7	26.7	99.462	929	929	0	117.42	By MS/MS	By MS/MS	By MS/MS	By MS/MS	By MS/MS	By MS/MS	15.4	16.1	17.8	23	25.8	22.6	102150000	86186000	85850000	177640000
P42345;B1AKP8	Serine/threonine-protein kinase mTOR	MTOR	sp|P42345|MTOR_HUMAN Serine/threonine-protein kinase mTOR OS=Homo sapiens GN=MTOR PE=1 SV=1	2	4	4	4	2	1	0	2	0	2	2	1	0	2	0	2	2	1	0	2	0	2	2.4	2.4	2.4	288.89	2549	2549;754	0	10.008	By matching	By MS/MS		By MS/MS		By MS/MS	0.9	0.6	0	1.3	0	1.1	3885500	4585800	0	8493800
Q9UKS6;A0A0C4DGG1;E9PIY1;H0YDM6;E9PJ33;E9PJ75;E9PNM9	Protein kinase C and casein kinase substrate in neurons protein 3	PACSIN3	sp|Q9UKS6|PACN3_HUMAN Protein kinase C and casein kinase substrate in neurons protein 3 OS=Homo sapiens GN=PACSIN3 PE=1 SV=2;tr|A0A0C4DGG1|A0A0C4DGG1_HUMAN Protein kinase C and casein kinase substrate in neurons protein 3 (Fragment) OS=Homo sapiens GN=PACS	7	8	8	8	6	5	3	8	7	6	6	5	3	8	7	6	6	5	3	8	7	6	28.8	28.8	28.8	48.486	424	424;405;320;76;69;142;148	0	51.796	By MS/MS	By MS/MS	By MS/MS	By MS/MS	By MS/MS	By MS/MS	19.1	15.8	11.1	28.8	23.3	20	30994000	31065000	34390000	69021000
P08651;S4R308;K7ESG9;K7EKH0;U3KPY9;K7EJB0;S4R3K4;A0A087WXP2;Q5W0Y9;B1AKN6;C9JWJ8;A0A0A0MRX8;K7EN08;B1AKN7;Q5VW27;B1AKN5;B1AKN8;Q5VW30;Q5VW26;O00712;Q14938;Q12857	Nuclear factor 1 C-type	NFIC	sp|P08651|NFIC_HUMAN Nuclear factor 1 C-type OS=Homo sapiens GN=NFIC PE=1 SV=2	22	3	3	3	3	1	2	1	3	1	3	1	2	1	3	1	3	1	2	1	3	1	10.6	10.6	10.6	55.674	508	508;95;125;128;167;183;186;188;200;380;403;446;455;466;487;487;532;561;570;420;502;509	0.00082576	3.3361	By MS/MS	By MS/MS	By MS/MS	By matching	By MS/MS	By MS/MS	10.6	2.2	8.5	6.3	10.6	6.3	6698300	6863900	6002900	11843000
P08670;B0YJC4;B0YJC5;Q5JVS8;P17661;H7C5W5;P41219;U3KPR1;B4DIR1;K7ELP4;K7EKH6;F8W835;K7EKH9;CON__Q61726;A0A087X106;CON__O43790;CON__Q6NT21;CON__P78385;CON__Q14533;O43790;P78385;Q14533;P07196	Vimentin	VIM	sp|P08670|VIME_HUMAN Vimentin OS=Homo sapiens GN=VIM PE=1 SV=4;tr|B0YJC4|B0YJC4_HUMAN Vimentin OS=Homo sapiens GN=VIM PE=1 SV=1	23	53	50	48	52	52	50	53	53	53	49	49	47	50	50	50	47	47	45	48	48	48	87.1	83.7	81.8	53.651	466	466;431;228;173;470;200;470;143;179;189;191;207;261;479;484;486;493;493;505;486;493;505;543	0	323.31	By MS/MS	By MS/MS	By MS/MS	By MS/MS	By MS/MS	By MS/MS	86.1	86.1	84.3	87.1	87.1	87.1	17399000000	18694000000	18467000000	31787000000
H7C1N2;O75128;J3KR05;A0A0J9YWK3;H7C2C4	Protein cordon-bleu	COBL	tr|H7C1N2|H7C1N2_HUMAN Protein cordon-bleu (Fragment) OS=Homo sapiens GN=COBL PE=1 SV=1;sp|O75128|COBL_HUMAN Protein cordon-bleu OS=Homo sapiens GN=COBL PE=1 SV=2;tr|J3KR05|J3KR05_HUMAN Protein cordon-bleu (Fragment) OS=Homo sapiens GN=COBL PE=1 SV=1	5	6	6	6	2	3	3	5	6	5	2	3	3	5	6	5	2	3	3	5	6	5	9	9	9	119.04	1106	1106;1261;1146;394;614	0	21.772	By MS/MS	By MS/MS	By MS/MS	By MS/MS	By MS/MS	By MS/MS	3.2	4.5	4.6	7.5	9	7.5	18725000	14358000	13687000	26050000
O43854	EGF-like repeat and discoidin I-like domain-containing protein 3	EDIL3	sp|O43854|EDIL3_HUMAN EGF-like repeat and discoidin I-like domain-containing protein 3 OS=Homo sapiens GN=EDIL3 PE=1 SV=1	1	13	13	13	8	7	7	10	12	13	8	7	7	10	12	13	8	7	7	10	12	13	35.8	35.8	35.8	53.764	480	480	0	76.484	By MS/MS	By MS/MS	By MS/MS	By MS/MS	By MS/MS	By MS/MS	20.2	16.5	18.8	24.4	33.1	35.8	79277000	66099000	74159000	129040000
O15020;A4QPE4;E9PJZ2	Spectrin beta chain, non-erythrocytic 2	SPTBN2	sp|O15020|SPTN2_HUMAN Spectrin beta chain, non-erythrocytic 2 OS=Homo sapiens GN=SPTBN2 PE=1 SV=3	3	59	49	49	37	39	35	52	53	54	27	29	25	42	43	44	27	29	25	42	43	44	34.8	30.6	30.6	271.32	2390	2390;934;117	0	323.31	By MS/MS	By MS/MS	By MS/MS	By MS/MS	By MS/MS	By MS/MS	20.5	21.8	19.2	31.3	31	31.8	302370000	268250000	263500000	496390000
Q9BT22;K7EPU3;K7EID2;A0A087WZJ8;Q6GMV1	Chitobiosyldiphosphodolichol beta-mannosyltransferase	ALG1	sp|Q9BT22|ALG1_HUMAN Chitobiosyldiphosphodolichol beta-mannosyltransferase OS=Homo sapiens GN=ALG1 PE=1 SV=2	5	5	5	5	2	0	1	4	1	2	2	0	1	4	1	2	2	0	1	4	1	2	17	17	17	52.518	464	464;184;168;207;187	0	13.831	By matching		By matching	By MS/MS	By matching	By MS/MS	6	0	3.7	14.2	3.7	7.3	10203000	0	8347800	12287000
Q9H845;H0Y8Z9	Acyl-CoA dehydrogenase family member 9, mitochondrial	ACAD9	sp|Q9H845|ACAD9_HUMAN Acyl-CoA dehydrogenase family member 9, mitochondrial OS=Homo sapiens GN=ACAD9 PE=1 SV=1;tr|H0Y8Z9|H0Y8Z9_HUMAN Acyl-CoA dehydrogenase family member 9, mitochondrial (Fragment) OS=Homo sapiens GN=ACAD9 PE=1 SV=1	2	3	3	3	0	1	2	2	2	1	0	1	2	2	2	1	0	1	2	2	2	1	6.6	6.6	6.6	68.76	621	621;384	0	8.2389		By matching	By matching	By matching	By matching	By matching	0	2.4	4.5	4.5	4.5	2.4	0	9635700	7934500	8878600
A0A0A0MQX1;Q9HD67;D6RGD1;E9PEW5	Unconventional myosin-X	MYO10	tr|A0A0A0MQX1|A0A0A0MQX1_HUMAN Unconventional myosin-X OS=Homo sapiens GN=MYO10 PE=1 SV=1;sp|Q9HD67|MYO10_HUMAN Unconventional myosin-X OS=Homo sapiens GN=MYO10 PE=1 SV=3;tr|D6RGD1|D6RGD1_HUMAN Unconventional myosin-X (Fragment) OS=Homo sapiens GN=MYO10 PE	4	5	5	5	0	2	1	2	2	2	0	2	1	2	2	2	0	2	1	2	2	2	3.3	3.3	3.3	238.51	2069	2069;2058;830;1397	0	17.335		By MS/MS	By matching	By MS/MS	By MS/MS	By MS/MS	0	1.7	0.8	1.4	1.7	1.3	0	13043000	9923000	15640000
F8W1R7;J3KND3;G8JLA2;G3V1V0;B7Z6Z4;P60660;F8VPF3;G3V1Y7;F8VZU9;F8W180;H0YI43;F8W1I5;P14649;F8VXL3	Myosin light polypeptide 6	MYL6	tr|F8W1R7|F8W1R7_HUMAN Myosin light polypeptide 6 OS=Homo sapiens GN=MYL6 PE=1 SV=1;tr|J3KND3|J3KND3_HUMAN Myosin light polypeptide 6 OS=Homo sapiens GN=MYL6 PE=1 SV=1;tr|G8JLA2|G8JLA2_HUMAN Myosin light polypeptide 6 OS=Homo sapiens GN=MYL6 PE=1 SV=1;tr|G	14	8	8	8	8	6	7	8	8	8	8	6	7	8	8	8	8	6	7	8	8	8	54.5	54.5	54.5	16.29	145	145;152;152;161;238;151;130;115;103;196;83;175;208;47	0	41.33	By MS/MS	By MS/MS	By MS/MS	By MS/MS	By MS/MS	By MS/MS	54.5	46.9	48.3	54.5	54.5	54.5	101170000	96524000	97905000	174190000
Q8IVT2	Mitotic interactor and substrate of PLK1	MISP	sp|Q8IVT2|MISP_HUMAN Mitotic interactor and substrate of PLK1 OS=Homo sapiens GN=MISP PE=1 SV=1	1	31	31	31	27	27	28	29	30	28	27	27	28	29	30	28	27	27	28	29	30	28	62.9	62.9	62.9	75.356	679	679	0	323.31	By MS/MS	By MS/MS	By MS/MS	By MS/MS	By MS/MS	By MS/MS	52.9	57.3	58.5	61.4	61.6	57	673170000	627650000	624780000	1154000000
CON__P05787;P05787;F8VUG2;F8W1U3;F8VP67;CON__Q9H552;CON__H-INV:HIT000016045;F8VQY3;CON__Q9NSB2;CON__Q6ISB0;Q9NSB2;H0YIB2;CON__REFSEQ:XP_092267;K7EJU1;Q8IWY7;H0YHD9;F8VS61	Keratin, type II cytoskeletal 8	KRT8	;sp|P05787|K2C8_HUMAN Keratin, type II cytoskeletal 8 OS=Homo sapiens GN=KRT8 PE=1 SV=7;tr|F8VUG2|F8VUG2_HUMAN Keratin, type II cytoskeletal 8 (Fragment) OS=Homo sapiens GN=KRT8 PE=1 SV=1;tr|F8W1U3|F8W1U3_HUMAN Keratin, type II cytoskeletal 8 (Fragment) OS	17	54	54	23	48	47	46	50	49	52	48	47	46	50	49	52	19	20	19	21	20	23	85.5	85.5	47.8	53.704	483	483;483;273;289;113;499;99;180;600;600;600;35;213;248;1649;143;248	0	323.31	By MS/MS	By MS/MS	By MS/MS	By MS/MS	By MS/MS	By MS/MS	73.7	81.2	72	81.8	82.8	83.4	22286000000	22376000000	21560000000	38232000000
Q9NYL9;H0YNJ8;H0YKU1;G5EA42;Q9NZR1;P28289	Tropomodulin-3	TMOD3	sp|Q9NYL9|TMOD3_HUMAN Tropomodulin-3 OS=Homo sapiens GN=TMOD3 PE=1 SV=1;tr|H0YNJ8|H0YNJ8_HUMAN Tropomodulin-3 OS=Homo sapiens GN=TMOD3 PE=1 SV=1;tr|H0YKU1|H0YKU1_HUMAN Tropomodulin-3 (Fragment) OS=Homo sapiens GN=TMOD3 PE=1 SV=1	6	16	16	16	11	13	11	15	15	15	11	13	11	15	15	15	11	13	11	15	15	15	54.3	54.3	54.3	39.594	352	352;213;187;307;351;359	0	171.8	By MS/MS	By MS/MS	By MS/MS	By MS/MS	By MS/MS	By MS/MS	36.4	44.9	40.1	51.7	51.7	51.7	247210000	219610000	251310000	392620000
O75396;A0A087X1A9	Vesicle-trafficking protein SEC22b	SEC22B	sp|O75396|SC22B_HUMAN Vesicle-trafficking protein SEC22b OS=Homo sapiens GN=SEC22B PE=1 SV=4	2	6	6	6	2	3	1	5	3	2	2	3	1	5	3	2	2	3	1	5	3	2	33.5	33.5	33.5	24.593	215	215;79	0	35.013	By MS/MS	By MS/MS	By MS/MS	By MS/MS	By MS/MS	By MS/MS	11.2	16.7	6.5	24.7	15.8	11.2	13313000	17461000	9239500	28349000
P48729;D6REM4;U3KQ83;U3KPX3;H0Y9X2;U3KQK7;E7ETM0;Q8N752	Casein kinase I isoform alpha;Casein kinase I isoform alpha-like	CSNK1A1;CSNK1A1L	sp|P48729|KC1A_HUMAN Casein kinase I isoform alpha OS=Homo sapiens GN=CSNK1A1 PE=1 SV=2;tr|D6REM4|D6REM4_HUMAN Casein kinase I isoform alpha OS=Homo sapiens GN=CSNK1A1 PE=1 SV=1;tr|U3KQ83|U3KQ83_HUMAN Casein kinase I isoform alpha OS=Homo sapiens GN=CSNK1A	8	4	4	4	3	2	2	4	3	2	3	2	2	4	3	2	3	2	2	4	3	2	16	16	16	38.914	337	337;236;96;134;167;184;264;337	0	9.2664	By MS/MS	By matching	By MS/MS	By MS/MS	By MS/MS	By MS/MS	13.1	9.5	9.5	16	13.1	9.5	14678000	9380000	9930300	15680000
E9PB61;Q86V81	THO complex subunit 4	ALYREF	tr|E9PB61|E9PB61_HUMAN THO complex subunit 4 OS=Homo sapiens GN=ALYREF PE=1 SV=1;sp|Q86V81|THOC4_HUMAN THO complex subunit 4 OS=Homo sapiens GN=ALYREF PE=1 SV=3	2	3	3	3	2	2	1	2	2	2	2	2	1	2	2	2	2	2	1	2	2	2	16.7	16.7	16.7	27.557	264	264;257	0	15.621	By MS/MS	By MS/MS	By MS/MS	By MS/MS	By MS/MS	By MS/MS	12.5	12.5	6.8	12.5	12.5	12.5	10099000	9551700	6489700	12554000
Q9P2F8	Signal-induced proliferation-associated 1-like protein 2	SIPA1L2	sp|Q9P2F8|SI1L2_HUMAN Signal-induced proliferation-associated 1-like protein 2 OS=Homo sapiens GN=SIPA1L2 PE=1 SV=2	1	8	6	6	4	3	3	6	4	5	2	1	1	4	2	3	2	1	1	4	2	3	7	5.6	5.6	190.44	1722	1722	0	14.116	By MS/MS	By matching	By matching	By MS/MS	By matching	By MS/MS	3	2.1	2.1	4.7	3	4.6	7295800	5846900	5989300	12908000
P20839;C9K0R9;C9J381	Inosine-5-monophosphate dehydrogenase 1;Inosine-5-monophosphate dehydrogenase	IMPDH1	sp|P20839|IMDH1_HUMAN Inosine-5-monophosphate dehydrogenase 1 OS=Homo sapiens GN=IMPDH1 PE=1 SV=2;tr|C9K0R9|C9K0R9_HUMAN Inosine-5-monophosphate dehydrogenase 1 (Fragment) OS=Homo sapiens GN=IMPDH1 PE=1 SV=1;tr|C9J381|C9J381_HUMAN Inosine-5-monophosphat	3	5	4	4	2	2	2	2	2	1	1	1	1	1	1	0	1	1	1	1	1	0	14.4	12.8	12.8	55.405	514	514;289;513	0	10.354	By matching	By MS/MS	By MS/MS	By MS/MS	By matching	By matching	3.7	4.7	3.7	6.6	4.7	1.6	0	3932100	0	0
P62805	Histone H4	HIST1H4A	sp|P62805|H4_HUMAN Histone H4 OS=Homo sapiens GN=HIST1H4A PE=1 SV=2	1	8	8	8	8	7	7	8	8	8	8	7	7	8	8	8	8	7	7	8	8	8	59.2	59.2	59.2	11.367	103	103	0	70.858	By MS/MS	By MS/MS	By MS/MS	By MS/MS	By MS/MS	By MS/MS	59.2	52.4	58.3	59.2	59.2	59.2	493900000	502780000	488380000	903750000
P47755;F8W9N7;C9JUG7;A0A0D9SET8;F8WED3	F-actin-capping protein subunit alpha-2	CAPZA2	sp|P47755|CAZA2_HUMAN F-actin-capping protein subunit alpha-2 OS=Homo sapiens GN=CAPZA2 PE=1 SV=3;tr|F8W9N7|F8W9N7_HUMAN F-actin-capping protein subunit alpha-2 OS=Homo sapiens GN=CAPZA2 PE=1 SV=1;tr|C9JUG7|C9JUG7_HUMAN F-actin-capping protein subunit alph	5	7	5	5	5	3	6	5	6	5	3	2	4	4	4	4	3	2	4	4	4	4	35.3	29.4	29.4	32.949	286	286;174;146;174;37	0	29.5	By matching	By matching	By MS/MS	By MS/MS	By MS/MS	By MS/MS	24.8	15.4	28.3	28.7	28.3	28.7	25238000	27766000	44637000	45675000
O95425;A0A0J9YWY6	Supervillin	SVIL	sp|O95425|SVIL_HUMAN Supervillin OS=Homo sapiens GN=SVIL PE=1 SV=2	2	41	41	41	19	14	21	32	30	32	19	14	21	32	30	32	19	14	21	32	30	32	26.4	26.4	26.4	247.74	2214	2214;963	0	252.18	By MS/MS	By MS/MS	By MS/MS	By MS/MS	By MS/MS	By MS/MS	12.8	10.9	14.6	21.3	20.6	21.8	166250000	147640000	163710000	284150000
O00264;U3KQM0;O15173	Membrane-associated progesterone receptor component 1	PGRMC1	sp|O00264|PGRC1_HUMAN Membrane-associated progesterone receptor component 1 OS=Homo sapiens GN=PGRMC1 PE=1 SV=3	3	3	3	3	1	0	2	2	1	1	1	0	2	2	1	1	1	0	2	2	1	1	27.7	27.7	27.7	21.671	195	195;91;223	0	5.5485	By MS/MS		By matching	By MS/MS	By MS/MS	By MS/MS	7.2	0	11.8	23.1	7.2	7.2	5411900	0	7768400	8253300
Q9HBD4;A0A0A0MT49;P51532;A0A0U1RQE1;A0A0U1RQZ9;F6VDE0;P51531	Transcription activator BRG1;Probable global transcription activator SNF2L2	SMARCA4;SMARCA2	tr|Q9HBD4|Q9HBD4_HUMAN SMARCA4 isoform 2 OS=Homo sapiens GN=SMARCA4 PE=1 SV=1;tr|A0A0A0MT49|A0A0A0MT49_HUMAN Transcription activator BRG1 OS=Homo sapiens GN=SMARCA4 PE=1 SV=1;sp|P51532|SMCA4_HUMAN Transcription activator BRG1 OS=Homo sapiens GN=SMARCA4 PE=	7	3	3	3	2	0	1	2	2	2	2	0	1	2	2	2	2	0	1	2	2	2	2.6	2.6	2.6	188.15	1679	1679;1681;1647;228;1428;1514;1590	0	11.464	By MS/MS		By MS/MS	By MS/MS	By MS/MS	By MS/MS	1.7	0	0.9	1.7	1.7	1.7	5780900	0	6471800	7872200
Q8N556;Q8TED9	Actin filament-associated protein 1	AFAP1	sp|Q8N556|AFAP1_HUMAN Actin filament-associated protein 1 OS=Homo sapiens GN=AFAP1 PE=1 SV=2	2	14	14	14	11	8	5	13	7	10	11	8	5	13	7	10	11	8	5	13	7	10	22.5	22.5	22.5	80.724	730	730;768	0	45.719	By MS/MS	By MS/MS	By matching	By MS/MS	By MS/MS	By MS/MS	19.5	14	9.3	19.2	12.6	18.2	64249000	57423000	48381000	106320000
H3BND8;Q93009;F5H2X1	Ubiquitin carboxyl-terminal hydrolase;Ubiquitin carboxyl-terminal hydrolase 7	USP7	tr|H3BND8|H3BND8_HUMAN Ubiquitin carboxyl-terminal hydrolase 7 (Fragment) OS=Homo sapiens GN=USP7 PE=1 SV=1;sp|Q93009|UBP7_HUMAN Ubiquitin carboxyl-terminal hydrolase 7 OS=Homo sapiens GN=USP7 PE=1 SV=2;tr|F5H2X1|F5H2X1_HUMAN Ubiquitin carboxyl-terminal hy	3	5	5	5	2	1	2	3	2	5	2	1	2	3	2	5	2	1	2	3	2	5	9.4	9.4	9.4	105.55	909	909;1102;509	0	16.977	By matching	By matching	By MS/MS	By MS/MS	By MS/MS	By MS/MS	3.3	1.3	2.9	5.3	2.9	9.4	11307000	6342700	8187200	16162000
K7EKI8;O60437;K7EQ71	Periplakin	PPL	tr|K7EKI8|K7EKI8_HUMAN Periplakin OS=Homo sapiens GN=PPL PE=1 SV=1;sp|O60437|PEPL_HUMAN Periplakin OS=Homo sapiens GN=PPL PE=1 SV=4;tr|K7EQ71|K7EQ71_HUMAN Periplakin (Fragment) OS=Homo sapiens GN=PPL PE=1 SV=1	3	29	29	29	16	15	13	25	20	23	16	15	13	25	20	23	16	15	13	25	20	23	19.6	19.6	19.6	204.49	1754	1754;1756;1115	0	127.93	By MS/MS	By MS/MS	By MS/MS	By MS/MS	By MS/MS	By MS/MS	11.5	10.4	8.6	16.8	14.1	15.8	90473000	106950000	91389000	167010000
Q01082;A0A087WUZ3;F8W6C1;P11277	Spectrin beta chain, non-erythrocytic 1	SPTBN1	sp|Q01082|SPTB2_HUMAN Spectrin beta chain, non-erythrocytic 1 OS=Homo sapiens GN=SPTBN1 PE=1 SV=2;tr|A0A087WUZ3|A0A087WUZ3_HUMAN Spectrin beta chain, non-erythrocytic 1 OS=Homo sapiens GN=SPTBN1 PE=1 SV=1	4	151	151	141	132	128	133	143	145	139	132	128	133	143	145	139	122	118	123	133	135	129	69.6	69.6	65.4	274.61	2364	2364;2366;690;2137	0	323.31	By MS/MS	By MS/MS	By MS/MS	By MS/MS	By MS/MS	By MS/MS	65.6	63.4	65.4	68	68.5	67.2	6571700000	6491800000	6551500000	10762000000
E9PDF6;O43795;E7EQD9;C9JUP5;C9JYW1;A0A0U1RRI3;H7C2Y7;C9K0I9	Unconventional myosin-Ib	MYO1B	tr|E9PDF6|E9PDF6_HUMAN Unconventional myosin-Ib OS=Homo sapiens GN=MYO1B PE=1 SV=1;sp|O43795|MYO1B_HUMAN Unconventional myosin-Ib OS=Homo sapiens GN=MYO1B PE=1 SV=3	8	41	41	38	25	26	25	33	36	35	25	26	25	33	36	35	25	25	24	31	33	33	39.2	39.2	37.3	128.48	1107	1107;1136;303;149;163;189;192;83	0	277.12	By MS/MS	By MS/MS	By MS/MS	By MS/MS	By MS/MS	By MS/MS	27	28.5	25.8	35.1	36.9	35.9	336610000	366850000	358070000	599790000
P39019;A0A075B6E2;M0R2L9;M0QXK4;M0QYF7;M0R140	40S ribosomal protein S19	RPS19	sp|P39019|RS19_HUMAN 40S ribosomal protein S19 OS=Homo sapiens GN=RPS19 PE=1 SV=2;tr|A0A075B6E2|A0A075B6E2_HUMAN 40S ribosomal protein S19 OS=Homo sapiens GN=RPS19 PE=1 SV=1;tr|M0R2L9|M0R2L9_HUMAN 40S ribosomal protein S19 (Fragment) OS=Homo sapiens GN=RPS	6	4	4	4	2	3	2	3	3	3	2	3	2	3	3	3	2	3	2	3	3	3	29.7	29.7	29.7	16.06	145	145;71;71;76;100;102	0	11.767	By MS/MS	By MS/MS	By MS/MS	By MS/MS	By MS/MS	By MS/MS	15.9	23.4	15.9	20.7	23.4	23.4	21025000	17478000	18538000	36245000
A0A087WY71;E9PFW3;Q96CW1;C9JTK4;C9JGT8;C9JJ47;C9JJD3;C9JPV8	AP-2 complex subunit mu	AP2M1	tr|A0A087WY71|A0A087WY71_HUMAN AP-2 complex subunit mu OS=Homo sapiens GN=AP2M1 PE=1 SV=1;tr|E9PFW3|E9PFW3_HUMAN AP-2 complex subunit mu OS=Homo sapiens GN=AP2M1 PE=1 SV=1;sp|Q96CW1|AP2M1_HUMAN AP-2 complex subunit mu OS=Homo sapiens GN=AP2M1 PE=1 SV=2;tr|	8	3	3	3	1	0	2	2	2	1	1	0	2	2	2	1	1	0	2	2	2	1	9.2	9.2	9.2	49.526	434	434;460;435;160;195;252;113;136	0.00083056	3.4133	By matching		By MS/MS	By MS/MS	By MS/MS	By matching	2.5	0	7.1	7.1	4.6	4.6	6513000	0	7471300	6297200
O94875;H7BZK1;H7C1R7;H7BZX1;C9J3W4;C9JL62;C9IZ89;C9J8E3;C9J4K2;C9J7Q5;C9JBR8;A0A0U1RQI5;Q9BX66	Sorbin and SH3 domain-containing protein 2	SORBS2	sp|O94875|SRBS2_HUMAN Sorbin and SH3 domain-containing protein 2 OS=Homo sapiens GN=SORBS2 PE=1 SV=3	13	19	19	5	8	10	10	15	14	17	8	10	10	15	14	17	3	2	2	4	4	4	28.5	28.5	6.9	124.11	1100	1100;291;291;253;89;93;100;56;59;68;73;507;1292	0	114.58	By MS/MS	By MS/MS	By MS/MS	By MS/MS	By MS/MS	By MS/MS	9.5	10.3	12.4	22.2	18.7	24.1	157170000	139920000	149420000	235680000
P07355;H0YN42;H0YMD0;H0YMU9;A6NMY6;H0YM50;H0YKS4;H0YNP5;H0YN28;H0YL33;H0YMM1;H0YNA0;H0YKZ7;H0YLV6;H0YMT9;H0YKX9;H0YKL9;H0YMW4;H0YN52;H0YKV8;H0YMD9;H0YNB8;H0YKN4;H0YLE2	Annexin A2;Annexin;Putative annexin A2-like protein	ANXA2;ANXA2P2	sp|P07355|ANXA2_HUMAN Annexin A2 OS=Homo sapiens GN=ANXA2 PE=1 SV=2;tr|H0YN42|H0YN42_HUMAN Annexin (Fragment) OS=Homo sapiens GN=ANXA2 PE=1 SV=1;tr|H0YMD0|H0YMD0_HUMAN Annexin (Fragment) OS=Homo sapiens GN=ANXA2 PE=1 SV=1;tr|H0YMU9|H0YMU9_HUMAN Annexin OS=	24	28	28	28	26	26	25	27	28	27	26	26	25	27	28	27	26	26	25	27	28	27	66.7	66.7	66.7	38.604	339	339;256;227;230;339;248;176;175;139;142;149;79;119;132;133;134;110;146;59;81;65;47;69;45	0	323.31	By MS/MS	By MS/MS	By MS/MS	By MS/MS	By MS/MS	By MS/MS	66.4	64.6	62.5	66.7	66.7	66.7	1550400000	1605500000	1459900000	2633400000
P49257	Protein ERGIC-53	LMAN1	sp|P49257|LMAN1_HUMAN Protein ERGIC-53 OS=Homo sapiens GN=LMAN1 PE=1 SV=2	1	4	4	4	2	0	2	2	1	1	2	0	2	2	1	1	2	0	2	2	1	1	14.1	14.1	14.1	57.548	510	510	0	20.832	By MS/MS		By matching	By MS/MS	By MS/MS	By matching	7.1	0	10.4	6.5	4.9	4.9	32728000	0	34047000	44126000
P09382;F8WEI7	Galectin-1	LGALS1	sp|P09382|LEG1_HUMAN Galectin-1 OS=Homo sapiens GN=LGALS1 PE=1 SV=2	2	5	5	5	2	4	2	4	5	5	2	4	2	4	5	5	2	4	2	4	5	5	45.2	45.2	45.2	14.716	135	135;38	0	25.786	By MS/MS	By MS/MS	By MS/MS	By MS/MS	By MS/MS	By MS/MS	19.3	39.3	19.3	39.3	45.2	45.2	28364000	22545000	18800000	44683000
P62140;E7ETD8;C9JP48;C9J9S3	Serine/threonine-protein phosphatase PP1-beta catalytic subunit;Serine/threonine-protein phosphatase	PPP1CB	sp|P62140|PP1B_HUMAN Serine/threonine-protein phosphatase PP1-beta catalytic subunit OS=Homo sapiens GN=PPP1CB PE=1 SV=3;tr|E7ETD8|E7ETD8_HUMAN Serine/threonine-protein phosphatase (Fragment) OS=Homo sapiens GN=PPP1CB PE=1 SV=1;tr|C9JP48|C9JP48_HUMAN Serin	4	16	16	4	13	14	12	15	13	15	13	14	12	15	13	15	4	4	4	4	4	4	59.6	59.6	22.3	37.186	327	327;169;138;125	0	271.02	By MS/MS	By MS/MS	By MS/MS	By MS/MS	By MS/MS	By MS/MS	53.2	58.7	48	59.3	53.2	59	294130000	308360000	274430000	458500000
O14874;H3BTL2;H3BS02;H3BNP3;H3BUV3	[3-methyl-2-oxobutanoate dehydrogenase [lipoamide]] kinase, mitochondrial	BCKDK	sp|O14874|BCKD_HUMAN [3-methyl-2-oxobutanoate dehydrogenase [lipoamide]] kinase, mitochondrial OS=Homo sapiens GN=BCKDK PE=1 SV=2;tr|H3BTL2|H3BTL2_HUMAN [3-methyl-2-oxobutanoate dehydrogenase [lipoamide]] kinase, mitochondrial (Fragment) OS=Homo sapiens GN	5	3	3	3	1	1	0	1	2	2	1	1	0	1	2	2	1	1	0	1	2	2	13.6	13.6	13.6	46.36	412	412;217;217;88;146	0	11.645	By matching	By matching		By matching	By MS/MS	By MS/MS	5.1	4.1	0	4.1	9.2	9.5	9173900	9545200	0	8115200
Q13813;A0A0D9SGF6	Spectrin alpha chain, non-erythrocytic 1	SPTAN1	sp|Q13813|SPTN1_HUMAN Spectrin alpha chain, non-erythrocytic 1 OS=Homo sapiens GN=SPTAN1 PE=1 SV=3;tr|A0A0D9SGF6|A0A0D9SGF6_HUMAN Spectrin alpha chain, non-erythrocytic 1 OS=Homo sapiens GN=SPTAN1 PE=1 SV=1	2	175	175	4	157	155	156	168	164	162	157	155	156	168	164	162	4	4	4	4	4	4	72.8	72.8	2	284.54	2472	2472;2498	0	323.31	By MS/MS	By MS/MS	By MS/MS	By MS/MS	By MS/MS	By MS/MS	67.7	67.4	69	70	69.1	68.4	7635300000	7708500000	8013500000	12217000000
J3KT73;J3QL01;P63173;J3KSP2	60S ribosomal protein L38	RPL38	tr|J3KT73|J3KT73_HUMAN 60S ribosomal protein L38 OS=Homo sapiens GN=RPL38 PE=1 SV=1;tr|J3QL01|J3QL01_HUMAN 60S ribosomal protein L38 OS=Homo sapiens GN=RPL38 PE=1 SV=1;sp|P63173|RL38_HUMAN 60S ribosomal protein L38 OS=Homo sapiens GN=RPL38 PE=1 SV=2;tr|J3K	4	3	3	3	2	3	3	3	3	3	2	3	3	3	3	3	2	3	3	3	3	3	39.1	39.1	39.1	7.5649	64	64;67;70;21	0	20.862	By MS/MS	By MS/MS	By MS/MS	By MS/MS	By MS/MS	By MS/MS	39.1	39.1	39.1	39.1	39.1	39.1	42013000	33758000	35337000	62289000
Q16643;D6R9W4;D6RFI1;D6R9Q9;D6RCR4	Drebrin	DBN1	sp|Q16643|DREB_HUMAN Drebrin OS=Homo sapiens GN=DBN1 PE=1 SV=4;tr|D6R9W4|D6R9W4_HUMAN Drebrin (Fragment) OS=Homo sapiens GN=DBN1 PE=1 SV=1	5	16	16	16	13	15	15	15	16	16	13	15	15	15	16	16	13	15	15	15	16	16	33.3	33.3	33.3	71.428	649	649;317;124;391;93	0	240.79	By MS/MS	By MS/MS	By MS/MS	By MS/MS	By MS/MS	By MS/MS	27.6	30.2	32	30.2	33.3	33.3	211620000	189280000	216720000	339870000
Q92828	Coronin-2A	CORO2A	sp|Q92828|COR2A_HUMAN Coronin-2A OS=Homo sapiens GN=CORO2A PE=2 SV=2	1	6	6	6	3	4	4	5	6	5	3	4	4	5	6	5	3	4	4	5	6	5	15	15	15	59.763	525	525	0	26.835	By MS/MS	By MS/MS	By MS/MS	By MS/MS	By MS/MS	By MS/MS	9.3	11.4	11.4	13	15	13.5	21895000	19555000	24190000	31634000
Q9H3U1	Protein unc-45 homolog A	UNC45A	sp|Q9H3U1|UN45A_HUMAN Protein unc-45 homolog A OS=Homo sapiens GN=UNC45A PE=1 SV=1	1	6	6	6	2	3	2	3	4	3	2	3	2	3	4	3	2	3	2	3	4	3	8.6	8.6	8.6	103.08	944	944	0	15.37	By MS/MS	By MS/MS	By MS/MS	By MS/MS	By MS/MS	By MS/MS	2.6	4.8	3.2	4.2	5.6	3.9	8093900	6748600	5976500	10515000
Q9UL15;G3V274	BAG family molecular chaperone regulator 5	BAG5	sp|Q9UL15|BAG5_HUMAN BAG family molecular chaperone regulator 5 OS=Homo sapiens GN=BAG5 PE=1 SV=1	2	4	4	4	1	2	2	2	2	3	1	2	2	2	2	3	1	2	2	2	2	3	13.2	13.2	13.2	51.199	447	447;211	0	11.323	By matching	By MS/MS	By matching	By MS/MS	By matching	By MS/MS	3.4	6.5	6	6	7.2	9.8	15766000	7692100	14012000	22700000
I3L1P8;Q02978	Mitochondrial 2-oxoglutarate/malate carrier protein	SLC25A11	tr|I3L1P8|I3L1P8_HUMAN Mitochondrial 2-oxoglutarate/malate carrier protein (Fragment) OS=Homo sapiens GN=SLC25A11 PE=1 SV=1;sp|Q02978|M2OM_HUMAN Mitochondrial 2-oxoglutarate/malate carrier protein OS=Homo sapiens GN=SLC25A11 PE=1 SV=3	2	10	10	10	6	6	7	7	7	7	6	6	7	7	7	7	6	6	7	7	7	7	41.2	41.2	41.2	32.182	296	296;314	0	113.78	By MS/MS	By MS/MS	By MS/MS	By MS/MS	By MS/MS	By MS/MS	26.4	24.3	29.1	30.1	30.1	30.1	72496000	88804000	88618000	124530000
E7ESI2;G3V5T9;P24941;Q00526;K7EJ83	Cyclin-dependent kinase 2;Cyclin-dependent kinase 3	CDK2;CDK3	tr|E7ESI2|E7ESI2_HUMAN Cyclin-dependent kinase 2 OS=Homo sapiens GN=CDK2 PE=1 SV=1;tr|G3V5T9|G3V5T9_HUMAN Cyclin-dependent kinase 2 OS=Homo sapiens GN=CDK2 PE=1 SV=1;sp|P24941|CDK2_HUMAN Cyclin-dependent kinase 2 OS=Homo sapiens GN=CDK2 PE=1 SV=2;sp|Q00526	5	6	4	4	3	3	2	3	4	3	2	2	1	3	3	2	2	2	1	3	3	2	38.2	30.3	30.3	27.164	238	238;346;298;305;213	0	19.712	By MS/MS	By MS/MS	By MS/MS	By MS/MS	By MS/MS	By MS/MS	16	19.7	9.2	19.7	27.7	16	7413800	9812100	11389000	17335000
O75367;B4DJC3;D6RCF2;Q5SQT3;Q9P0M6	Core histone macro-H2A.1;Histone H2A	H2AFY	sp|O75367|H2AY_HUMAN Core histone macro-H2A.1 OS=Homo sapiens GN=H2AFY PE=1 SV=4;tr|B4DJC3|B4DJC3_HUMAN Histone H2A OS=Homo sapiens GN=H2AFY PE=1 SV=1	5	8	8	8	3	2	3	4	5	6	3	2	3	4	5	6	3	2	3	4	5	6	32.5	32.5	32.5	39.617	372	372;200;165;243;372	0	22.568	By MS/MS	By MS/MS	By MS/MS	By MS/MS	By MS/MS	By MS/MS	13.2	7.8	13.7	18.8	21.2	21	25011000	35622000	24805000	40691000
Q8NFJ5;F5GWG3	Retinoic acid-induced protein 3	GPRC5A	sp|Q8NFJ5|RAI3_HUMAN Retinoic acid-induced protein 3 OS=Homo sapiens GN=GPRC5A PE=1 SV=2	2	4	4	4	3	3	1	4	2	3	3	3	1	4	2	3	3	3	1	4	2	3	21	21	21	40.251	357	357;274	0	19.434	By matching	By MS/MS	By MS/MS	By MS/MS	By MS/MS	By MS/MS	18.5	11.2	5	21	14.8	18.5	24303000	16361000	16586000	34055000
P52907	F-actin-capping protein subunit alpha-1	CAPZA1	sp|P52907|CAZA1_HUMAN F-actin-capping protein subunit alpha-1 OS=Homo sapiens GN=CAPZA1 PE=1 SV=3	1	8	8	6	8	7	7	7	8	7	8	7	7	7	8	7	6	6	5	6	6	6	39.2	39.2	33.2	32.922	286	286	0	78.117	By MS/MS	By MS/MS	By MS/MS	By MS/MS	By MS/MS	By MS/MS	39.2	36.7	32.2	36.7	39.2	36.7	141880000	158950000	168310000	219380000
F5H6E2;O00159;I3L204;I3L501;I3L4D4;I3L3Y6;I3L168;I3L3F5	Unconventional myosin-Ic	MYO1C	tr|F5H6E2|F5H6E2_HUMAN Unconventional myosin-Ic OS=Homo sapiens GN=MYO1C PE=1 SV=1;sp|O00159|MYO1C_HUMAN Unconventional myosin-Ic OS=Homo sapiens GN=MYO1C PE=1 SV=4	8	57	57	55	48	49	48	56	56	50	48	49	48	56	56	50	46	47	47	54	54	48	58.8	58.8	57.5	118.99	1039	1039;1063;267;169;164;170;134;138	0	323.31	By MS/MS	By MS/MS	By MS/MS	By MS/MS	By MS/MS	By MS/MS	53.4	54.9	53	58.8	58.8	53.7	1817900000	1742500000	1729500000	2878000000
A0A0G2JHC2;Q6NYC8	Phostensin	PPP1R18	tr|A0A0G2JHC2|A0A0G2JHC2_HUMAN Phostensin OS=Homo sapiens GN=PPP1R18 PE=1 SV=1;sp|Q6NYC8|PPR18_HUMAN Phostensin OS=Homo sapiens GN=PPP1R18 PE=1 SV=1	2	5	5	5	3	4	4	3	5	4	3	4	4	3	5	4	3	4	4	3	5	4	18.3	18.3	18.3	68.041	613	613;613	0	41.832	By MS/MS	By MS/MS	By MS/MS	By MS/MS	By MS/MS	By MS/MS	14	15.5	15.5	11.7	18.3	15.5	31486000	27461000	24554000	48468000
P68133;P68032;P62736;P63267;A6NL76;C9JFL5;F6UVQ4;F6QUT6;F8WB63;B8ZZJ2	Actin, alpha skeletal muscle;Actin, alpha cardiac muscle 1;Actin, aortic smooth muscle;Actin, gamma-enteric smooth muscle	ACTA1;ACTC1;ACTA2;ACTG2	sp|P68133|ACTS_HUMAN Actin, alpha skeletal muscle OS=Homo sapiens GN=ACTA1 PE=1 SV=1;sp|P68032|ACTC_HUMAN Actin, alpha cardiac muscle 1 OS=Homo sapiens GN=ACTC1 PE=1 SV=1;sp|P62736|ACTA_HUMAN Actin, aortic smooth muscle OS=Homo sapiens GN=ACTA2 PE=1 SV=1;s	10	20	7	7	18	19	20	20	20	19	5	6	7	7	7	6	5	6	7	7	7	6	58.1	33.4	33.4	42.051	377	377;377;377;376;254;145;151;151;105;119	0	120.92	By MS/MS	By MS/MS	By MS/MS	By MS/MS	By MS/MS	By MS/MS	50.7	58.1	58.1	58.1	58.1	58.1	1735400000	1944000000	1929700000	3249700000
Q14126	Desmoglein-2	DSG2	sp|Q14126|DSG2_HUMAN Desmoglein-2 OS=Homo sapiens GN=DSG2 PE=1 SV=2	1	11	11	10	8	9	8	9	7	9	8	9	8	9	7	9	7	8	7	8	6	8	16	16	14.6	122.29	1118	1118	0	51.426	By MS/MS	By MS/MS	By MS/MS	By MS/MS	By MS/MS	By MS/MS	11.4	13.1	11.4	12.3	10.3	13.6	58999000	48118000	48815000	85589000
Q5HYB6;A0A087WWU8;Q5VU61;D6R904;D6RFM2		DKFZp686J1372;TPM3	tr|Q5HYB6|Q5HYB6_HUMAN Epididymis luminal protein 189 OS=Homo sapiens GN=DKFZp686J1372 PE=1 SV=1;tr|A0A087WWU8|A0A087WWU8_HUMAN Tropomyosin alpha-3 chain OS=Homo sapiens GN=TPM3 PE=1 SV=1;tr|Q5VU61|Q5VU61_HUMAN Tropomyosin alpha-3 chain OS=Homo sapiens GN=	5	16	16	3	13	11	12	16	12	15	13	11	12	16	12	15	3	2	2	3	1	2	55.6	55.6	9.9	27.175	232	232;227;223;95;49	0	51.475	By MS/MS	By MS/MS	By MS/MS	By MS/MS	By MS/MS	By MS/MS	45.7	42.2	45.3	55.6	43.5	50.4	112610000	101270000	96368000	158220000
P48047;H7C0C1;H7C086;H7C068	ATP synthase subunit O, mitochondrial	ATP5O	sp|P48047|ATPO_HUMAN ATP synthase subunit O, mitochondrial OS=Homo sapiens GN=ATP5O PE=1 SV=1;tr|H7C0C1|H7C0C1_HUMAN Uncharacterized protein (Fragment) OS=Homo sapiens PE=4 SV=2	4	6	6	6	4	5	4	3	4	4	4	5	4	3	4	4	4	5	4	3	4	4	40.4	40.4	40.4	23.277	213	213;242;74;86	0	37.092	By MS/MS	By MS/MS	By MS/MS	By MS/MS	By MS/MS	By MS/MS	25.4	30	22.1	20.2	25.4	25.4	43178000	57457000	50697000	87819000
P78318	Immunoglobulin-binding protein 1	IGBP1	sp|P78318|IGBP1_HUMAN Immunoglobulin-binding protein 1 OS=Homo sapiens GN=IGBP1 PE=1 SV=1	1	3	3	3	2	1	1	3	1	1	2	1	1	3	1	1	2	1	1	3	1	1	14.7	14.7	14.7	39.221	339	339	0	21.574	By MS/MS	By matching	By matching	By MS/MS	By MS/MS	By MS/MS	10	6.5	6.5	14.7	6.5	6.5	12754000	9719900	7168600	20112000
F5GWX5;A0A0C4DGG9;Q14839;Q12873;F5H6N4	Chromodomain-helicase-DNA-binding protein 4	CHD4	tr|F5GWX5|F5GWX5_HUMAN Chromodomain-helicase-DNA-binding protein 4 OS=Homo sapiens GN=CHD4 PE=1 SV=1;tr|A0A0C4DGG9|A0A0C4DGG9_HUMAN Chromodomain-helicase-DNA-binding protein 4 OS=Homo sapiens GN=CHD4 PE=1 SV=1;sp|Q14839|CHD4_HUMAN Chromodomain-helicase-DNA	5	9	9	6	4	2	2	5	5	5	4	2	2	5	5	5	4	1	0	4	4	3	6.9	6.9	5.1	217.1	1905	1905;1937;1912;2000;354	0	23.392	By MS/MS	By matching	By MS/MS	By MS/MS	By MS/MS	By MS/MS	3.1	1.5	1.3	4.4	4.1	3.9	14801000	14725000	12151000	22968000
P62879;E7EP32;C9JIS1;C9JXA5;C9JZN1;H7C5J5	Guanine nucleotide-binding protein G(I)/G(S)/G(T) subunit beta-2	GNB2	sp|P62879|GBB2_HUMAN Guanine nucleotide-binding protein G(I)/G(S)/G(T) subunit beta-2 OS=Homo sapiens GN=GNB2 PE=1 SV=3;tr|E7EP32|E7EP32_HUMAN Guanine nucleotide-binding protein G(I)/G(S)/G(T) subunit beta-2 OS=Homo sapiens GN=GNB2 PE=1 SV=1;tr|C9JIS1|C9JI	6	13	13	5	10	8	10	12	11	11	10	8	10	12	11	11	4	2	4	5	4	4	48.8	48.8	21.8	37.331	340	340;296;232;251;152;165	0	89.681	By MS/MS	By MS/MS	By MS/MS	By MS/MS	By MS/MS	By MS/MS	39.7	34.4	39.7	46.8	45.6	46.5	162910000	190460000	171020000	266870000
Q14573	Inositol 1,4,5-trisphosphate receptor type 3	ITPR3	sp|Q14573|ITPR3_HUMAN Inositol 1,4,5-trisphosphate receptor type 3 OS=Homo sapiens GN=ITPR3 PE=1 SV=2	1	35	35	30	14	14	12	24	22	23	14	14	12	24	22	23	11	12	12	22	19	21	18.2	18.2	16.7	304.1	2671	2671	0	144.73	By MS/MS	By MS/MS	By MS/MS	By MS/MS	By MS/MS	By MS/MS	7.2	7.2	6.2	13	12.5	14	88734000	98922000	94344000	131990000
Q14643;B7ZMI3;Q14571	Inositol 1,4,5-trisphosphate receptor type 1	ITPR1	sp|Q14643|ITPR1_HUMAN Inositol 1,4,5-trisphosphate receptor type 1 OS=Homo sapiens GN=ITPR1 PE=1 SV=3	3	20	15	15	9	7	11	13	17	15	6	5	11	11	14	13	6	5	11	11	14	13	10.4	9	9	313.93	2758	2758;721;2701	0	74.932	By matching	By MS/MS	By MS/MS	By MS/MS	By MS/MS	By MS/MS	5	3.3	7	7.2	9.4	8.8	62597000	75526000	66855000	94543000
P15924	Desmoplakin	DSP	sp|P15924|DESP_HUMAN Desmoplakin OS=Homo sapiens GN=DSP PE=1 SV=3	1	81	81	81	52	56	61	68	68	68	52	56	61	68	68	68	52	56	61	68	68	68	36	36	36	331.77	2871	2871	0	323.31	By MS/MS	By MS/MS	By MS/MS	By MS/MS	By MS/MS	By MS/MS	24.7	24.3	28.9	30.8	31.3	31.9	732740000	706950000	721720000	1058400000
C9JRZ6;Q9NX63;F8WAR4	MICOS complex subunit MIC19	CHCHD3	tr|C9JRZ6|C9JRZ6_HUMAN MICOS complex subunit OS=Homo sapiens GN=CHCHD3 PE=1 SV=1;sp|Q9NX63|MIC19_HUMAN MICOS complex subunit MIC19 OS=Homo sapiens GN=CHCHD3 PE=1 SV=1;tr|F8WAR4|F8WAR4_HUMAN MICOS complex subunit OS=Homo sapiens GN=CHCHD3 PE=1 SV=1	3	6	6	6	4	1	3	5	5	5	4	1	3	5	5	5	4	1	3	5	5	5	26.3	26.3	26.3	26.694	232	232;227;241	0	19.155	By MS/MS	By MS/MS	By MS/MS	By MS/MS	By MS/MS	By MS/MS	15.9	5.6	12.1	22.4	22.8	22.4	31258000	12813000	31240000	25185000
Q9Y2D5;C9JVY5	A-kinase anchor protein 2	AKAP2	sp|Q9Y2D5|AKAP2_HUMAN A-kinase anchor protein 2 OS=Homo sapiens GN=AKAP2 PE=1 SV=3;tr|C9JVY5|C9JVY5_HUMAN A-kinase anchor protein 2 (Fragment) OS=Homo sapiens GN=AKAP2 PE=1 SV=1	2	12	12	12	9	7	10	11	11	11	9	7	10	11	11	11	9	7	10	11	11	11	21.8	21.8	21.8	94.659	859	859;778	0	97.272	By MS/MS	By MS/MS	By MS/MS	By MS/MS	By MS/MS	By MS/MS	17.3	14.3	19.7	20.8	20.8	20.8	123200000	104700000	110640000	173510000
Q08945;A0A0U1RRK2	FACT complex subunit SSRP1	SSRP1	sp|Q08945|SSRP1_HUMAN FACT complex subunit SSRP1 OS=Homo sapiens GN=SSRP1 PE=1 SV=1	2	5	5	5	3	1	3	2	3	5	3	1	3	2	3	5	3	1	3	2	3	5	10.2	10.2	10.2	81.074	709	709;225	0	13.256	By matching	By matching	By MS/MS	By MS/MS	By MS/MS	By MS/MS	6.6	2.1	4.7	3.2	5.2	10.2	11186000	7559200	10881000	14614000
P46779;H0YKD8;H0YLP6;H0YMF4	60S ribosomal protein L28	RPL28	sp|P46779|RL28_HUMAN 60S ribosomal protein L28 OS=Homo sapiens GN=RPL28 PE=1 SV=3;tr|H0YKD8|H0YKD8_HUMAN 60S ribosomal protein L28 OS=Homo sapiens GN=RPL28 PE=1 SV=1;tr|H0YLP6|H0YLP6_HUMAN 60S ribosomal protein L28 OS=Homo sapiens GN=RPL28 PE=1 SV=1;tr|H0Y	4	7	7	7	6	5	7	6	5	6	6	5	7	6	5	6	6	5	7	6	5	6	40.1	40.1	40.1	15.747	137	137;170;89;112	0	44.743	By MS/MS	By MS/MS	By MS/MS	By MS/MS	By MS/MS	By MS/MS	35	29.9	40.1	35	34.3	35	81789000	73705000	85144000	104010000
E9PHV5;P28290;E7EUL7;H7BZ26	Sperm-specific antigen 2	SSFA2	tr|E9PHV5|E9PHV5_HUMAN Sperm-specific antigen 2 OS=Homo sapiens GN=SSFA2 PE=1 SV=1;sp|P28290|SSFA2_HUMAN Sperm-specific antigen 2 OS=Homo sapiens GN=SSFA2 PE=1 SV=3;tr|E7EUL7|E7EUL7_HUMAN Sperm-specific antigen 2 OS=Homo sapiens GN=SSFA2 PE=1 SV=1	4	23	23	23	15	16	12	21	20	18	15	16	12	21	20	18	15	16	12	21	20	18	28.2	28.2	28.2	136.14	1237	1237;1259;768;201	0	128.09	By MS/MS	By MS/MS	By MS/MS	By MS/MS	By MS/MS	By MS/MS	19.4	20.2	16.5	26.6	25.1	22.2	139080000	128850000	138830000	190390000
Q5T5U3;A0A087WW76;E7ESW5;F8W9U9	Rho GTPase-activating protein 21	ARHGAP21	sp|Q5T5U3|RHG21_HUMAN Rho GTPase-activating protein 21 OS=Homo sapiens GN=ARHGAP21 PE=1 SV=1;tr|A0A087WW76|A0A087WW76_HUMAN Rho GTPase-activating protein 21 OS=Homo sapiens GN=ARHGAP21 PE=1 SV=1;tr|E7ESW5|E7ESW5_HUMAN Rho GTPase-activating protein 21 (Frag	4	5	5	5	2	3	2	3	1	4	2	3	2	3	1	4	2	3	2	3	1	4	3.4	3.4	3.4	217.33	1957	1957;1406;1131;1165	0	9.8165	By matching	By MS/MS	By MS/MS	By MS/MS	By MS/MS	By MS/MS	1.2	2.1	1.6	2.2	0.9	2.8	5505300	7854000	3372200	5439200
J3KPS2;Q6ZRV2	Protein FAM83H	FAM83H	tr|J3KPS2|J3KPS2_HUMAN Protein FAM83H (Fragment) OS=Homo sapiens GN=FAM83H PE=1 SV=1;sp|Q6ZRV2|FA83H_HUMAN Protein FAM83H OS=Homo sapiens GN=FAM83H PE=1 SV=3	2	7	7	7	2	2	3	4	5	4	2	2	3	4	5	4	2	2	3	4	5	4	11.5	11.5	11.5	96.337	906	906;1179	0	28.519	By matching	By matching	By MS/MS	By MS/MS	By MS/MS	By MS/MS	3.4	2.8	4.7	6.5	8.4	6.5	14644000	12357000	12106000	15765000
A0A087WZK9;B3KS98;O15372;E5RJT0;E5RGU4;E5RHC7;E5RH59;E5RFW7;E5RFH0	Eukaryotic translation initiation factor 3 subunit H	EIF3H	tr|A0A087WZK9|A0A087WZK9_HUMAN Eukaryotic translation initiation factor 3 subunit H OS=Homo sapiens GN=EIF3H PE=1 SV=1;tr|B3KS98|B3KS98_HUMAN Eukaryotic translation initiation factor 3 subunit H OS=Homo sapiens GN=EIF3H PE=1 SV=1;sp|O15372|EIF3H_HUMAN Euka	9	6	6	6	2	6	1	4	3	5	2	6	1	4	3	5	2	6	1	4	3	5	22.9	22.9	22.9	39.589	349	349;366;352;244;235;46;56;97;170	0	16.714	By MS/MS	By matching	By matching	By MS/MS	By MS/MS	By MS/MS	8	22.9	5.4	17.8	12.6	20.3	16720000	24530000	4122500	22204000
P42766;F2Z388	60S ribosomal protein L35	RPL35	sp|P42766|RL35_HUMAN 60S ribosomal protein L35 OS=Homo sapiens GN=RPL35 PE=1 SV=2;tr|F2Z388|F2Z388_HUMAN 60S ribosomal protein L35 OS=Homo sapiens GN=RPL35 PE=1 SV=1	2	3	3	3	2	2	3	3	3	3	2	2	3	3	3	3	2	2	3	3	3	3	26	26	26	14.551	123	123;96	0	35.803	By MS/MS	By MS/MS	By MS/MS	By MS/MS	By MS/MS	By MS/MS	18.7	18.7	26	26	26	26	39241000	28399000	26956000	45186000
P12814;H9KV75;G3V2N5;H7C5W8;G3V2W4;P35609;H0YJW3;Q08043;H0YJ11;A0A087WSZ2;G3V5M4;G3V2X9;F6THM6;G3V380	Alpha-actinin-1	ACTN1	sp|P12814|ACTN1_HUMAN Alpha-actinin-1 OS=Homo sapiens GN=ACTN1 PE=1 SV=2;tr|H9KV75|H9KV75_HUMAN Alpha-actinin-1 OS=Homo sapiens GN=ACTN1 PE=1 SV=1	14	52	33	33	45	44	43	48	48	49	27	25	25	30	29	30	27	25	25	30	29	30	67.4	46.4	46.4	103.06	892	892;822;261;297;238;894;251;901;207;944;126;144;686;72	0	323.31	By MS/MS	By MS/MS	By MS/MS	By MS/MS	By MS/MS	By MS/MS	58.5	57.4	52.8	65	61.1	62	572590000	624520000	587340000	854150000
P04899;P11488;P09471;P19087;A8MTJ3;A0A087WTB6;A2A2R6;Q5JWD1;H0Y7E8;H3BTM2;A0A087WZE5;F8WE78;P38405	Guanine nucleotide-binding protein G(i) subunit alpha-2	GNAI2	sp|P04899|GNAI2_HUMAN Guanine nucleotide-binding protein G(i) subunit alpha-2 OS=Homo sapiens GN=GNAI2 PE=1 SV=3	13	13	13	6	8	9	7	12	11	12	8	9	7	12	11	12	4	4	3	6	4	6	45.6	45.6	24.2	40.45	355	355;350;354;354;354;54;61;87;93;110;124;142;381	0	74.146	By MS/MS	By MS/MS	By MS/MS	By MS/MS	By MS/MS	By MS/MS	29.9	33.2	24.8	43.4	38.9	43.4	95975000	104360000	95504000	136720000
CON__Q3SX09;CON__P02070			;	2	4	4	4	2	2	2	3	2	2	2	2	2	3	2	2	2	2	2	3	2	2	29.4	29.4	29.4	22.06	201	201;145	0	16.019	By matching	By matching	By matching	By MS/MS	By MS/MS	By matching	16.9	16.9	16.9	22.9	16.9	16.9	10434000	17985000	10851000	19713000
H0YN81;Q9GZS3;H0YMF9;H0YM76;H0YL19	WD repeat-containing protein 61;WD repeat-containing protein 61, N-terminally processed	WDR61	tr|H0YN81|H0YN81_HUMAN WD repeat-containing protein 61 (Fragment) OS=Homo sapiens GN=WDR61 PE=1 SV=1;sp|Q9GZS3|WDR61_HUMAN WD repeat-containing protein 61 OS=Homo sapiens GN=WDR61 PE=1 SV=1;tr|H0YMF9|H0YMF9_HUMAN WD repeat-containing protein 61 OS=Homo sap	5	3	3	3	2	2	2	1	2	1	2	2	2	1	2	1	2	2	2	1	2	1	21.1	21.1	21.1	32.253	294	294;305;189;48;212	0	6.3604	By matching	By MS/MS	By MS/MS	By MS/MS	By MS/MS	By MS/MS	15.3	15.3	15.3	9.9	15.3	9.9	8955800	8012500	10406000	13870000
P63092;Q5JWF2;S4R3E3;Q5JWE9;H0Y7F4;S4R3V9;A0A0A0MR13	Guanine nucleotide-binding protein G(s) subunit alpha isoforms short;Guanine nucleotide-binding protein G(s) subunit alpha isoforms XLas	GNAS	sp|P63092|GNAS2_HUMAN Guanine nucleotide-binding protein G(s) subunit alpha isoforms short OS=Homo sapiens GN=GNAS PE=1 SV=1;sp|Q5JWF2|GNAS1_HUMAN Guanine nucleotide-binding protein G(s) subunit alpha isoforms XLas OS=Homo sapiens GN=GNAS PE=1 SV=2;tr|S4R3	7	5	4	4	3	3	3	4	5	4	2	2	2	3	4	3	2	2	2	3	4	3	15	12.2	12.2	45.664	394	394;1037;160;193;199;120;158	0	12.547	By MS/MS	By MS/MS	By MS/MS	By MS/MS	By MS/MS	By MS/MS	10.2	9.4	10.2	12.7	15	12.7	20618000	21463000	25264000	40203000
P25685;M0R080	DnaJ homolog subfamily B member 1	DNAJB1	sp|P25685|DNJB1_HUMAN DnaJ homolog subfamily B member 1 OS=Homo sapiens GN=DNAJB1 PE=1 SV=4;tr|M0R080|M0R080_HUMAN DnaJ homolog subfamily B member 1 (Fragment) OS=Homo sapiens GN=DNAJB1 PE=1 SV=1	2	6	5	5	2	1	1	2	1	1	2	1	1	2	1	1	2	1	1	2	1	1	21.2	17.6	17.6	38.044	340	340;183	0	14.875	By MS/MS	By matching	By MS/MS	By MS/MS	By MS/MS	By MS/MS	8.2	3.5	4.7	8.2	4.7	4.7	10482000	4906800	9531300	10138000
CON__Q28107;A0A0A0MRJ7;P12259				3	22	22	22	12	11	9	17	20	19	12	11	9	17	20	19	12	11	9	17	20	19	12.8	12.8	12.8	248.98	2211	2211;2229;2224	0	84.068	By MS/MS	By MS/MS	By MS/MS	By MS/MS	By MS/MS	By MS/MS	6.5	5.9	5.7	9.6	11.9	11.1	326920000	299340000	304440000	485440000
Q5QPK2;H0Y368;O60762;Q5QPJ9	Dolichol-phosphate mannosyltransferase subunit 1	DPM1	tr|Q5QPK2|Q5QPK2_HUMAN Dolichol-phosphate mannosyltransferase subunit 1 OS=Homo sapiens GN=DPM1 PE=1 SV=1;tr|H0Y368|H0Y368_HUMAN Dolichol-phosphate mannosyltransferase subunit 1 (Fragment) OS=Homo sapiens GN=DPM1 PE=1 SV=1;sp|O60762|DPM1_HUMAN Dolichol-pho	4	7	7	7	6	3	5	6	4	6	6	3	5	6	4	6	6	3	5	6	4	6	34.1	34.1	34.1	32.426	287	287;295;260;221	0	103.16	By MS/MS	By MS/MS	By MS/MS	By MS/MS	By MS/MS	By MS/MS	27.5	17.1	23.7	27.5	21.3	31.7	45678000	73450000	53094000	74885000
Q9UMS4;F5GY56;F5H2I0	Pre-mRNA-processing factor 19	PRPF19	sp|Q9UMS4|PRP19_HUMAN Pre-mRNA-processing factor 19 OS=Homo sapiens GN=PRPF19 PE=1 SV=1;tr|F5GY56|F5GY56_HUMAN Pre-mRNA-processing factor 19 (Fragment) OS=Homo sapiens GN=PRPF19 PE=1 SV=1	3	10	10	8	8	5	5	7	6	6	8	5	5	7	6	6	6	5	4	6	5	5	35.7	35.7	31.3	55.18	504	504;252;104	0	52.062	By MS/MS	By MS/MS	By MS/MS	By MS/MS	By MS/MS	By MS/MS	28.2	18.3	18.7	23.8	20.6	21.8	80230000	77167000	58091000	102320000
H0YL12;H0YLU7;P13804;H0YK49;H0YNX6;H0YKF0	Electron transfer flavoprotein subunit alpha, mitochondrial	ETFA	tr|H0YL12|H0YL12_HUMAN Electron transfer flavoprotein subunit alpha, mitochondrial (Fragment) OS=Homo sapiens GN=ETFA PE=1 SV=7;tr|H0YLU7|H0YLU7_HUMAN Electron transfer flavoprotein subunit alpha, mitochondrial (Fragment) OS=Homo sapiens GN=ETFA PE=1 SV=1;	6	3	3	3	3	3	2	2	2	2	3	3	2	2	2	2	3	3	2	2	2	2	19.6	19.6	19.6	24.896	240	240;303;333;229;254;289	0	6.4832	By MS/MS	By MS/MS	By MS/MS	By matching	By MS/MS	By MS/MS	19.6	19.6	14.6	14.6	14.6	14.6	17294000	14522000	20578000	27773000
P19387;H3BRR2	DNA-directed RNA polymerase II subunit RPB3	POLR2C	sp|P19387|RPB3_HUMAN DNA-directed RNA polymerase II subunit RPB3 OS=Homo sapiens GN=POLR2C PE=1 SV=2	2	9	9	9	4	6	4	5	5	6	4	6	4	5	5	6	4	6	4	5	5	6	45.8	45.8	45.8	31.441	275	275;46	0	34.378	By MS/MS	By MS/MS	By MS/MS	By MS/MS	By MS/MS	By MS/MS	19.6	29.5	20	27.6	28	34.5	42323000	33984000	24245000	39325000
P20592	Interferon-induced GTP-binding protein Mx2	MX2	sp|P20592|MX2_HUMAN Interferon-induced GTP-binding protein Mx2 OS=Homo sapiens GN=MX2 PE=1 SV=1	1	6	3	3	4	3	4	5	4	3	2	1	1	3	2	1	2	1	1	3	2	1	11.7	4.9	4.9	82.088	715	715	0	8.272	By MS/MS	By matching	By MS/MS	By MS/MS	By MS/MS	By matching	8.5	6.9	8.8	9.8	8.5	6.9	6299700	5321400	6586700	7253000
P08754	Guanine nucleotide-binding protein G(k) subunit alpha	GNAI3	sp|P08754|GNAI3_HUMAN Guanine nucleotide-binding protein G(k) subunit alpha OS=Homo sapiens GN=GNAI3 PE=1 SV=3	1	12	5	5	8	10	7	10	12	11	4	5	3	4	5	5	4	5	3	4	5	5	43.5	22	22	40.532	354	354	0	13.86	By MS/MS	By MS/MS	By MS/MS	By MS/MS	By MS/MS	By MS/MS	29.7	37.9	25.1	38.4	43.5	41.2	32923000	34413000	42646000	47860000
Q6PKG0;A0A0B4J210;E5RH50;H0YC33;Q659C4;H0YC73;H0YBW1	La-related protein 1	LARP1	sp|Q6PKG0|LARP1_HUMAN La-related protein 1 OS=Homo sapiens GN=LARP1 PE=1 SV=2;tr|A0A0B4J210|A0A0B4J210_HUMAN La-related protein 1 (Fragment) OS=Homo sapiens GN=LARP1 PE=1 SV=4	7	7	7	6	2	1	1	4	3	1	2	1	1	4	3	1	2	1	1	4	3	1	9.2	9.2	6.9	123.51	1096	1096;816;611;183;914;195;281	0	11.483	By MS/MS	By MS/MS	By MS/MS	By MS/MS	By MS/MS	By matching	2.7	1.2	0.6	5.1	3.9	1.2	9441100	9475700	0	5956700
P53350;I3L2H5;I3L387	Serine/threonine-protein kinase PLK1	PLK1	sp|P53350|PLK1_HUMAN Serine/threonine-protein kinase PLK1 OS=Homo sapiens GN=PLK1 PE=1 SV=1	3	6	6	6	4	2	1	6	4	5	4	2	1	6	4	5	4	2	1	6	4	5	18.1	18.1	18.1	68.254	603	603;105;173	0	13.155	By MS/MS	By MS/MS	By matching	By MS/MS	By MS/MS	By MS/MS	12.8	5.1	2.7	18.1	10.8	14.9	23514000	12362000	8055800	21498000
A0A087X0K9;G5E9E7;G3V1L9;Q07157;H0Y3R8;H0YLT6;H0YKB1	Tight junction protein ZO-1	TJP1	tr|A0A087X0K9|A0A087X0K9_HUMAN Tight junction protein ZO-1 OS=Homo sapiens GN=TJP1 PE=1 SV=1;tr|G5E9E7|G5E9E7_HUMAN Tight junction protein 1 (Zona occludens 1), isoform CRA_e OS=Homo sapiens GN=TJP1 PE=1 SV=1;tr|G3V1L9|G3V1L9_HUMAN Tight junction protein 1	7	13	13	13	6	6	6	9	10	9	6	6	6	9	10	9	6	6	6	9	10	9	12.6	12.6	12.6	187.85	1676	1676;1692;1768;1748;227;231;383	0	49.355	By MS/MS	By MS/MS	By MS/MS	By MS/MS	By MS/MS	By MS/MS	6	6.3	6.7	8.4	8.8	7.9	35251000	29491000	35747000	41906000
P62873;F6UT28;B1AKQ8;F6X3N5;B3KVK2;F5H8J8;F5H100;F5H0S8;E9PCP0;P16520	Guanine nucleotide-binding protein G(I)/G(S)/G(T) subunit beta-1	GNB1	sp|P62873|GBB1_HUMAN Guanine nucleotide-binding protein G(I)/G(S)/G(T) subunit beta-1 OS=Homo sapiens GN=GNB1 PE=1 SV=3;tr|F6UT28|F6UT28_HUMAN Guanine nucleotide-binding protein G(I)/G(S)/G(T) subunit beta-1 (Fragment) OS=Homo sapiens GN=GNB1 PE=1 SV=1;tr|	10	11	5	5	8	9	8	10	10	10	3	4	3	4	5	4	3	4	3	4	5	4	40.3	19.1	19.1	37.377	340	340;165;108;163;240;232;232;265;339;340	0	63.076	By MS/MS	By MS/MS	By MS/MS	By MS/MS	By MS/MS	By MS/MS	28.2	37.1	27.9	40	37.4	35	47094000	55408000	48941000	69570000
Q9UHB6;F8VQE1;F8VS07;F8VRN8;J3QQM5;F8VTU2;Q9BT23	LIM domain and actin-binding protein 1	LIMA1	sp|Q9UHB6|LIMA1_HUMAN LIM domain and actin-binding protein 1 OS=Homo sapiens GN=LIMA1 PE=1 SV=1;tr|F8VQE1|F8VQE1_HUMAN LIM domain and actin-binding protein 1 OS=Homo sapiens GN=LIMA1 PE=1 SV=1;tr|F8VS07|F8VS07_HUMAN LIM domain and actin-binding protein 1 O	7	26	26	26	17	14	16	21	20	20	17	14	16	21	20	20	17	14	16	21	20	20	40.7	40.7	40.7	85.225	759	759;598;456;388;109;130;127	0	124.53	By MS/MS	By MS/MS	By MS/MS	By MS/MS	By MS/MS	By MS/MS	29.8	22.3	22.8	37.3	33.1	34.5	158660000	141480000	142680000	218290000
P62851	40S ribosomal protein S25	RPS25	sp|P62851|RS25_HUMAN 40S ribosomal protein S25 OS=Homo sapiens GN=RPS25 PE=1 SV=1	1	4	4	4	3	3	4	4	3	4	3	3	4	4	3	4	3	3	4	4	3	4	24	24	24	13.742	125	125	0	60.093	By MS/MS	By MS/MS	By MS/MS	By MS/MS	By MS/MS	By MS/MS	24	24	24	24	24	24	21750000	19222000	19678000	29678000
P14373;A0A0G2JIZ4;A0A140T9B9;A0A140T9N6;A0A140T9V9;H0Y551;A0A140T9Q6	Zinc finger protein RFP	TRIM27	sp|P14373|TRI27_HUMAN Zinc finger protein RFP OS=Homo sapiens GN=TRIM27 PE=1 SV=1;tr|A0A0G2JIZ4|A0A0G2JIZ4_HUMAN Zinc finger protein RFP (Fragment) OS=Homo sapiens GN=TRIM27 PE=1 SV=1	7	6	6	6	2	3	2	4	4	5	2	3	2	4	4	5	2	3	2	4	4	5	18.1	18.1	18.1	58.489	513	513;249;207;231;247;248;52	0	19.215	By matching	By matching	By matching	By MS/MS	By MS/MS	By MS/MS	4.7	7	4.7	10.3	13.3	12.9	19620000	15131000	18485000	22411000
Q9P0K7;D6REL2;D6R9G6;D6RF74;D6RE17;D6RB27;D6R9G4;D6RBY4;D6RB25;D6RBW6	Ankycorbin	RAI14	sp|Q9P0K7|RAI14_HUMAN Ankycorbin OS=Homo sapiens GN=RAI14 PE=1 SV=2	10	22	22	22	14	12	13	18	18	19	14	12	13	18	18	19	14	12	13	18	18	19	30.1	30.1	30.1	110.04	980	980;125;126;139;150;104;107;114;56;66	0	167.47	By MS/MS	By MS/MS	By MS/MS	By MS/MS	By MS/MS	By MS/MS	21.9	17.6	20.2	26.4	26.3	25.7	102090000	104960000	93799000	145210000
Q9UBX3;B4DLN1;F6RGN5;I3L1E8;I3L3N9	Mitochondrial dicarboxylate carrier	SLC25A10	sp|Q9UBX3|DIC_HUMAN Mitochondrial dicarboxylate carrier OS=Homo sapiens GN=SLC25A10 PE=1 SV=2;tr|B4DLN1|B4DLN1_HUMAN Uncharacterized protein OS=Homo sapiens PE=2 SV=1;tr|F6RGN5|F6RGN5_HUMAN Mitochondrial dicarboxylate carrier OS=Homo sapiens GN=SLC25A10 PE	5	11	11	11	6	7	7	8	9	11	6	7	7	8	9	11	6	7	7	8	9	11	53	53	53	31.282	287	287;442;406;113;39	0	46.548	By MS/MS	By MS/MS	By MS/MS	By MS/MS	By MS/MS	By MS/MS	33.1	36.9	39.7	42.9	41.1	53	49750000	67089000	63762000	78446000
P12268;H0Y4R1;E7ETK5	Inosine-5-monophosphate dehydrogenase 2	IMPDH2	sp|P12268|IMDH2_HUMAN Inosine-5-monophosphate dehydrogenase 2 OS=Homo sapiens GN=IMPDH2 PE=1 SV=2;tr|H0Y4R1|H0Y4R1_HUMAN Inosine-5-monophosphate dehydrogenase 2 (Fragment) OS=Homo sapiens GN=IMPDH2 PE=1 SV=1	3	23	23	22	22	21	22	23	23	23	22	21	22	23	23	23	21	20	21	22	22	22	52.5	52.5	51	55.804	514	514;470;279	0	323.31	By MS/MS	By MS/MS	By MS/MS	By MS/MS	By MS/MS	By MS/MS	52.3	52.3	52.3	52.5	52.5	52.5	977920000	963700000	937510000	1286400000
Q13576;E7EWC2;F5H7S7;E9PDT6;D6R939	Ras GTPase-activating-like protein IQGAP2	IQGAP2	sp|Q13576|IQGA2_HUMAN Ras GTPase-activating-like protein IQGAP2 OS=Homo sapiens GN=IQGAP2 PE=1 SV=4;tr|E7EWC2|E7EWC2_HUMAN Ras GTPase-activating-like protein IQGAP2 (Fragment) OS=Homo sapiens GN=IQGAP2 PE=1 SV=1;tr|F5H7S7|F5H7S7_HUMAN Ras GTPase-activating	5	12	10	10	6	7	6	6	6	8	5	6	6	6	6	7	5	6	6	6	6	7	10	9	9	180.58	1575	1575;1402;1525;509;825	0	28.622	By MS/MS	By MS/MS	By MS/MS	By MS/MS	By MS/MS	By MS/MS	5.7	6.1	5.8	6.2	5.1	7.4	30231000	23626000	25218000	38868000
D3YTB1;F8W727;P62910;D3YTI8	60S ribosomal protein L32	RPL32	tr|D3YTB1|D3YTB1_HUMAN 60S ribosomal protein L32 (Fragment) OS=Homo sapiens GN=RPL32 PE=1 SV=1;tr|F8W727|F8W727_HUMAN 60S ribosomal protein L32 OS=Homo sapiens GN=RPL32 PE=1 SV=1;sp|P62910|RL32_HUMAN 60S ribosomal protein L32 OS=Homo sapiens GN=RPL32 PE=1	4	7	7	7	5	3	6	5	4	5	5	3	6	5	4	5	5	3	6	5	4	5	51.9	51.9	51.9	15.616	133	133;153;135;62	0	29.814	By MS/MS	By MS/MS	By MS/MS	By MS/MS	By MS/MS	By MS/MS	36.1	21.1	46.6	38.3	27.8	40.6	36260000	30219000	35740000	46096000
P62277;J3KMX5;E9PS50	40S ribosomal protein S13	RPS13	sp|P62277|RS13_HUMAN 40S ribosomal protein S13 OS=Homo sapiens GN=RPS13 PE=1 SV=2;tr|J3KMX5|J3KMX5_HUMAN 40S ribosomal protein S13 OS=Homo sapiens GN=RPS13 PE=1 SV=1;tr|E9PS50|E9PS50_HUMAN 40S ribosomal protein S13 (Fragment) OS=Homo sapiens GN=RPS13 PE=1	3	9	9	9	6	7	6	5	6	6	6	7	6	5	6	6	6	7	6	5	6	6	48.3	48.3	48.3	17.222	151	151;148;116	0	37.822	By MS/MS	By MS/MS	By MS/MS	By MS/MS	By MS/MS	By MS/MS	35.8	40.4	35.8	31.1	35.8	35.8	68922000	71777000	60106000	87085000
Q9Y305;H7C5Q2	Acyl-coenzyme A thioesterase 9, mitochondrial	ACOT9	sp|Q9Y305|ACOT9_HUMAN Acyl-coenzyme A thioesterase 9, mitochondrial OS=Homo sapiens GN=ACOT9 PE=1 SV=2;tr|H7C5Q2|H7C5Q2_HUMAN Acyl-coenzyme A thioesterase 9, mitochondrial (Fragment) OS=Homo sapiens GN=ACOT9 PE=1 SV=1	2	7	7	7	3	4	3	5	4	5	3	4	3	5	4	5	3	4	3	5	4	5	19.4	19.4	19.4	49.901	439	439;264	0	26.346	By MS/MS	By MS/MS	By MS/MS	By MS/MS	By MS/MS	By MS/MS	7.5	12.1	7.5	14.4	8.9	13.4	23319000	29171000	20265000	32145000
P51665;H3BNT7;H3BTM8;H3BQV2	26S proteasome non-ATPase regulatory subunit 7	PSMD7	sp|P51665|PSMD7_HUMAN 26S proteasome non-ATPase regulatory subunit 7 OS=Homo sapiens GN=PSMD7 PE=1 SV=2;tr|H3BNT7|H3BNT7_HUMAN 26S proteasome non-ATPase regulatory subunit 7 OS=Homo sapiens GN=PSMD7 PE=1 SV=1;tr|H3BTM8|H3BTM8_HUMAN 26S proteasome non-ATPas	4	4	4	4	1	1	0	2	3	1	1	1	0	2	3	1	1	1	0	2	3	1	18.8	18.8	18.8	37.025	324	324;177;198;43	0	13.622	By matching	By matching		By matching	By matching	By MS/MS	3.4	7.4	0	10.8	13.6	5.2	6599200	7883800	0	10274000
Q6WCQ1;J3KSW8;J3KSK7;K7EJ14	Myosin phosphatase Rho-interacting protein	MPRIP	sp|Q6WCQ1|MPRIP_HUMAN Myosin phosphatase Rho-interacting protein OS=Homo sapiens GN=MPRIP PE=1 SV=3;tr|J3KSW8|J3KSW8_HUMAN Myosin phosphatase Rho-interacting protein (Fragment) OS=Homo sapiens GN=MPRIP PE=1 SV=1	4	47	47	24	41	40	36	39	42	40	41	40	36	39	42	40	21	21	20	20	23	19	57.9	57.9	29.9	116.53	1025	1025;844;140;28	0	323.31	By MS/MS	By MS/MS	By MS/MS	By MS/MS	By MS/MS	By MS/MS	54.1	52.2	49.6	49.2	52.8	50.5	514670000	518700000	592620000	715060000
O75340;A0A024QZ42;H0Y9X3;A0A087WZ38	Programmed cell death protein 6	PDCD6	sp|O75340|PDCD6_HUMAN Programmed cell death protein 6 OS=Homo sapiens GN=PDCD6 PE=1 SV=1;tr|A0A024QZ42|A0A024QZ42_HUMAN HCG1985580, isoform CRA_c OS=Homo sapiens GN=PDCD6 PE=1 SV=1	4	4	4	4	2	2	2	3	2	1	2	2	2	3	2	1	2	2	2	3	2	1	22	22	22	21.868	191	191;121;104;123	0	12.266	By matching	By MS/MS	By MS/MS	By MS/MS	By MS/MS	By MS/MS	11	12.6	12.6	16.2	11	5.2	6955300	11268000	8807800	20538000
P08574	Cytochrome c1, heme protein, mitochondrial	CYC1	sp|P08574|CY1_HUMAN Cytochrome c1, heme protein, mitochondrial OS=Homo sapiens GN=CYC1 PE=1 SV=3	1	6	6	6	5	5	6	5	6	6	5	5	6	5	6	6	5	5	6	5	6	6	25.2	25.2	25.2	35.422	325	325	0	54.658	By MS/MS	By MS/MS	By MS/MS	By MS/MS	By MS/MS	By MS/MS	17.8	21.5	25.2	22.2	25.2	25.2	57678000	64413000	59376000	72446000
P25398	40S ribosomal protein S12	RPS12	sp|P25398|RS12_HUMAN 40S ribosomal protein S12 OS=Homo sapiens GN=RPS12 PE=1 SV=3	1	3	3	3	2	2	2	3	3	3	2	2	2	3	3	3	2	2	2	3	3	3	24.2	24.2	24.2	14.515	132	132	0	8.1727	By matching	By matching	By matching	By MS/MS	By MS/MS	By MS/MS	17.4	18.2	18.2	24.2	24.2	24.2	7147200	12978000	11006000	11023000
P35580;E7ERA5;P13533;REV__Q8IYT3	Myosin-10	MYH10	sp|P35580|MYH10_HUMAN Myosin-10 OS=Homo sapiens GN=MYH10 PE=1 SV=3	4	107	88	82	84	81	86	92	93	91	66	63	68	74	75	73	61	57	63	69	69	67	58.4	49.3	46.9	229	1976	1976;188;1939;715	0	323.31	By MS/MS	By MS/MS	By MS/MS	By MS/MS	By MS/MS	By MS/MS	48.9	47.9	49.5	54.4	55.2	53	1260700000	1282900000	1328800000	1731900000
P57088;D6RAA6;J3KN43;D6RBY2;H0Y8N0	Transmembrane protein 33	TMEM33	sp|P57088|TMM33_HUMAN Transmembrane protein 33 OS=Homo sapiens GN=TMEM33 PE=1 SV=2;tr|D6RAA6|D6RAA6_HUMAN Transmembrane protein 33 (Fragment) OS=Homo sapiens GN=TMEM33 PE=1 SV=1	5	6	6	6	3	2	2	3	4	3	3	2	2	3	4	3	3	2	2	3	4	3	26.7	26.7	26.7	27.978	247	247;222;68;68;155	0	33.933	By MS/MS	By MS/MS	By MS/MS	By MS/MS	By MS/MS	By MS/MS	15.8	8.9	8.9	13.4	19.4	15.8	16160000	14648000	15303000	18855000
CON__P00735;E9PIT3;P00734				3	4	4	4	3	2	2	3	4	3	3	2	2	3	4	3	3	2	2	3	4	3	11.8	11.8	11.8	70.505	625	625;583;622	0	8.995	By MS/MS	By MS/MS	By matching	By MS/MS	By MS/MS	By MS/MS	10.4	6.1	5.8	10.4	11.8	10.4	23659000	21369000	23863000	30200000
P50402;Q5HY57	Emerin	EMD	sp|P50402|EMD_HUMAN Emerin OS=Homo sapiens GN=EMD PE=1 SV=1;tr|Q5HY57|Q5HY57_HUMAN Emerin OS=Homo sapiens GN=EMD PE=1 SV=1	2	8	8	8	7	7	6	8	7	8	7	7	6	8	7	8	7	7	6	8	7	8	49.2	49.2	49.2	28.994	254	254;219	0	90.295	By MS/MS	By MS/MS	By MS/MS	By MS/MS	By MS/MS	By MS/MS	40.9	36.6	34.3	49.2	42.5	49.2	63318000	68584000	84485000	99765000
P36957;Q86SW4;H0YJF9;G3V5M3;G3V3F0	Dihydrolipoyllysine-residue succinyltransferase component of 2-oxoglutarate dehydrogenase complex, mitochondrial	DLST	sp|P36957|ODO2_HUMAN Dihydrolipoyllysine-residue succinyltransferase component of 2-oxoglutarate dehydrogenase complex, mitochondrial OS=Homo sapiens GN=DLST PE=1 SV=4;tr|Q86SW4|Q86SW4_HUMAN Dihydrolipoyllysine-residue succinyltransferase component of 2-ox	5	8	8	8	5	6	6	5	6	7	5	6	6	5	6	7	5	6	6	5	6	7	21	21	21	48.755	453	453;279;74;83;104	0	66.941	By MS/MS	By MS/MS	By MS/MS	By MS/MS	By MS/MS	By MS/MS	12.4	14.8	14.8	12.4	13.5	19.4	68073000	66087000	75896000	95279000
F6U211;S4R435;P46783;Q9NQ39	40S ribosomal protein S10	RPS10;RPS10-NUDT3	tr|F6U211|F6U211_HUMAN 40S ribosomal protein S10 OS=Homo sapiens GN=RPS10 PE=4 SV=1;tr|S4R435|S4R435_HUMAN Protein RPS10-NUDT3 (Fragment) OS=Homo sapiens GN=RPS10-NUDT3 PE=4 SV=1;sp|P46783|RS10_HUMAN 40S ribosomal protein S10 OS=Homo sapiens GN=RPS10 PE=1	4	4	4	4	3	4	2	3	4	4	3	4	2	3	4	4	3	4	2	3	4	4	26.7	26.7	26.7	19.868	172	172;286;165;176	0	15.41	By MS/MS	By MS/MS	By MS/MS	By MS/MS	By MS/MS	By MS/MS	18	26.7	9.3	18	26.7	26.7	28681000	29247000	19565000	36227000
Q5M775;J3KSG2;J3QQM0;J3KRN9	Cytospin-B	SPECC1	sp|Q5M775|CYTSB_HUMAN Cytospin-B OS=Homo sapiens GN=SPECC1 PE=1 SV=1;tr|J3KSG2|J3KSG2_HUMAN Cytospin-B (Fragment) OS=Homo sapiens GN=SPECC1 PE=1 SV=1	4	31	31	31	22	22	22	25	25	26	22	22	22	25	25	26	22	22	22	25	25	26	39.8	39.8	39.8	118.58	1068	1068;534;202;167	0	193.8	By MS/MS	By MS/MS	By MS/MS	By MS/MS	By MS/MS	By MS/MS	27.2	29.4	29.1	34.7	33.9	34.6	310040000	346900000	349800000	406730000
A0A0D9SFK2;Q92614;H0YEV9	Unconventional myosin-XVIIIa	MYO18A	tr|A0A0D9SFK2|A0A0D9SFK2_HUMAN Unconventional myosin-XVIIIa OS=Homo sapiens GN=MYO18A PE=1 SV=1;sp|Q92614|MY18A_HUMAN Unconventional myosin-XVIIIa OS=Homo sapiens GN=MYO18A PE=1 SV=3	3	14	14	14	6	6	5	13	10	8	6	6	5	13	10	8	6	6	5	13	10	8	11.1	11.1	11.1	231.1	2038	2038;2054;197	0	76.343	By MS/MS	By MS/MS	By MS/MS	By MS/MS	By MS/MS	By MS/MS	5.6	5.3	4.4	10.1	8.1	7.2	54610000	63203000	41030000	82819000
Q5JVF3	PCI domain-containing protein 2	PCID2	sp|Q5JVF3|PCID2_HUMAN PCI domain-containing protein 2 OS=Homo sapiens GN=PCID2 PE=1 SV=2	1	5	5	5	1	1	3	4	4	2	1	1	3	4	4	2	1	1	3	4	4	2	16	16	16	46.029	399	399	0	11.838	By matching	By matching	By matching	By MS/MS	By MS/MS	By MS/MS	3	3	9.5	14.3	13.5	4.8	12117000	10806000	13505000	15847000
O14974;F8VZN8;H0YHI8;H0YIS4;H0YIS3;H0YIM2;H0YHL8;F8VW28;A0A0U1RQZ1;H0YIL7;E1CKY7;A0A0A0MS24;O60237	Protein phosphatase 1 regulatory subunit 12A	PPP1R12A	sp|O14974|MYPT1_HUMAN Protein phosphatase 1 regulatory subunit 12A OS=Homo sapiens GN=PPP1R12A PE=1 SV=1;tr|F8VZN8|F8VZN8_HUMAN Protein phosphatase 1 regulatory subunit 12A (Fragment) OS=Homo sapiens GN=PPP1R12A PE=1 SV=1	13	28	28	28	23	25	20	24	23	23	23	25	20	24	23	23	23	25	20	24	23	23	30.4	30.4	30.4	115.28	1030	1030;692;367;299;234;188;210;97;100;161;186;1043;982	0	165.02	By MS/MS	By MS/MS	By MS/MS	By MS/MS	By MS/MS	By MS/MS	27.3	27.7	22.6	27.9	27.4	26.8	322070000	317660000	300330000	374230000
O43166;F5GYF8;H0YJY2;G3V4Z3;O60292	Signal-induced proliferation-associated 1-like protein 1	SIPA1L1	sp|O43166|SI1L1_HUMAN Signal-induced proliferation-associated 1-like protein 1 OS=Homo sapiens GN=SIPA1L1 PE=1 SV=4;tr|F5GYF8|F5GYF8_HUMAN Signal-induced proliferation-associated 1-like protein 1 OS=Homo sapiens GN=SIPA1L1 PE=1 SV=1	5	37	37	35	25	29	18	32	33	30	25	29	18	32	33	30	23	27	16	30	31	28	29.3	29.3	28	200.03	1804	1804;1257;262;32;1781	0	203.24	By MS/MS	By MS/MS	By MS/MS	By MS/MS	By MS/MS	By MS/MS	19.5	22.2	13.7	25.7	25.9	24.1	208320000	207680000	208700000	274450000
F1T0B3;A0A087X2G1;Q92499	ATP-dependent RNA helicase DDX1	DDX1	tr|F1T0B3|F1T0B3_HUMAN ATP-dependent RNA helicase DDX1 OS=Homo sapiens GN=DDX1 PE=1 SV=1;tr|A0A087X2G1|A0A087X2G1_HUMAN ATP-dependent RNA helicase DDX1 OS=Homo sapiens GN=DDX1 PE=1 SV=1;sp|Q92499|DDX1_HUMAN ATP-dependent RNA helicase DDX1 OS=Homo sapiens G	3	7	7	7	4	3	2	1	1	1	4	3	2	1	1	1	4	3	2	1	1	1	14.4	14.4	14.4	73.915	659	659;659;740	0	12.537	By MS/MS	By MS/MS	By MS/MS	By matching	By matching	By matching	8.6	7.6	4.9	2.7	2	2.7	7421200	6705600	5405000	9520300
A0A0C4DG44;O43464	Serine protease HTRA2, mitochondrial	HTRA2	tr|A0A0C4DG44|A0A0C4DG44_HUMAN Serine protease HTRA2, mitochondrial (Fragment) OS=Homo sapiens GN=HTRA2 PE=1 SV=1;sp|O43464|HTRA2_HUMAN Serine protease HTRA2, mitochondrial OS=Homo sapiens GN=HTRA2 PE=1 SV=2	2	4	4	4	4	3	4	2	2	4	4	3	4	2	2	4	4	3	4	2	2	4	13.5	13.5	13.5	45.112	423	423;458	0	30.301	By MS/MS	By MS/MS	By MS/MS	By MS/MS	By MS/MS	By MS/MS	13.5	7.8	13.5	8.5	8.5	13.5	23292000	21977000	17417000	31287000
P09874	Poly [ADP-ribose] polymerase 1	PARP1	sp|P09874|PARP1_HUMAN Poly [ADP-ribose] polymerase 1 OS=Homo sapiens GN=PARP1 PE=1 SV=4	1	13	13	13	11	7	9	10	10	10	11	7	9	10	10	10	11	7	9	10	10	10	18.9	18.9	18.9	113.08	1014	1014	0	54.319	By MS/MS	By MS/MS	By MS/MS	By MS/MS	By MS/MS	By MS/MS	16.9	10	13	14.2	13.5	14.5	60104000	57560000	67083000	77979000
P35232;C9JW96;C9JZ20;E7ESE2;E9PCW0;D6RBK0	Prohibitin	PHB	sp|P35232|PHB_HUMAN Prohibitin OS=Homo sapiens GN=PHB PE=1 SV=1;tr|C9JW96|C9JW96_HUMAN Prohibitin (Fragment) OS=Homo sapiens GN=PHB PE=1 SV=2;tr|C9JZ20|C9JZ20_HUMAN Prohibitin (Fragment) OS=Homo sapiens GN=PHB PE=1 SV=1;tr|E7ESE2|E7ESE2_HUMAN Prohibitin (F	6	14	14	14	8	8	8	12	11	10	8	8	8	12	11	10	8	8	8	12	11	10	71.7	71.7	71.7	29.804	272	272;246;201;202;216;124	0	96.33	By MS/MS	By MS/MS	By MS/MS	By MS/MS	By MS/MS	By MS/MS	38.6	39.7	41.5	60.3	51.5	47.1	108730000	104480000	131560000	157140000
P15880;H0YEN5;E9PQD7;E9PMM9;I3L404;E9PPT0;E9PM36;H3BNG3;H0YE27	40S ribosomal protein S2	RPS2	sp|P15880|RS2_HUMAN 40S ribosomal protein S2 OS=Homo sapiens GN=RPS2 PE=1 SV=2;tr|H0YEN5|H0YEN5_HUMAN 40S ribosomal protein S2 (Fragment) OS=Homo sapiens GN=RPS2 PE=1 SV=1;tr|E9PQD7|E9PQD7_HUMAN 40S ribosomal protein S2 OS=Homo sapiens GN=RPS2 PE=1 SV=1;tr	9	11	11	11	10	9	9	10	11	11	10	9	9	10	11	11	10	9	9	10	11	11	38.2	38.2	38.2	31.324	293	293;195;235;218;155;197;209;44;63	0	50.946	By MS/MS	By MS/MS	By MS/MS	By MS/MS	By MS/MS	By MS/MS	33.1	30.7	33.4	33.1	38.2	38.2	151330000	142380000	150790000	199840000
P61106;X6RFL8	Ras-related protein Rab-14	RAB14	sp|P61106|RAB14_HUMAN Ras-related protein Rab-14 OS=Homo sapiens GN=RAB14 PE=1 SV=4;tr|X6RFL8|X6RFL8_HUMAN Ras-related protein Rab-14 (Fragment) OS=Homo sapiens GN=RAB14 PE=1 SV=1	2	4	4	4	1	1	1	2	1	1	1	1	1	2	1	1	1	1	1	2	1	1	32.1	32.1	32.1	23.897	215	215;181	0	15.315	By MS/MS	By MS/MS	By matching	By MS/MS	By MS/MS	By MS/MS	7	7	7	11.2	7	7	5813500	7733400	6715600	6592500
O43707;F5GXS2;H7C144;K7EJH8;K7EP19;G3V2E8;D6RH00	Alpha-actinin-4	ACTN4	sp|O43707|ACTN4_HUMAN Alpha-actinin-4 OS=Homo sapiens GN=ACTN4 PE=1 SV=2;tr|F5GXS2|F5GXS2_HUMAN Alpha-actinin-4 OS=Homo sapiens GN=ACTN4 PE=1 SV=2	7	60	60	40	52	55	52	57	56	58	52	55	52	57	56	58	33	35	33	38	36	38	72	72	49.2	104.85	911	911;521;342;182;105;85;72	0	323.31	By MS/MS	By MS/MS	By MS/MS	By MS/MS	By MS/MS	By MS/MS	69.2	70.7	68.9	71.5	71.1	70.1	2822200000	2715500000	2820300000	3541700000
Q96EY1	DnaJ homolog subfamily A member 3, mitochondrial	DNAJA3	sp|Q96EY1|DNJA3_HUMAN DnaJ homolog subfamily A member 3, mitochondrial OS=Homo sapiens GN=DNAJA3 PE=1 SV=2	1	6	6	6	5	4	5	4	4	5	5	4	5	4	4	5	5	4	5	4	4	5	16.7	16.7	16.7	52.488	480	480	0	32.412	By MS/MS	By MS/MS	By MS/MS	By MS/MS	By MS/MS	By MS/MS	16.5	14	16.5	9.4	14	16.5	39778000	40290000	35584000	53417000
M0R210;P62249;A0A087WZ27;M0R3H0;M0R1M5;M0QX76;Q6IPX4	40S ribosomal protein S16	RPS16;ZNF90	tr|M0R210|M0R210_HUMAN 40S ribosomal protein S16 OS=Homo sapiens GN=RPS16 PE=1 SV=1;sp|P62249|RS16_HUMAN 40S ribosomal protein S16 OS=Homo sapiens GN=RPS16 PE=1 SV=2;tr|A0A087WZ27|A0A087WZ27_HUMAN Zinc finger protein 90 OS=Homo sapiens GN=ZNF90 PE=4 SV=2;t	7	9	9	9	4	5	4	6	5	4	4	5	4	6	5	4	4	5	4	6	5	4	59.7	59.7	59.7	14.419	129	129;146;129;100;85;50;152	0	28.409	By MS/MS	By MS/MS	By MS/MS	By MS/MS	By MS/MS	By MS/MS	29.5	35.7	29.5	46.5	34.9	29.5	35759000	29020000	31365000	42243000
Q69YQ0;F8WAN1;C9J8U1;C9JLY8	Cytospin-A	SPECC1L;SPECC1L-ADORA2A	sp|Q69YQ0|CYTSA_HUMAN Cytospin-A OS=Homo sapiens GN=SPECC1L PE=1 SV=2;tr|F8WAN1|F8WAN1_HUMAN Protein SPECC1L-ADORA2A OS=Homo sapiens GN=SPECC1L-ADORA2A PE=4 SV=2;tr|C9J8U1|C9J8U1_HUMAN Cytospin-A (Fragment) OS=Homo sapiens GN=SPECC1L PE=4 SV=7	4	20	20	19	10	10	13	10	18	17	10	10	13	10	18	17	9	9	13	10	17	16	24.4	24.4	23.7	124.6	1117	1117;911;789;175	0	84.746	By MS/MS	By MS/MS	By MS/MS	By MS/MS	By MS/MS	By MS/MS	10.8	14.2	18.2	11.1	23.3	22.9	116420000	104990000	76290000	98868000
P67775;P62714;H0YC23;E7ESG8;E5RHC1;E5RFI3;E5RHP4;H0YBN9;E5RI56;H3BV22;H3BTA2;P60510	Serine/threonine-protein phosphatase 2A catalytic subunit alpha isoform;Serine/threonine-protein phosphatase 2A catalytic subunit beta isoform	PPP2CA;PPP2CB	sp|P67775|PP2AA_HUMAN Serine/threonine-protein phosphatase 2A catalytic subunit alpha isoform OS=Homo sapiens GN=PPP2CA PE=1 SV=1;sp|P62714|PP2AB_HUMAN Serine/threonine-protein phosphatase 2A catalytic subunit beta isoform OS=Homo sapiens GN=PPP2CB PE=1 SV	12	14	14	14	9	10	12	12	12	13	9	10	12	12	12	13	9	10	12	12	12	13	63.4	63.4	63.4	35.594	309	309;309;124;145;184;125;126;52;91;203;267;307	0	185.73	By MS/MS	By MS/MS	By MS/MS	By MS/MS	By MS/MS	By MS/MS	39.2	47.2	58.3	58.3	52.8	60.8	262980000	198450000	200370000	304820000
Q7L2H7;J3KNJ2;E9PN86;H0YCQ8;E9PRY0	Eukaryotic translation initiation factor 3 subunit M	EIF3M	sp|Q7L2H7|EIF3M_HUMAN Eukaryotic translation initiation factor 3 subunit M OS=Homo sapiens GN=EIF3M PE=1 SV=1;tr|J3KNJ2|J3KNJ2_HUMAN Eukaryotic translation initiation factor 3 subunit M (Fragment) OS=Homo sapiens GN=EIF3M PE=1 SV=1;tr|E9PN86|E9PN86_HUMAN E	5	8	8	8	3	3	4	6	2	4	3	3	4	6	2	4	3	3	4	6	2	4	30.5	30.5	30.5	42.502	374	374;191;102;221;74	0	26.477	By MS/MS	By MS/MS	By MS/MS	By MS/MS	By MS/MS	By MS/MS	10.4	14.2	17.1	24.9	8.6	17.1	20651000	30567000	20023000	33683000
H3BLV0;B1AP13;H7BY55;P08174;B1AP15	Complement decay-accelerating factor	CD55	tr|H3BLV0|H3BLV0_HUMAN Complement decay-accelerating factor (Fragment) OS=Homo sapiens GN=CD55 PE=1 SV=1;tr|B1AP13|B1AP13_HUMAN Complement decay-accelerating factor OS=Homo sapiens GN=CD55 PE=1 SV=1;tr|H7BY55|H7BY55_HUMAN Complement decay-accelerating fact	5	6	6	6	4	4	4	5	5	5	4	4	4	5	5	5	4	4	4	5	5	5	24.2	24.2	24.2	35.695	326	326;444;550;381;317	0	22.621	By MS/MS	By matching	By MS/MS	By MS/MS	By MS/MS	By MS/MS	19.6	14.4	16.3	22.1	22.1	22.1	100460000	87979000	81701000	97870000
Q14683;G8JLG1;H0Y7K8;V9GYN9;V9GY57	Structural maintenance of chromosomes protein 1A;Structural maintenance of chromosomes protein	SMC1A	sp|Q14683|SMC1A_HUMAN Structural maintenance of chromosomes protein 1A OS=Homo sapiens GN=SMC1A PE=1 SV=2;tr|G8JLG1|G8JLG1_HUMAN Structural maintenance of chromosomes protein OS=Homo sapiens GN=SMC1A PE=1 SV=2	5	7	7	7	2	2	1	2	3	3	2	2	1	2	3	3	2	2	1	2	3	3	5.8	5.8	5.8	143.23	1233	1233;1211;262;54;279	0	13.095	By MS/MS	By MS/MS	By matching	By matching	By MS/MS	By MS/MS	1.7	1.7	0.8	1.7	2.2	2.1	7677400	5217600	6580500	7920300
Q86V48;E5RFK8;E5RHU7	Leucine zipper protein 1	LUZP1	sp|Q86V48|LUZP1_HUMAN Leucine zipper protein 1 OS=Homo sapiens GN=LUZP1 PE=1 SV=2	3	26	26	26	12	10	13	22	18	19	12	10	13	22	18	19	12	10	13	22	18	19	29.4	29.4	29.4	120.27	1076	1076;273;35	0	71.318	By MS/MS	By MS/MS	By MS/MS	By MS/MS	By MS/MS	By MS/MS	13.8	11.7	14.6	25.1	21.9	20.4	82115000	82109000	83417000	111820000
X1WI28;P27635;F8W7C6;A0A087WV22;H7C123;H7C2C5;B8A6G2;A6QRI9;Q96L21;H7C2U2	60S ribosomal protein L10	RPL10	tr|X1WI28|X1WI28_HUMAN 60S ribosomal protein L10 (Fragment) OS=Homo sapiens GN=RPL10 PE=1 SV=6;sp|P27635|RL10_HUMAN 60S ribosomal protein L10 OS=Homo sapiens GN=RPL10 PE=1 SV=4;tr|F8W7C6|F8W7C6_HUMAN 60S ribosomal protein L10 OS=Homo sapiens GN=RPL10 PE=1	10	9	9	9	6	7	6	9	7	7	6	7	6	9	7	7	6	7	6	9	7	7	45.3	45.3	45.3	23.072	201	201;214;163;178;91;131;108;181;214;28	0	74.491	By MS/MS	By MS/MS	By MS/MS	By MS/MS	By MS/MS	By MS/MS	39.8	40.3	36.3	45.3	40.8	37.3	188450000	171320000	169440000	241840000
Q96AG4	Leucine-rich repeat-containing protein 59	LRRC59	sp|Q96AG4|LRC59_HUMAN Leucine-rich repeat-containing protein 59 OS=Homo sapiens GN=LRRC59 PE=1 SV=1	1	8	8	8	7	7	6	7	8	7	7	7	6	7	8	7	7	7	6	7	8	7	34.2	34.2	34.2	34.93	307	307	0	45.585	By MS/MS	By MS/MS	By MS/MS	By MS/MS	By MS/MS	By MS/MS	30.9	30.9	27.7	30.9	34.2	30.9	73172000	82479000	71730000	96809000
P06858;E7EW14;E5RJI0	Lipoprotein lipase	LPL	sp|P06858|LIPL_HUMAN Lipoprotein lipase OS=Homo sapiens GN=LPL PE=1 SV=1	3	4	4	4	2	4	3	2	2	2	2	4	3	2	2	2	2	4	3	2	2	2	12.4	12.4	12.4	53.162	475	475;115;130	0	28.955	By MS/MS	By MS/MS	By MS/MS	By MS/MS	By MS/MS	By MS/MS	5.7	12.4	10.3	7.6	7.6	6.3	19784000	19394000	19141000	27921000
Q9P0U3;F8VRZ8	Sentrin-specific protease 1	SENP1	sp|Q9P0U3|SENP1_HUMAN Sentrin-specific protease 1 OS=Homo sapiens GN=SENP1 PE=1 SV=2	2	3	3	3	1	1	1	1	3	2	1	1	1	1	3	2	1	1	1	1	3	2	6.8	6.8	6.8	73.48	644	644;142	0	8.353	By MS/MS	By MS/MS	By MS/MS	By MS/MS	By MS/MS	By MS/MS	1.9	1.9	1.9	1.9	6.8	4.5	4025800	5196900	5083600	6838000
P18085;C9JPM4;C9JAK5;F5H0C7;C9J1Z8;P84085;U3KQF2	ADP-ribosylation factor 4;ADP-ribosylation factor 5	ARF4;ARF3;ARF5	sp|P18085|ARF4_HUMAN ADP-ribosylation factor 4 OS=Homo sapiens GN=ARF4 PE=1 SV=3;tr|C9JPM4|C9JPM4_HUMAN ADP-ribosylation factor 4 (Fragment) OS=Homo sapiens GN=ARF4 PE=1 SV=1;tr|C9JAK5|C9JAK5_HUMAN ADP-ribosylation factor 4 OS=Homo sapiens GN=ARF4 PE=1 SV=	7	8	8	4	5	5	6	6	6	7	5	5	6	6	6	7	2	3	4	4	4	4	51.1	51.1	22.2	20.511	180	180;127;153;102;150;180;71	0	30.056	By MS/MS	By MS/MS	By MS/MS	By MS/MS	By MS/MS	By MS/MS	41.7	35.6	39.4	40	39.4	51.1	67836000	65698000	53189000	76526000
P12236	ADP/ATP translocase 3;ADP/ATP translocase 3, N-terminally processed	SLC25A6	sp|P12236|ADT3_HUMAN ADP/ATP translocase 3 OS=Homo sapiens GN=SLC25A6 PE=1 SV=4	1	16	16	4	16	15	14	15	15	15	16	15	14	15	15	15	4	4	3	4	4	4	53.7	53.7	12.8	32.866	298	298	0	98.193	By MS/MS	By MS/MS	By MS/MS	By MS/MS	By MS/MS	By MS/MS	53.7	50.3	50.3	50	50	50	802870000	719360000	786990000	928290000
P61254;J3KTJ8;J3QRI7;J3QQQ9;J3QQV1;J3QRC4;E5RIT6;Q9UNX3;J3KSS0;E5RHH1;J3KS10	60S ribosomal protein L26;60S ribosomal protein L26-like 1	RPL26;RPL26L1	sp|P61254|RL26_HUMAN 60S ribosomal protein L26 OS=Homo sapiens GN=RPL26 PE=1 SV=1;tr|J3KTJ8|J3KTJ8_HUMAN 60S ribosomal protein L26 (Fragment) OS=Homo sapiens GN=RPL26 PE=4 SV=7;tr|J3QRI7|J3QRI7_HUMAN 60S ribosomal protein L26 (Fragment) OS=Homo sapiens GN=	11	6	6	6	4	4	3	4	5	6	4	4	3	4	5	6	4	4	3	4	5	6	29	29	29	17.258	145	145;97;107;107;110;135;128;145;63;39;63	0	14.302	By MS/MS	By MS/MS	By MS/MS	By MS/MS	By MS/MS	By MS/MS	22.8	22.8	16.6	17.9	22.8	29	54888000	46142000	59734000	74216000
X5DR54;Q9NXR1;I3L522;I3L2R9;I3L2R3;I3L533;I3L2T8;I3L3G9;I3L2S8;A6NIZ0;Q9GZM8;I3L464;J3QL85;J3QSD2;J3QRZ1	Nuclear distribution protein nudE homolog 1	NDE1	tr|X5DR54|X5DR54_HUMAN Nuclear distribution protein nudE homolog 1 (Fragment) OS=Homo sapiens GN=NDE1 PE=1 SV=1;sp|Q9NXR1|NDE1_HUMAN Nuclear distribution protein nudE homolog 1 OS=Homo sapiens GN=NDE1 PE=1 SV=2;tr|I3L522|I3L522_HUMAN Nuclear distribution p	15	11	11	11	6	7	3	5	7	8	6	7	3	5	7	8	6	7	3	5	7	8	43.6	43.6	43.6	37.72	335	335;346;192;173;137;153;139;126;127;269;345;109;158;195;196	0	79.243	By MS/MS	By MS/MS	By MS/MS	By MS/MS	By MS/MS	By MS/MS	23	28.1	11	20.6	28.7	32.5	55648000	36470000	37539000	56122000
Q12904;D6R937	Aminoacyl tRNA synthase complex-interacting multifunctional protein 1;Endothelial monocyte-activating polypeptide 2	AIMP1	sp|Q12904|AIMP1_HUMAN Aminoacyl tRNA synthase complex-interacting multifunctional protein 1 OS=Homo sapiens GN=AIMP1 PE=1 SV=2;tr|D6R937|D6R937_HUMAN Aminoacyl tRNA synthase complex-interacting multifunctional protein 1 (Fragment) OS=Homo sapiens GN=AIMP1	2	3	3	3	2	2	3	1	2	2	2	2	3	1	2	2	2	2	3	1	2	2	20.2	20.2	20.2	34.352	312	312;150	0	16.278	By MS/MS	By MS/MS	By MS/MS	By matching	By MS/MS	By matching	9.3	9.3	20.2	5.4	9.3	9.3	10131000	11007000	12094000	9573800
P62269;A0A0G2JQH2;Q5GGW2;J3JS69	40S ribosomal protein S18	RPS18	sp|P62269|RS18_HUMAN 40S ribosomal protein S18 OS=Homo sapiens GN=RPS18 PE=1 SV=3	4	5	5	5	4	5	5	5	5	5	4	5	5	5	5	5	4	5	5	5	5	5	28.9	28.9	28.9	17.718	152	152;33;34;82	0	24.238	By MS/MS	By MS/MS	By MS/MS	By MS/MS	By MS/MS	By MS/MS	23	28.9	28.9	28.9	28.9	28.9	53195000	48042000	52427000	67058000
Q3ZCQ8;M0R0C3;M0R2F8;M0R003;M0QXC3;M0R2Z3;M0R303;M0R2D2;M0R047;M0R1Y4	Mitochondrial import inner membrane translocase subunit TIM50	TIMM50	sp|Q3ZCQ8|TIM50_HUMAN Mitochondrial import inner membrane translocase subunit TIM50 OS=Homo sapiens GN=TIMM50 PE=1 SV=2;tr|M0R0C3|M0R0C3_HUMAN Mitochondrial import inner membrane translocase subunit TIM50 (Fragment) OS=Homo sapiens GN=TIMM50 PE=1 SV=1;tr|M	10	6	6	6	5	5	4	6	5	5	5	5	4	6	5	5	5	5	4	6	5	5	23.5	23.5	23.5	39.646	353	353;104;157;257;111;116;117;141;227;256	0	45.754	By MS/MS	By MS/MS	By MS/MS	By MS/MS	By MS/MS	By MS/MS	18.7	18.7	15.3	23.5	18.7	20.1	40353000	46073000	45272000	62211000
P61586;Q5JR07;C9JNR4;E9PQH6;C9JX21;Q5JR08;Q5JR05;P08134;E9PLA2;C9JRM1;Q5JR06;E9PN11;U3KQA9;U3KQV3;P62745	Transforming protein RhoA;Rho-related GTP-binding protein RhoC	RHOA;RHOC	sp|P61586|RHOA_HUMAN Transforming protein RhoA OS=Homo sapiens GN=RHOA PE=1 SV=1;tr|Q5JR07|Q5JR07_HUMAN Rho-related GTP-binding protein RhoC (Fragment) OS=Homo sapiens GN=RHOC PE=1 SV=1;tr|C9JNR4|C9JNR4_HUMAN Transforming protein RhoA (Fragment) OS=Homo sa	15	4	4	4	1	2	1	2	2	2	1	2	1	2	2	2	1	2	1	2	2	2	23.8	23.8	23.8	21.768	193	193;127;129;169;187;189;199;193;66;90;92;129;249;272;196	0	10.711	By MS/MS	By MS/MS	By MS/MS	By MS/MS	By MS/MS	By MS/MS	7.3	11.9	7.3	13	11.9	13.5	10867000	10588000	18187000	17715000
Q01650;A0A0C4DGL4;H0YJ95;G3V4Z6;Q9UM01;Q92536	Large neutral amino acids transporter small subunit 1	SLC7A5	sp|Q01650|LAT1_HUMAN Large neutral amino acids transporter small subunit 1 OS=Homo sapiens GN=SLC7A5 PE=1 SV=2;tr|A0A0C4DGL4|A0A0C4DGL4_HUMAN Large neutral amino acids transporter small subunit 1 OS=Homo sapiens GN=SLC7A5 PE=1 SV=1	6	6	6	6	5	5	4	5	5	5	5	5	4	5	5	5	5	5	4	5	5	5	15.6	15.6	15.6	55.01	507	507;241;168;245;511;515	0	72.556	By MS/MS	By MS/MS	By MS/MS	By MS/MS	By MS/MS	By MS/MS	13.8	13.8	10.7	13.8	13.8	13.8	166470000	144260000	145070000	181780000
Q9BSJ8	Extended synaptotagmin-1	ESYT1	sp|Q9BSJ8|ESYT1_HUMAN Extended synaptotagmin-1 OS=Homo sapiens GN=ESYT1 PE=1 SV=1	1	5	5	5	3	2	3	3	3	2	3	2	3	3	3	2	3	2	3	3	3	2	6.5	6.5	6.5	122.85	1104	1104	0	12.491	By MS/MS	By MS/MS	By matching	By MS/MS	By MS/MS	By MS/MS	3.7	2.6	4.1	4.1	4.1	2.6	18845000	13254000	15104000	18137000
M0R026;A1L0T0;M0QZX5	Acetolactate synthase-like protein	ILVBL	tr|M0R026|M0R026_HUMAN Acetolactate synthase-like protein OS=Homo sapiens GN=ILVBL PE=1 SV=1;sp|A1L0T0|ILVBL_HUMAN Acetolactate synthase-like protein OS=Homo sapiens GN=ILVBL PE=1 SV=2	3	4	4	4	1	2	1	2	2	2	1	2	1	2	2	2	1	2	1	2	2	2	13	13	13	56.732	525	525;632;230	0	8.2873	By matching	By matching	By matching	By MS/MS	By matching	By matching	1.5	7	1.9	7.4	5.9	7.4	6358800	4443000	7510400	10189000
E7EV99;E7ENY0;P35611;A0A0A0MSR2;H0Y9H2;H0YFD8	Alpha-adducin	ADD1	tr|E7EV99|E7EV99_HUMAN Alpha-adducin OS=Homo sapiens GN=ADD1 PE=1 SV=1;tr|E7ENY0|E7ENY0_HUMAN Alpha-adducin OS=Homo sapiens GN=ADD1 PE=1 SV=1;sp|P35611|ADDA_HUMAN Alpha-adducin OS=Homo sapiens GN=ADD1 PE=1 SV=2;tr|A0A0A0MSR2|A0A0A0MSR2_HUMAN Alpha-adducin	6	3	3	3	2	1	2	3	3	3	2	1	2	3	3	3	2	1	2	3	3	3	8.2	8.2	8.2	70.055	632	632;663;737;400;444;105	0	10.732	By MS/MS	By matching	By MS/MS	By MS/MS	By MS/MS	By MS/MS	5.4	2.8	5.4	8.2	8.2	8.2	8238500	17729000	9404100	13620000
P46060;B0QYT5;B0QYT4;H0Y4Q3	Ran GTPase-activating protein 1	RANGAP1	sp|P46060|RAGP1_HUMAN Ran GTPase-activating protein 1 OS=Homo sapiens GN=RANGAP1 PE=1 SV=1	4	7	7	7	4	3	5	4	6	5	4	3	5	4	6	5	4	3	5	4	6	5	18.7	18.7	18.7	63.541	587	587;100;133;253	0	24.771	By MS/MS	By MS/MS	By MS/MS	By MS/MS	By MS/MS	By MS/MS	10.6	6.1	14.1	12.6	16.7	12.8	25822000	23737000	23314000	35392000
P52895;B4DK69;A0A0A0MSD5;A0A0A0MT30;Q04828;S4R3P0;H0Y804;A6NHU4;S4R3D5;P17516	Aldo-keto reductase family 1 member C2;Aldo-keto reductase family 1 member C1	AKR1C2;AKR1C1	sp|P52895|AK1C2_HUMAN Aldo-keto reductase family 1 member C2 OS=Homo sapiens GN=AKR1C2 PE=1 SV=3;tr|B4DK69|B4DK69_HUMAN Aldo-keto reductase family 1 member C2 OS=Homo sapiens GN=AKR1C2 PE=1 SV=1;tr|A0A0A0MSD5|A0A0A0MSD5_HUMAN Aldo-keto reductase family 1 m	10	7	7	5	6	6	5	7	6	5	6	6	5	7	6	5	5	4	3	5	4	3	35.9	35.9	30.7	36.735	323	323;297;323;324;323;200;248;205;155;323	0	43.346	By MS/MS	By MS/MS	By MS/MS	By MS/MS	By MS/MS	By MS/MS	33.1	32.8	26	35.9	32.8	26	82280000	73789000	71177000	96626000
P40938	Replication factor C subunit 3	RFC3	sp|P40938|RFC3_HUMAN Replication factor C subunit 3 OS=Homo sapiens GN=RFC3 PE=1 SV=2	1	4	4	4	1	3	2	2	4	2	1	3	2	2	4	2	1	3	2	2	4	2	15.2	15.2	15.2	40.556	356	356	0	19.692	By MS/MS	By MS/MS	By MS/MS	By MS/MS	By MS/MS	By MS/MS	3.9	11	9	9	15.2	9	8249600	7048700	13411000	13009000
Q96RT1;B4DIP2;H0Y9E8	Protein LAP2	ERBB2IP	sp|Q96RT1|LAP2_HUMAN Protein LAP2 OS=Homo sapiens GN=ERBB2IP PE=1 SV=2;tr|B4DIP2|B4DIP2_HUMAN Protein LAP2 OS=Homo sapiens GN=ERBIN PE=1 SV=1	3	4	4	4	2	1	2	2	2	2	2	1	2	2	2	2	2	1	2	2	2	2	3	3	3	158.3	1412	1412;610;158	0	7.7325	By MS/MS	By MS/MS	By MS/MS	By MS/MS	By MS/MS	By MS/MS	1.8	0.8	1.8	1.6	1.6	1.6	8035100	7654800	5064800	8434300
A0A0A0MS51;A0A0A0MT01;P06396;CON__Q3SX14;Q5T0I0;Q5T0I1;A0A0U1RQL8;Q5T0H8	Gelsolin	GSN	tr|A0A0A0MS51|A0A0A0MS51_HUMAN Gelsolin OS=Homo sapiens GN=GSN PE=1 SV=1;tr|A0A0A0MT01|A0A0A0MT01_HUMAN Gelsolin OS=Homo sapiens GN=GSN PE=1 SV=1;sp|P06396|GELS_HUMAN Gelsolin OS=Homo sapiens GN=GSN PE=1 SV=1;	8	22	22	22	15	16	16	16	16	17	15	16	16	16	16	17	15	16	16	16	16	17	41.7	41.7	41.7	82.525	748	748;767;782;781;260;228;232;67	0	169.06	By MS/MS	By MS/MS	By MS/MS	By MS/MS	By MS/MS	By MS/MS	31.6	33.3	30.1	32.5	31.8	34.4	238550000	229880000	255170000	287450000
F8VYV2;J3QQ67;Q07020;A0A075B7A0;G3V203;H0YHA7;F8VUA6;F8VXR6	60S ribosomal protein L18	RPL18	tr|F8VYV2|F8VYV2_HUMAN 60S ribosomal protein L18 OS=Homo sapiens GN=RPL18 PE=1 SV=1;tr|J3QQ67|J3QQ67_HUMAN 60S ribosomal protein L18 (Fragment) OS=Homo sapiens GN=RPL18 PE=1 SV=1;sp|Q07020|RL18_HUMAN 60S ribosomal protein L18 OS=Homo sapiens GN=RPL18 PE=1	8	5	5	5	5	4	3	4	5	5	5	4	3	4	5	5	5	4	3	4	5	5	41.4	41.4	41.4	15.639	133	133;190;188;138;164;167;130;84	0	30.407	By MS/MS	By MS/MS	By MS/MS	By MS/MS	By MS/MS	By MS/MS	41.4	33.1	23.3	31.6	41.4	41.4	44648000	49898000	58436000	65253000
E9PF19;Q9Y4P3;Q96E41	Transducin beta-like protein 2	TBL2	tr|E9PF19|E9PF19_HUMAN Transducin beta-like protein 2 OS=Homo sapiens GN=TBL2 PE=1 SV=1;sp|Q9Y4P3|TBL2_HUMAN Transducin beta-like protein 2 OS=Homo sapiens GN=TBL2 PE=1 SV=1;tr|Q96E41|Q96E41_HUMAN TBL2 protein OS=Homo sapiens GN=TBL2 PE=1 SV=1	3	3	3	3	2	2	1	1	2	0	2	2	1	1	2	0	2	2	1	1	2	0	8.8	8.8	8.8	45.935	411	411;447;446	0	6.7613	By MS/MS	By MS/MS	By MS/MS	By matching	By MS/MS		6.1	5.6	3.2	2.9	6.1	0	0	17149000	0	9355900
O15427;J3QQV2;J3QSC3;J3QQS9;J3KTI8;J3KT83;J3QRA0;J3KTM6;J3QRP8;J3QLE3;J3QRU2	Monocarboxylate transporter 4	SLC16A3	sp|O15427|MOT4_HUMAN Monocarboxylate transporter 4 OS=Homo sapiens GN=SLC16A3 PE=1 SV=1;tr|J3QQV2|J3QQV2_HUMAN Monocarboxylate transporter 4 (Fragment) OS=Homo sapiens GN=SLC16A3 PE=1 SV=7;tr|J3QSC3|J3QSC3_HUMAN Monocarboxylate transporter 4 (Fragment) OS=	11	10	10	10	6	9	7	6	8	7	6	9	7	6	8	7	6	9	7	6	8	7	26.5	26.5	26.5	49.469	465	465;264;291;235;306;219;223;157;80;135;163	0	54.117	By MS/MS	By MS/MS	By MS/MS	By MS/MS	By MS/MS	By MS/MS	14.4	24.7	17.8	15.5	18.7	17	91315000	84664000	97617000	108660000
Q9Y6C9;E9PIE4	Mitochondrial carrier homolog 2	MTCH2	sp|Q9Y6C9|MTCH2_HUMAN Mitochondrial carrier homolog 2 OS=Homo sapiens GN=MTCH2 PE=1 SV=1;tr|E9PIE4|E9PIE4_HUMAN Mitochondrial carrier homolog 2 (Fragment) OS=Homo sapiens GN=MTCH2 PE=1 SV=7	2	8	8	8	6	4	7	7	5	6	6	4	7	7	5	6	6	4	7	7	5	6	38.6	38.6	38.6	33.331	303	303;263	0	80.294	By MS/MS	By MS/MS	By MS/MS	By MS/MS	By MS/MS	By MS/MS	30.4	23.4	35.6	36	27.7	33	44374000	44897000	47707000	55313000
E9PM69;R4GNH3;P17980;E9PMD8;E9PKD5;E9PN50;E9PLG2	26S protease regulatory subunit 6A	PSMC3	tr|E9PM69|E9PM69_HUMAN 26S protease regulatory subunit 6A OS=Homo sapiens GN=PSMC3 PE=1 SV=1;tr|R4GNH3|R4GNH3_HUMAN 26S protease regulatory subunit 6A OS=Homo sapiens GN=PSMC3 PE=1 SV=1;sp|P17980|PRS6A_HUMAN 26S protease regulatory subunit 6A OS=Homo sapie	7	9	9	9	8	7	7	8	7	7	8	7	7	8	7	7	8	7	7	8	7	7	34.5	34.5	34.5	44.323	397	397;423;439;302;311;258;184	0	56.534	By MS/MS	By MS/MS	By MS/MS	By MS/MS	By MS/MS	By MS/MS	31.5	29	28	30	27.2	29.2	86722000	101230000	87061000	96182000
J3KTL2;Q07955;J3KSR8;J3QQV5;J3KSW7	Serine/arginine-rich splicing factor 1	SRSF1	tr|J3KTL2|J3KTL2_HUMAN Serine/arginine-rich-splicing factor 1 OS=Homo sapiens GN=SRSF1 PE=1 SV=1;sp|Q07955|SRSF1_HUMAN Serine/arginine-rich splicing factor 1 OS=Homo sapiens GN=SRSF1 PE=1 SV=2;tr|J3KSR8|J3KSR8_HUMAN Serine/arginine-rich-splicing factor 1 (	5	7	7	7	5	1	2	4	4	3	5	1	2	4	4	3	5	1	2	4	4	3	30	30	30	28.329	253	253;248;143;65;73	0	29.321	By MS/MS	By MS/MS	By MS/MS	By MS/MS	By MS/MS	By MS/MS	19.8	4.7	8.3	19	16.2	12.3	30221000	19834000	29347000	31784000
Q9Y608;C9JSU1;H7C3N9;Q32MZ4	Leucine-rich repeat flightless-interacting protein 2	LRRFIP2	sp|Q9Y608|LRRF2_HUMAN Leucine-rich repeat flightless-interacting protein 2 OS=Homo sapiens GN=LRRFIP2 PE=1 SV=1;tr|C9JSU1|C9JSU1_HUMAN Leucine-rich repeat flightless-interacting protein 2 (Fragment) OS=Homo sapiens GN=LRRFIP2 PE=1 SV=1	4	8	8	8	7	2	3	4	5	6	7	2	3	4	5	6	7	2	3	4	5	6	13.5	13.5	13.5	82.17	721	721;225;182;808	0	23.102	By MS/MS	By MS/MS	By MS/MS	By MS/MS	By MS/MS	By MS/MS	12.5	3.7	5.8	7.2	9.3	10.5	24535000	24810000	24168000	28335000
Q9UDY4;C9JUL4;M0R1D6;M0QZD0;M0QYT3;M0QXK0	DnaJ homolog subfamily B member 4	DNAJB4	sp|Q9UDY4|DNJB4_HUMAN DnaJ homolog subfamily B member 4 OS=Homo sapiens GN=DNAJB4 PE=1 SV=1	6	10	10	9	7	4	4	6	6	6	7	4	4	6	6	6	7	4	4	6	6	6	36.2	36.2	32.6	37.806	337	337;172;91;107;116;162	0	45.089	By MS/MS	By MS/MS	By MS/MS	By MS/MS	By MS/MS	By MS/MS	26.7	17.8	16.6	23.7	25.2	23.4	45599000	40005000	30128000	50238000
P23284	Peptidyl-prolyl cis-trans isomerase B	PPIB	sp|P23284|PPIB_HUMAN Peptidyl-prolyl cis-trans isomerase B OS=Homo sapiens GN=PPIB PE=1 SV=2	1	4	4	4	2	2	3	3	2	3	2	2	3	3	2	3	2	2	3	3	2	3	21.3	21.3	21.3	23.742	216	216	0	17.048	By MS/MS	By MS/MS	By MS/MS	By matching	By MS/MS	By MS/MS	8.8	12.5	16.2	15.3	10.2	16.2	15314000	11429000	17647000	16640000
O75477;B0QZ43	Erlin-1	ERLIN1	sp|O75477|ERLN1_HUMAN Erlin-1 OS=Homo sapiens GN=ERLIN1 PE=1 SV=1;tr|B0QZ43|B0QZ43_HUMAN Erlin-1 (Fragment) OS=Homo sapiens GN=ERLIN1 PE=1 SV=1	2	5	5	3	4	4	4	5	4	5	4	4	4	5	4	5	3	2	2	3	2	3	20.8	20.8	13.9	38.925	346	346;275	0	23.905	By MS/MS	By MS/MS	By MS/MS	By MS/MS	By MS/MS	By MS/MS	17.3	13.9	13.9	20.8	13.9	20.8	26369000	23061000	28105000	29981000
Q53GQ0;E9PI21	Very-long-chain 3-oxoacyl-CoA reductase	HSD17B12	sp|Q53GQ0|DHB12_HUMAN Very-long-chain 3-oxoacyl-CoA reductase OS=Homo sapiens GN=HSD17B12 PE=1 SV=2;tr|E9PI21|E9PI21_HUMAN Very-long-chain 3-oxoacyl-CoA reductase (Fragment) OS=Homo sapiens GN=HSD17B12 PE=1 SV=1	2	4	4	4	2	1	2	2	2	3	2	1	2	2	2	3	2	1	2	2	2	3	17	17	17	34.324	312	312;164	0	9.9057	By MS/MS	By MS/MS	By MS/MS	By MS/MS	By MS/MS	By MS/MS	9.6	4.8	9.6	9.6	9.6	13.5	9804500	8598500	7698200	12285000
Q9P0L0;J3QKM9	Vesicle-associated membrane protein-associated protein A	VAPA	sp|Q9P0L0|VAPA_HUMAN Vesicle-associated membrane protein-associated protein A OS=Homo sapiens GN=VAPA PE=1 SV=3	2	5	5	4	4	4	5	5	3	5	4	4	5	5	3	5	3	4	4	4	2	4	29.3	29.3	24.5	27.893	249	249;29	0	23.885	By MS/MS	By MS/MS	By MS/MS	By MS/MS	By MS/MS	By MS/MS	23.7	24.5	29.3	29.3	17.3	29.3	37030000	30424000	29571000	37188000
Q15654;H7BZE2;A0A0D9SFS2	Thyroid receptor-interacting protein 6	TRIP6	sp|Q15654|TRIP6_HUMAN Thyroid receptor-interacting protein 6 OS=Homo sapiens GN=TRIP6 PE=1 SV=3	3	6	6	6	3	3	3	4	3	3	3	3	3	4	3	3	3	3	3	4	3	3	22.7	22.7	22.7	50.287	476	476;216;339	0	57.831	By MS/MS	By matching	By MS/MS	By MS/MS	By MS/MS	By MS/MS	11.1	13.2	11.1	16	11.1	12	26446000	20038000	37963000	40097000
P62899;H7C2W9;C9JU56;B7Z4E3;B7Z4C8;B8ZZK4	60S ribosomal protein L31	RPL31	sp|P62899|RL31_HUMAN 60S ribosomal protein L31 OS=Homo sapiens GN=RPL31 PE=1 SV=1;tr|H7C2W9|H7C2W9_HUMAN 60S ribosomal protein L31 (Fragment) OS=Homo sapiens GN=RPL31 PE=1 SV=1;tr|C9JU56|C9JU56_HUMAN 60S ribosomal protein L31 (Fragment) OS=Homo sapiens GN=	6	3	3	3	2	2	3	3	2	2	2	2	3	3	2	2	2	2	3	3	2	2	25.6	25.6	25.6	14.463	125	125;108;115;120;130;79	0	29.567	By MS/MS	By MS/MS	By MS/MS	By MS/MS	By MS/MS	By MS/MS	19.2	19.2	25.6	25.6	19.2	19.2	33688000	35658000	45747000	44016000
Q9Y512	Sorting and assembly machinery component 50 homolog	SAMM50	sp|Q9Y512|SAM50_HUMAN Sorting and assembly machinery component 50 homolog OS=Homo sapiens GN=SAMM50 PE=1 SV=3	1	5	5	5	2	2	3	3	3	2	2	2	3	3	3	2	2	2	3	3	3	2	12.6	12.6	12.6	51.976	469	469	0	9.0502	By MS/MS	By MS/MS	By MS/MS	By MS/MS	By MS/MS	By MS/MS	4.7	5.8	7	7	8.3	5.8	10268000	11482000	13870000	11255000
P24534;F2Z2G2;C9JZW3;F8WF65	Elongation factor 1-beta	EEF1B2	sp|P24534|EF1B_HUMAN Elongation factor 1-beta OS=Homo sapiens GN=EEF1B2 PE=1 SV=3	4	6	6	6	6	6	4	4	4	3	6	6	4	4	4	3	6	6	4	4	4	3	41.8	41.8	41.8	24.763	225	225;68;123;29	0	63.77	By MS/MS	By MS/MS	By MS/MS	By MS/MS	By MS/MS	By MS/MS	41.8	41.8	32	28	32	17.8	46762000	49257000	45655000	53353000
P26373;J3QSB4;J3KS98;H3BTH3;H3BUK8	60S ribosomal protein L13	RPL13	sp|P26373|RL13_HUMAN 60S ribosomal protein L13 OS=Homo sapiens GN=RPL13 PE=1 SV=4;tr|J3QSB4|J3QSB4_HUMAN 60S ribosomal protein L13 (Fragment) OS=Homo sapiens GN=RPL13 PE=1 SV=1	5	12	12	12	12	10	11	9	8	12	12	10	11	9	8	12	12	10	11	9	8	12	48.3	48.3	48.3	24.261	211	211;126;78;63;54	0	159.55	By MS/MS	By MS/MS	By MS/MS	By MS/MS	By MS/MS	By MS/MS	48.3	39.8	45	40.3	34.6	48.3	226180000	215050000	230520000	252070000
P08708;H0YN88;A0A075B716;H0YN73	40S ribosomal protein S17	RPS17	sp|P08708|RS17_HUMAN 40S ribosomal protein S17 OS=Homo sapiens GN=RPS17 PE=1 SV=2;tr|H0YN88|H0YN88_HUMAN 40S ribosomal protein S17 OS=Homo sapiens GN=RPS17 PE=1 SV=1;tr|A0A075B716|A0A075B716_HUMAN 40S ribosomal protein S17 OS=Homo sapiens GN=RPS17 PE=1 SV=	4	4	4	4	1	1	1	2	1	2	1	1	1	2	1	2	1	1	1	2	1	2	48.9	48.9	48.9	15.55	135	135;136;191;59	0	14.819	By MS/MS	By matching	By matching	By MS/MS	By MS/MS	By MS/MS	16.3	16.3	16.3	32.6	16.3	32.6	18029000	39359000	21261000	41687000
M0R0F0;M0R0R2;P46782;M0QZN2	40S ribosomal protein S5;40S ribosomal protein S5, N-terminally processed	RPS5	tr|M0R0F0|M0R0F0_HUMAN 40S ribosomal protein S5 (Fragment) OS=Homo sapiens GN=RPS5 PE=1 SV=1;tr|M0R0R2|M0R0R2_HUMAN 40S ribosomal protein S5 OS=Homo sapiens GN=RPS5 PE=1 SV=1;sp|P46782|RS5_HUMAN 40S ribosomal protein S5 OS=Homo sapiens GN=RPS5 PE=1 SV=4;tr	4	7	7	7	4	5	6	5	5	4	4	5	6	5	5	4	4	5	6	5	5	4	36.5	36.5	36.5	22.391	200	200;225;204;134	0	64.979	By MS/MS	By MS/MS	By MS/MS	By MS/MS	By MS/MS	By MS/MS	27	31.5	36	27.5	32	26.5	110830000	106280000	100110000	115900000
P04792;F8WE04;C9J3N8	Heat shock protein beta-1	HSPB1	sp|P04792|HSPB1_HUMAN Heat shock protein beta-1 OS=Homo sapiens GN=HSPB1 PE=1 SV=2;tr|F8WE04|F8WE04_HUMAN Heat shock protein beta-1 OS=Homo sapiens GN=HSPB1 PE=1 SV=1	3	18	18	18	17	16	18	17	18	18	17	16	18	17	18	18	17	16	18	17	18	18	86.8	86.8	86.8	22.782	205	205;186;37	0	265.06	By MS/MS	By MS/MS	By MS/MS	By MS/MS	By MS/MS	By MS/MS	86.8	86.8	86.8	86.8	86.8	86.8	1200600000	1046300000	1050500000	1325600000
Q6DD88;F5H6I7;F5GWF8	Atlastin-3	ATL3	sp|Q6DD88|ATLA3_HUMAN Atlastin-3 OS=Homo sapiens GN=ATL3 PE=1 SV=1;tr|F5H6I7|F5H6I7_HUMAN Atlastin-3 OS=Homo sapiens GN=ATL3 PE=1 SV=1;tr|F5GWF8|F5GWF8_HUMAN Atlastin-3 (Fragment) OS=Homo sapiens GN=ATL3 PE=1 SV=1	3	5	5	5	2	2	2	3	3	3	2	2	2	3	3	3	2	2	2	3	3	3	16.8	16.8	16.8	60.541	541	541;523;169	0	22.215	By matching	By MS/MS	By MS/MS	By matching	By MS/MS	By MS/MS	7.2	7.4	7.2	11.1	9.4	10.7	9657400	17249000	15840000	14721000
Q9BS26	Endoplasmic reticulum resident protein 44	ERP44	sp|Q9BS26|ERP44_HUMAN Endoplasmic reticulum resident protein 44 OS=Homo sapiens GN=ERP44 PE=1 SV=1	1	10	10	10	9	9	8	6	9	7	9	9	8	6	9	7	9	9	8	6	9	7	33.7	33.7	33.7	46.971	406	406	0	72.127	By MS/MS	By MS/MS	By MS/MS	By MS/MS	By MS/MS	By MS/MS	30.3	32	29.8	22.4	30	24.9	100670000	107340000	100890000	131230000
O00487	26S proteasome non-ATPase regulatory subunit 14	PSMD14	sp|O00487|PSDE_HUMAN 26S proteasome non-ATPase regulatory subunit 14 OS=Homo sapiens GN=PSMD14 PE=1 SV=1	1	3	3	3	2	2	1	3	2	3	2	2	1	3	2	3	2	2	1	3	2	3	13.9	13.9	13.9	34.577	310	310	0	11.186	By MS/MS	By MS/MS	By MS/MS	By MS/MS	By MS/MS	By MS/MS	9.4	9.4	4.2	13.9	9.4	13.9	15584000	14604000	15657000	18229000
Q99536;K7ERT7;K7ESA3;K7ENX2;K7EM19	Synaptic vesicle membrane protein VAT-1 homolog	VAT1	sp|Q99536|VAT1_HUMAN Synaptic vesicle membrane protein VAT-1 homolog OS=Homo sapiens GN=VAT1 PE=1 SV=2;tr|K7ERT7|K7ERT7_HUMAN Synaptic vesicle membrane protein VAT-1 homolog (Fragment) OS=Homo sapiens GN=VAT1 PE=1 SV=1	5	5	5	5	2	3	2	4	2	2	2	3	2	4	2	2	2	3	2	4	2	2	18.8	18.8	18.8	41.92	393	393;146;125;151;154	0	25.19	By MS/MS	By MS/MS	By matching	By MS/MS	By matching	By matching	6.6	10.9	7.9	14.5	7.4	7.9	14774000	17633000	15942000	22324000
P30050	60S ribosomal protein L12	RPL12	sp|P30050|RL12_HUMAN 60S ribosomal protein L12 OS=Homo sapiens GN=RPL12 PE=1 SV=1	1	7	7	7	6	6	6	6	6	6	6	6	6	6	6	6	6	6	6	6	6	6	60	60	60	17.818	165	165	0	165.68	By MS/MS	By MS/MS	By MS/MS	By MS/MS	By MS/MS	By MS/MS	54.5	54.5	54.5	54.5	54.5	54.5	159420000	183240000	172640000	205620000
P37108;H0YLA2;H0YLW0	Signal recognition particle 14 kDa protein	SRP14	sp|P37108|SRP14_HUMAN Signal recognition particle 14 kDa protein OS=Homo sapiens GN=SRP14 PE=1 SV=2;tr|H0YLA2|H0YLA2_HUMAN Signal recognition particle 14 kDa protein OS=Homo sapiens GN=SRP14 PE=1 SV=1	3	3	3	3	2	2	2	3	2	3	2	2	2	3	2	3	2	2	2	3	2	3	37.5	37.5	37.5	14.57	136	136;115;56	0	14.523	By MS/MS	By MS/MS	By MS/MS	By MS/MS	By MS/MS	By MS/MS	31.6	31.6	31.6	37.5	31.6	37.5	28999000	31632000	31550000	30955000
F8W118;F8VY35;F8VV59;F5H4R6;H0YIV4;P55209;H0YH88;H0YHC3;F8W020;F8W543;B7Z9C2;F8W0J6;F8VRJ2;F8VXI6;F8VUX1;F8VVB5	Nucleosome assembly protein 1-like 1	NAP1L1	tr|F8W118|F8W118_HUMAN Nucleosome assembly protein 1-like 1 (Fragment) OS=Homo sapiens GN=NAP1L1 PE=1 SV=1;tr|F8VY35|F8VY35_HUMAN Nucleosome assembly protein 1-like 1 (Fragment) OS=Homo sapiens GN=NAP1L1 PE=1 SV=1;tr|F8VV59|F8VV59_HUMAN Nucleosome assembly	16	8	8	7	7	5	5	7	6	5	7	5	5	7	6	5	6	4	4	6	5	4	51.7	51.7	46.9	24.694	209	209;264;327;383;385;391;177;198;207;328;349;379;114;215;237;161	0	80.309	By MS/MS	By MS/MS	By MS/MS	By MS/MS	By MS/MS	By MS/MS	51.2	27.8	37.8	43.5	43.1	37.8	95055000	95700000	109210000	131030000
P05141;Q9H0C2	ADP/ATP translocase 2;ADP/ATP translocase 2, N-terminally processed	SLC25A5	sp|P05141|ADT2_HUMAN ADP/ATP translocase 2 OS=Homo sapiens GN=SLC25A5 PE=1 SV=7	2	15	7	6	15	13	14	14	15	14	7	6	7	6	7	6	6	6	6	6	6	6	48.3	25.2	19.5	32.852	298	298;315	0	69.853	By MS/MS	By MS/MS	By MS/MS	By MS/MS	By MS/MS	By MS/MS	48.3	39.3	45	42.6	48.3	42.6	409720000	454020000	450310000	504080000
H0YEB6;O60232;G3V1B8;H0YEK1;E9PN57;E9PK41	Sjoegren syndrome/scleroderma autoantigen 1	SSSCA1	tr|H0YEB6|H0YEB6_HUMAN Sjoegren syndrome/scleroderma autoantigen 1 (Fragment) OS=Homo sapiens GN=SSSCA1 PE=1 SV=1;sp|O60232|SSA27_HUMAN Sjoegren syndrome/scleroderma autoantigen 1 OS=Homo sapiens GN=SSSCA1 PE=1 SV=1;tr|G3V1B8|G3V1B8_HUMAN Sjoegren syndrome	6	4	4	4	1	2	3	2	3	3	1	2	3	2	3	3	1	2	3	2	3	3	31.6	31.6	31.6	20.916	193	193;199;162;107;60;81	0	12.851	By MS/MS	By matching	By MS/MS	By MS/MS	By MS/MS	By MS/MS	10.9	15	22.8	15	23.8	23.8	10187000	13014000	18730000	16408000
P62081;B5MCP9	40S ribosomal protein S7	RPS7	sp|P62081|RS7_HUMAN 40S ribosomal protein S7 OS=Homo sapiens GN=RPS7 PE=1 SV=1;tr|B5MCP9|B5MCP9_HUMAN 40S ribosomal protein S7 OS=Homo sapiens GN=RPS7 PE=1 SV=1	2	7	7	7	6	6	5	4	5	5	6	6	5	4	5	5	6	6	5	4	5	5	50	50	50	22.127	194	194;187	0	67.316	By MS/MS	By MS/MS	By MS/MS	By MS/MS	By MS/MS	By MS/MS	45.4	45.9	41.2	37.1	41.2	41.2	172040000	254750000	140120000	259710000
Q13045;J3KS54;J3QQQ2;K7EP37;J3QQU5;K7EP27;J3QLR6;J3KT47;J3KS39;K7EQZ7	Protein flightless-1 homolog	FLII	sp|Q13045|FLII_HUMAN Protein flightless-1 homolog OS=Homo sapiens GN=FLII PE=1 SV=2;tr|J3KS54|J3KS54_HUMAN Protein flightless-1 homolog OS=Homo sapiens GN=FLII PE=1 SV=1	10	24	24	24	15	16	15	18	19	18	15	16	15	18	19	18	15	16	15	18	19	18	25.9	25.9	25.9	144.75	1269	1269;700;279;99;117;133;185;29;51;207	0	216.4	By MS/MS	By MS/MS	By MS/MS	By MS/MS	By MS/MS	By MS/MS	15.2	17.2	14.8	19.2	20.2	19.8	149380000	145030000	139920000	165740000
Q5QNZ2;P24539	ATP synthase F(0) complex subunit B1, mitochondrial	ATP5F1	tr|Q5QNZ2|Q5QNZ2_HUMAN ATP synthase F(0) complex subunit B1, mitochondrial OS=Homo sapiens GN=ATP5F1 PE=1 SV=1;sp|P24539|AT5F1_HUMAN ATP synthase F(0) complex subunit B1, mitochondrial OS=Homo sapiens GN=ATP5F1 PE=1 SV=2	2	5	5	5	2	2	2	4	4	3	2	2	2	4	4	3	2	2	2	4	4	3	24.6	24.6	24.6	22.275	195	195;256	0	11.365	By MS/MS	By matching	By MS/MS	By MS/MS	By MS/MS	By MS/MS	10.3	10.3	10.3	20.5	18.5	14.4	22793000	17011000	22159000	25762000
H7BY10;K7EJV9;K7ERT8;A8MUS3;P62750;K7EMA7	60S ribosomal protein L23a	RPL23A	tr|H7BY10|H7BY10_HUMAN 60S ribosomal protein L23a (Fragment) OS=Homo sapiens GN=RPL23A PE=1 SV=1;tr|K7EJV9|K7EJV9_HUMAN 60S ribosomal protein L23a (Fragment) OS=Homo sapiens GN=RPL23A PE=1 SV=1;tr|K7ERT8|K7ERT8_HUMAN 60S ribosomal protein L23a (Fragment) O	6	8	8	8	5	6	5	7	8	7	5	6	5	7	8	7	5	6	5	7	8	7	34.2	34.2	34.2	17.692	158	158;170;175;194;156;70	0	43.539	By MS/MS	By MS/MS	By MS/MS	By MS/MS	By MS/MS	By MS/MS	27.2	33.5	28.5	34.2	34.2	33.5	78187000	64429000	83093000	81173000
F5H6T1;P61160	Actin-related protein 2	ACTR2	tr|F5H6T1|F5H6T1_HUMAN ARP2 actin-related protein 2 homolog (Yeast), isoform CRA_d OS=Homo sapiens GN=ACTR2 PE=1 SV=2;sp|P61160|ARP2_HUMAN Actin-related protein 2 OS=Homo sapiens GN=ACTR2 PE=1 SV=1	2	5	5	5	5	3	3	3	3	3	5	3	3	3	3	3	5	3	3	3	3	3	20.9	20.9	20.9	38.841	339	339;394	0	13.552	By MS/MS	By matching	By MS/MS	By MS/MS	By MS/MS	By MS/MS	20.9	11.5	11.5	13.3	12.1	11.5	22348000	20979000	16192000	23068000
Q07021;I3L3Q7;I3L3B0	Complement component 1 Q subcomponent-binding protein, mitochondrial	C1QBP	sp|Q07021|C1QBP_HUMAN Complement component 1 Q subcomponent-binding protein, mitochondrial OS=Homo sapiens GN=C1QBP PE=1 SV=1;tr|I3L3Q7|I3L3Q7_HUMAN Complement component 1 Q subcomponent-binding protein, mitochondrial (Fragment) OS=Homo sapiens GN=C1QBP PE	3	4	4	4	2	3	2	2	3	3	2	3	2	2	3	3	2	3	2	2	3	3	21.6	21.6	21.6	31.362	282	282;177;178	0	36.681	By MS/MS	By MS/MS	By MS/MS	By MS/MS	By MS/MS	By MS/MS	12.1	21.6	12.1	12.1	21.6	20.6	50968000	60023000	51200000	49669000
P62424;Q5T8U3;Q5T8U2	60S ribosomal protein L7a	RPL7A	sp|P62424|RL7A_HUMAN 60S ribosomal protein L7a OS=Homo sapiens GN=RPL7A PE=1 SV=2;tr|Q5T8U3|Q5T8U3_HUMAN 60S ribosomal protein L7a (Fragment) OS=Homo sapiens GN=RPL7A PE=1 SV=1;tr|Q5T8U2|Q5T8U2_HUMAN 60S ribosomal protein L7a OS=Homo sapiens GN=RPL7A PE=1	3	17	17	17	15	14	15	15	16	16	15	14	15	15	16	16	15	14	15	15	16	16	53.8	53.8	53.8	29.995	266	266;191;151	0	135.56	By MS/MS	By MS/MS	By MS/MS	By MS/MS	By MS/MS	By MS/MS	44.4	44.4	53.4	44.4	44.7	44.7	354700000	355750000	387600000	420820000
P35579;Q5BKV1;B1AH99;A0A0C4DFM8;A1L2Z2;REV__S4R3H4;REV__E7EQT4;REV__Q9UKV3;A0A087X0T3;P12883;P13535;Q9UKX3;Q9Y623;P12882;P11055;Q9UKX2;A7E2Y1	Myosin-9	MYH9	sp|P35579|MYH9_HUMAN Myosin-9 OS=Homo sapiens GN=MYH9 PE=1 SV=4	17	148	148	123	135	130	133	138	133	135	135	130	133	138	133	135	111	106	109	114	109	111	63.7	63.7	53.1	226.53	1960	1960;218;103;508;638;1283;1301;1341;1982;1935;1937;1938;1939;1939;1940;1941;1941	0	323.31	By MS/MS	By MS/MS	By MS/MS	By MS/MS	By MS/MS	By MS/MS	61.8	60.4	61.5	62.2	61.6	62.3	7952900000	8019500000	8344500000	9525000000
Q13347;Q5TFK1	Eukaryotic translation initiation factor 3 subunit I	EIF3I	sp|Q13347|EIF3I_HUMAN Eukaryotic translation initiation factor 3 subunit I OS=Homo sapiens GN=EIF3I PE=1 SV=1	2	8	8	8	4	5	5	5	6	6	4	5	5	5	6	6	4	5	5	5	6	6	29.2	29.2	29.2	36.501	325	325;125	0	23.805	By MS/MS	By MS/MS	By MS/MS	By MS/MS	By MS/MS	By MS/MS	13.8	18.5	19.1	18.5	22.2	22.2	34176000	32983000	34836000	34730000
E9PJD9;E9PLL6;P46776;E9PLX7	60S ribosomal protein L27a	RPL27A	tr|E9PJD9|E9PJD9_HUMAN 60S ribosomal protein L27a OS=Homo sapiens GN=RPL27A PE=1 SV=1;tr|E9PLL6|E9PLL6_HUMAN 60S ribosomal protein L27a OS=Homo sapiens GN=RPL27A PE=1 SV=1;sp|P46776|RL27A_HUMAN 60S ribosomal protein L27a OS=Homo sapiens GN=RPL27A PE=1 SV=2	4	3	3	3	3	3	3	3	3	3	3	3	3	3	3	3	3	3	3	3	3	3	36.3	36.3	36.3	10.127	91	91;108;148;113	0	29.165	By MS/MS	By MS/MS	By MS/MS	By MS/MS	By MS/MS	By MS/MS	36.3	36.3	36.3	36.3	36.3	36.3	55718000	52162000	50628000	67316000
A0A024R4M0;P46781;B5MCT8;C9JM19;F2Z3C0;A8MXK4	40S ribosomal protein S9	RPS9	tr|A0A024R4M0|A0A024R4M0_HUMAN 40S ribosomal protein S9 OS=Homo sapiens GN=RPS9 PE=1 SV=1;sp|P46781|RS9_HUMAN 40S ribosomal protein S9 OS=Homo sapiens GN=RPS9 PE=1 SV=3;tr|B5MCT8|B5MCT8_HUMAN 40S ribosomal protein S9 OS=Homo sapiens GN=RPS9 PE=1 SV=1;tr|C9	6	11	11	11	10	11	7	10	10	10	10	11	7	10	10	10	10	11	7	10	10	10	48.5	48.5	48.5	22.591	194	194;194;139;156;77;79	0	31.943	By MS/MS	By MS/MS	By MS/MS	By MS/MS	By MS/MS	By MS/MS	44.3	48.5	29.4	44.3	43.3	44.3	106030000	100990000	97567000	101680000
P62829;J3KTJ3;C9JD32;J3KT29;J3QQT9;B9ZVP7	60S ribosomal protein L23	RPL23	sp|P62829|RL23_HUMAN 60S ribosomal protein L23 OS=Homo sapiens GN=RPL23 PE=1 SV=1;tr|J3KTJ3|J3KTJ3_HUMAN 60S ribosomal protein L23 OS=Homo sapiens GN=RPL23 PE=1 SV=1;tr|C9JD32|C9JD32_HUMAN 60S ribosomal protein L23 (Fragment) OS=Homo sapiens GN=RPL23 PE=1	6	3	3	3	3	2	3	3	3	3	3	2	3	3	3	3	3	2	3	3	3	3	22.1	22.1	22.1	14.865	140	140;81;91;122;34;114	0	30.924	By MS/MS	By MS/MS	By MS/MS	By matching	By MS/MS	By MS/MS	22.1	16.4	22.1	22.1	22.1	22.1	49550000	50586000	50907000	58751000
P27105;F8VSL7	Erythrocyte band 7 integral membrane protein	STOM	sp|P27105|STOM_HUMAN Erythrocyte band 7 integral membrane protein OS=Homo sapiens GN=STOM PE=1 SV=3;tr|F8VSL7|F8VSL7_HUMAN Erythrocyte band 7 integral membrane protein OS=Homo sapiens GN=STOM PE=1 SV=1	2	8	8	8	7	6	6	5	6	7	7	6	6	5	6	7	7	6	6	5	6	7	42.4	42.4	42.4	31.73	288	288;168	0	99.177	By MS/MS	By MS/MS	By MS/MS	By MS/MS	By MS/MS	By MS/MS	37.5	34.7	34.7	32.3	31.9	39.6	110200000	124310000	78582000	143540000
A0A0A0MTR7;A0A0A0MTC1;Q63HN8	E3 ubiquitin-protein ligase RNF213	RNF213	tr|A0A0A0MTR7|A0A0A0MTR7_HUMAN E3 ubiquitin-protein ligase RNF213 OS=Homo sapiens GN=RNF213 PE=1 SV=1;tr|A0A0A0MTC1|A0A0A0MTC1_HUMAN E3 ubiquitin-protein ligase RNF213 OS=Homo sapiens GN=RNF213 PE=1 SV=1;sp|Q63HN8|RN213_HUMAN E3 ubiquitin-protein ligase RN	3	10	10	10	3	6	4	5	6	5	3	6	4	5	6	5	3	6	4	5	6	5	3	3	3	591.4	5207	5207;5256;5207	0	33.583	By MS/MS	By MS/MS	By MS/MS	By MS/MS	By MS/MS	By MS/MS	0.8	1.9	1.3	1.7	1.8	1.5	22060000	30131000	26579000	30625000
R4GMR5;P48556;K7EJR3;K7EJC1;K7ERW6;K7ENY6	26S proteasome non-ATPase regulatory subunit 8	PSMD8	tr|R4GMR5|R4GMR5_HUMAN 26S proteasome non-ATPase regulatory subunit 8 OS=Homo sapiens GN=PSMD8 PE=1 SV=1;sp|P48556|PSMD8_HUMAN 26S proteasome non-ATPase regulatory subunit 8 OS=Homo sapiens GN=PSMD8 PE=1 SV=2;tr|K7EJR3|K7EJR3_HUMAN 26S proteasome non-ATPas	6	5	5	5	2	1	2	2	3	2	2	1	2	2	3	2	2	1	2	2	3	2	27.5	27.5	27.5	32.551	287	287;350;251;172;67;129	0	9.6304	By MS/MS	By matching	By MS/MS	By MS/MS	By matching	By MS/MS	16	10.8	8	13.6	18.8	13.6	13389000	14722000	16607000	12336000
A0A0A0MS41;Q9BWM7;S4R3N9	Sideroflexin;Sideroflexin-3	SFXN3	tr|A0A0A0MS41|A0A0A0MS41_HUMAN Sideroflexin OS=Homo sapiens GN=SFXN3 PE=1 SV=1;sp|Q9BWM7|SFXN3_HUMAN Sideroflexin-3 OS=Homo sapiens GN=SFXN3 PE=1 SV=2;tr|S4R3N9|S4R3N9_HUMAN Sideroflexin-3 OS=Homo sapiens GN=SFXN3 PE=1 SV=1	3	8	7	7	5	5	6	5	3	5	4	4	5	4	2	4	4	4	5	4	2	4	37.7	31.8	31.8	35.503	321	321;325;177	0	26.23	By MS/MS	By MS/MS	By MS/MS	By MS/MS	By MS/MS	By MS/MS	25.2	24	28	24	15	24	35264000	26962000	26816000	44578000
Q02878;F8VZ45;U3KQR5;F8VR69;F8VZA3;F8VWR1;F8VU16	60S ribosomal protein L6	RPL6	sp|Q02878|RL6_HUMAN 60S ribosomal protein L6 OS=Homo sapiens GN=RPL6 PE=1 SV=3	7	15	15	15	14	13	14	12	15	15	14	13	14	12	15	15	14	13	14	12	15	15	39.9	39.9	39.9	32.728	288	288;159;160;64;105;118;120	0	105.95	By MS/MS	By MS/MS	By MS/MS	By MS/MS	By MS/MS	By MS/MS	39.9	35.4	39.9	32.6	39.9	39.9	244200000	243340000	259320000	300600000
Q9P035;H3BPZ1;H3BS72;H3BMZ1;H3BRL8	Very-long-chain (3R)-3-hydroxyacyl-CoA dehydratase 3	HACD3	sp|Q9P035|HACD3_HUMAN Very-long-chain (3R)-3-hydroxyacyl-CoA dehydratase 3 OS=Homo sapiens GN=HACD3 PE=1 SV=2;tr|H3BPZ1|H3BPZ1_HUMAN Very-long-chain (3R)-3-hydroxyacyl-CoA dehydratase 3 OS=Homo sapiens GN=HACD3 PE=1 SV=1;tr|H3BS72|H3BS72_HUMAN Very-long-ch	5	4	4	4	4	2	3	4	4	3	4	2	3	4	4	3	4	2	3	4	4	3	14.6	14.6	14.6	43.159	362	362;337;400;139;245	0	11.714	By MS/MS	By matching	By MS/MS	By MS/MS	By MS/MS	By MS/MS	14.6	9.7	10.8	14.6	14.6	12.7	45474000	30914000	30472000	39414000
P62917;E9PKZ0;G3V1A1;E9PKU4;E9PP36	60S ribosomal protein L8	RPL8	sp|P62917|RL8_HUMAN 60S ribosomal protein L8 OS=Homo sapiens GN=RPL8 PE=1 SV=2;tr|E9PKZ0|E9PKZ0_HUMAN 60S ribosomal protein L8 (Fragment) OS=Homo sapiens GN=RPL8 PE=1 SV=1;tr|G3V1A1|G3V1A1_HUMAN 60S ribosomal protein L8 OS=Homo sapiens GN=RPL8 PE=1 SV=1;tr	5	13	13	13	9	8	8	11	9	12	9	8	8	11	9	12	9	8	8	11	9	12	56.4	56.4	56.4	28.024	257	257;205;167;235;148	0	135.51	By MS/MS	By MS/MS	By MS/MS	By MS/MS	By MS/MS	By MS/MS	40.1	39.7	34.6	52.9	42.4	53.7	257210000	231130000	193110000	264440000
Q9UBM7;E9PM00;E9PJ54;H0YE57;E9PRL8;E9PQ71;E9PIP9	7-dehydrocholesterol reductase	DHCR7	sp|Q9UBM7|DHCR7_HUMAN 7-dehydrocholesterol reductase OS=Homo sapiens GN=DHCR7 PE=1 SV=1;tr|E9PM00|E9PM00_HUMAN 7-dehydrocholesterol reductase (Fragment) OS=Homo sapiens GN=DHCR7 PE=1 SV=1	7	6	6	6	4	5	5	6	4	4	4	5	5	6	4	4	4	5	5	6	4	4	15.2	15.2	15.2	54.489	475	475;258;164;221;91;105;107	0	28.799	By MS/MS	By MS/MS	By MS/MS	By MS/MS	By MS/MS	By MS/MS	11.6	13.5	13.5	15.2	11.6	11.6	62490000	59540000	62044000	78353000
P53007;B4DP62	Tricarboxylate transport protein, mitochondrial	SLC25A1	sp|P53007|TXTP_HUMAN Tricarboxylate transport protein, mitochondrial OS=Homo sapiens GN=SLC25A1 PE=1 SV=2;tr|B4DP62|B4DP62_HUMAN Solute carrier family 25 (Mitochondrial carrier citrate transporter), member 1, isoform CRA_b OS=Homo sapiens GN=SLC25A1 PE=1 S	2	9	9	9	6	7	6	9	7	6	6	7	6	9	7	6	6	7	6	9	7	6	29.3	29.3	29.3	34.012	311	311;208	0	51.392	By MS/MS	By MS/MS	By MS/MS	By MS/MS	By MS/MS	By MS/MS	20.3	24.1	21.2	29.3	23.8	21.2	61295000	60740000	72341000	68303000
P49755;G3V2K7	Transmembrane emp24 domain-containing protein 10	TMED10	sp|P49755|TMEDA_HUMAN Transmembrane emp24 domain-containing protein 10 OS=Homo sapiens GN=TMED10 PE=1 SV=2	2	6	6	6	5	5	4	5	5	5	5	5	4	5	5	5	5	5	4	5	5	5	25.6	25.6	25.6	24.976	219	219;153	0	43.157	By MS/MS	By MS/MS	By MS/MS	By MS/MS	By MS/MS	By MS/MS	21.5	21.5	21.5	21.5	25.6	22.4	90035000	75869000	73899000	92248000
Q9NZ01;M0R3C3;M0QXM3;M0R329;B4DR74	Very-long-chain enoyl-CoA reductase	TECR	sp|Q9NZ01|TECR_HUMAN Very-long-chain enoyl-CoA reductase OS=Homo sapiens GN=TECR PE=1 SV=1	5	11	11	11	6	8	6	7	8	9	6	8	6	7	8	9	6	8	6	7	8	9	35.1	35.1	35.1	36.034	308	308;105;132;150;153	0	69.971	By MS/MS	By MS/MS	By MS/MS	By MS/MS	By MS/MS	By MS/MS	21.1	24	17.5	24	23.7	29.2	118170000	112550000	98380000	122280000
P52292;J3QLL0;J3KS65;J3QL07	Importin subunit alpha-1	KPNA2	sp|P52292|IMA1_HUMAN Importin subunit alpha-1 OS=Homo sapiens GN=KPNA2 PE=1 SV=1	4	10	10	10	7	8	7	7	5	9	7	8	7	7	5	9	7	8	7	7	5	9	27.6	27.6	27.6	57.861	529	529;134;143;50	0	42.754	By MS/MS	By MS/MS	By MS/MS	By MS/MS	By MS/MS	By MS/MS	18.7	23.4	21.9	21.9	13.8	26.1	65556000	62466000	59172000	76612000
O95071;E7EMW7;E7ET84;E5RFK7;H0YBB4	E3 ubiquitin-protein ligase UBR5	UBR5	sp|O95071|UBR5_HUMAN E3 ubiquitin-protein ligase UBR5 OS=Homo sapiens GN=UBR5 PE=1 SV=2;tr|E7EMW7|E7EMW7_HUMAN E3 ubiquitin-protein ligase UBR5 OS=Homo sapiens GN=UBR5 PE=1 SV=1	5	19	19	19	10	9	6	12	9	12	10	9	6	12	9	12	10	9	6	12	9	12	10.3	10.3	10.3	309.35	2799	2799;2792;527;166;195	0	74.186	By MS/MS	By MS/MS	By MS/MS	By MS/MS	By MS/MS	By MS/MS	6	5.1	3.6	7.1	5.3	6.3	85442000	74259000	82465000	91060000
P07384;E9PIA9;E9PLX0;E9PJJ3;E9PLC9;E9PMC6;E9PJA6;E9PSA6;E9PQB3;E9PL37;E9PRM1	Calpain-1 catalytic subunit	CAPN1	sp|P07384|CAN1_HUMAN Calpain-1 catalytic subunit OS=Homo sapiens GN=CAPN1 PE=1 SV=1	11	6	6	6	3	0	2	3	1	1	3	0	2	3	1	1	3	0	2	3	1	1	10.8	10.8	10.8	81.889	714	714;63;122;136;148;152;162;163;191;191;201	0	11.433	By MS/MS		By MS/MS	By MS/MS	By matching	By MS/MS	6.2	0	2.5	4.9	1.4	1.4	9369300	0	13694000	7764300
P21796;C9JI87	Voltage-dependent anion-selective channel protein 1	VDAC1	sp|P21796|VDAC1_HUMAN Voltage-dependent anion-selective channel protein 1 OS=Homo sapiens GN=VDAC1 PE=1 SV=2;tr|C9JI87|C9JI87_HUMAN Voltage-dependent anion-selective channel protein 1 (Fragment) OS=Homo sapiens GN=VDAC1 PE=1 SV=5	2	11	11	11	9	9	10	11	8	10	9	9	10	11	8	10	9	9	10	11	8	10	47.7	47.7	47.7	30.772	283	283;184	0	69.763	By MS/MS	By MS/MS	By MS/MS	By MS/MS	By MS/MS	By MS/MS	39.2	33.2	41.3	47.7	32.9	39.6	179450000	202170000	186950000	207070000
P48651	Phosphatidylserine synthase 1	PTDSS1	sp|P48651|PTSS1_HUMAN Phosphatidylserine synthase 1 OS=Homo sapiens GN=PTDSS1 PE=1 SV=1	1	3	3	3	1	2	1	2	2	1	1	2	1	2	2	1	1	2	1	2	2	1	8	8	8	55.527	473	473	0	6.0009	By MS/MS	By MS/MS	By MS/MS	By matching	By matching	By matching	2.3	5.3	2.3	5.3	5.3	2.3	7017300	7050100	4993900	8612400
P63244;J3KPE3;D6RAC2;H0Y8W2;H0YAF8;H0YAM7;D6REE5;D6RHH4;D6R9Z1;D6R9L0;D6RFX4;H0Y8R5;D6RBD0;D6RF23;D6RAU2;E9PD14;D6RFZ9;H0Y9P0;D6RGK8;D6RHJ5;D6R909;D6RDI0	Guanine nucleotide-binding protein subunit beta-2-like 1;Guanine nucleotide-binding protein subunit beta-2-like 1, N-terminally processed	GNB2L1	sp|P63244|RACK1_HUMAN Receptor of activated protein C kinase 1 OS=Homo sapiens GN=RACK1 PE=1 SV=3;tr|J3KPE3|J3KPE3_HUMAN Receptor of-activated protein C kinase 1 OS=Homo sapiens GN=RACK1 PE=1 SV=1;tr|D6RAC2|D6RAC2_HUMAN Receptor of-activated protein C kina	22	17	17	17	15	15	14	13	17	16	15	15	14	13	17	16	15	15	14	13	17	16	69.1	69.1	69.1	35.076	317	317;273;269;274;198;247;321;233;237;300;194;138;160;101;147;153;198;83;71;86;116;39	0	231.34	By MS/MS	By MS/MS	By MS/MS	By MS/MS	By MS/MS	By MS/MS	55.5	58	55.8	54.9	69.1	69.1	371490000	368290000	331080000	392510000
O00231;J3QRY4;J3QS13	26S proteasome non-ATPase regulatory subunit 11	PSMD11	sp|O00231|PSD11_HUMAN 26S proteasome non-ATPase regulatory subunit 11 OS=Homo sapiens GN=PSMD11 PE=1 SV=3	3	7	7	7	4	4	4	5	5	4	4	4	4	5	5	4	4	4	4	5	5	4	20.4	20.4	20.4	47.463	422	422;188;90	0	49.084	By MS/MS	By MS/MS	By MS/MS	By MS/MS	By MS/MS	By MS/MS	12.1	12.3	12.1	15.2	15.2	12.3	26892000	25084000	34457000	36001000
Q10589	Bone marrow stromal antigen 2	BST2	sp|Q10589|BST2_HUMAN Bone marrow stromal antigen 2 OS=Homo sapiens GN=BST2 PE=1 SV=1	1	3	3	3	2	2	1	3	3	2	2	2	1	3	3	2	2	2	1	3	3	2	18.3	18.3	18.3	19.769	180	180	0	18.648	By MS/MS	By MS/MS	By MS/MS	By MS/MS	By MS/MS	By MS/MS	12.8	13.9	5.6	18.3	18.3	12.8	27306000	24396000	28667000	28035000
Q93008;O00507	Probable ubiquitin carboxyl-terminal hydrolase FAF-X	USP9X	sp|Q93008|USP9X_HUMAN Probable ubiquitin carboxyl-terminal hydrolase FAF-X OS=Homo sapiens GN=USP9X PE=1 SV=3	2	28	28	28	17	18	16	19	19	21	17	18	16	19	19	21	17	18	16	19	19	21	14.2	14.2	14.2	292.28	2570	2570;2555	0	146.08	By MS/MS	By MS/MS	By MS/MS	By MS/MS	By MS/MS	By MS/MS	9	9.1	8.2	10.4	9.7	10.4	116760000	111240000	93904000	111480000
P61962;A0A087WWI6	DDB1- and CUL4-associated factor 7	DCAF7	sp|P61962|DCAF7_HUMAN DDB1- and CUL4-associated factor 7 OS=Homo sapiens GN=DCAF7 PE=1 SV=1	2	3	3	3	3	3	2	2	2	3	3	3	2	2	2	3	3	3	2	2	2	3	11.1	11.1	11.1	38.926	342	342;207	0	10.221	By MS/MS	By matching	By MS/MS	By MS/MS	By MS/MS	By MS/MS	11.1	11.1	8.8	8.8	7.9	11.1	12125000	9253400	9062700	10716000
Q9BRX2	Protein pelota homolog	PELO	sp|Q9BRX2|PELO_HUMAN Protein pelota homolog OS=Homo sapiens GN=PELO PE=1 SV=2	1	4	4	4	4	3	1	3	4	3	4	3	1	3	4	3	4	3	1	3	4	3	12.5	12.5	12.5	43.359	385	385	0	9.4659	By matching	By MS/MS	By MS/MS	By MS/MS	By matching	By MS/MS	12.5	9.6	2.9	9.6	12.5	8.6	17674000	17531000	11850000	15861000
Q6P1J9	Parafibromin	CDC73	sp|Q6P1J9|CDC73_HUMAN Parafibromin OS=Homo sapiens GN=CDC73 PE=1 SV=1	1	4	4	4	2	1	2	1	2	2	2	1	2	1	2	2	2	1	2	1	2	2	7.7	7.7	7.7	60.576	531	531	0	8.0611	By MS/MS	By MS/MS	By MS/MS	By MS/MS	By MS/MS	By MS/MS	3.4	1.9	3.6	1.9	4.5	4.5	5449700	3174900	2190900	4036700
P62888;E5RI99;A0A0B4J213;A0A0C4DH44;E5RJH3	60S ribosomal protein L30	RPL30	sp|P62888|RL30_HUMAN 60S ribosomal protein L30 OS=Homo sapiens GN=RPL30 PE=1 SV=2;tr|E5RI99|E5RI99_HUMAN 60S ribosomal protein L30 (Fragment) OS=Homo sapiens GN=RPL30 PE=1 SV=1;tr|A0A0B4J213|A0A0B4J213_HUMAN 60S ribosomal protein L30 OS=Homo sapiens GN=RPL	5	6	6	6	5	6	6	6	5	6	5	6	6	6	5	6	5	6	6	6	5	6	66.1	66.1	66.1	12.784	115	115;114;51;96;56	0	89.932	By MS/MS	By MS/MS	By MS/MS	By MS/MS	By MS/MS	By MS/MS	59.1	66.1	66.1	66.1	59.1	66.1	131460000	147520000	142970000	123920000
Q9Y230;M0R0Y3;X6R2L4;M0QXI6;M0R0Z0;M0QXZ7	RuvB-like 2	RUVBL2	sp|Q9Y230|RUVB2_HUMAN RuvB-like 2 OS=Homo sapiens GN=RUVBL2 PE=1 SV=3;tr|M0R0Y3|M0R0Y3_HUMAN RuvB-like helicase OS=Homo sapiens GN=RUVBL2 PE=1 SV=1	6	22	22	22	18	18	19	19	16	20	18	18	19	19	16	20	18	18	19	19	16	20	51	51	51	51.156	463	463;354;259;109;50;39	0	169.06	By MS/MS	By MS/MS	By MS/MS	By MS/MS	By MS/MS	By MS/MS	43.4	40.8	46.7	44.5	39.1	47.5	328310000	310920000	316840000	349200000
O75369;E7EN95;H7C5L4;A0A0A0MT44;A0A0C4DGA1	Filamin-B	FLNB	sp|O75369|FLNB_HUMAN Filamin-B OS=Homo sapiens GN=FLNB PE=1 SV=2;tr|E7EN95|E7EN95_HUMAN Filamin-B OS=Homo sapiens GN=FLNB PE=1 SV=1	5	76	67	66	49	59	55	64	57	56	42	51	46	55	49	47	42	51	46	54	49	47	40.7	37.8	37.1	278.16	2602	2602;2409;135;195;72	0	323.31	By MS/MS	By MS/MS	By MS/MS	By MS/MS	By MS/MS	By MS/MS	28.4	31.9	29.4	34.6	31.6	29.7	512030000	514400000	483810000	560900000
P62195;J3QQM1;J3QSA9;J3QLH6;J3KRP2;J3QSE0;J3QRW1;J3QRR3;J3KTQ9	26S protease regulatory subunit 8	PSMC5	sp|P62195|PRS8_HUMAN 26S protease regulatory subunit 8 OS=Homo sapiens GN=PSMC5 PE=1 SV=1;tr|J3QQM1|J3QQM1_HUMAN 26S protease regulatory subunit 8 (Fragment) OS=Homo sapiens GN=PSMC5 PE=1 SV=1;tr|J3QSA9|J3QSA9_HUMAN 26S protease regulatory subunit 8 (Fragm	9	10	10	9	6	7	5	7	9	9	6	7	5	7	9	9	6	6	4	6	9	8	33.3	33.3	30.3	45.626	406	406;263;257;215;241;169;143;127;52	0	68.471	By MS/MS	By MS/MS	By MS/MS	By MS/MS	By MS/MS	By MS/MS	23.4	22.2	15.8	22.2	30.3	32	65412000	73121000	55016000	64569000
P62701;C9JEH7;P22090;Q8TD47	40S ribosomal protein S4, X isoform	RPS4X	sp|P62701|RS4X_HUMAN 40S ribosomal protein S4, X isoform OS=Homo sapiens GN=RPS4X PE=1 SV=2	4	16	16	16	12	12	13	13	14	12	12	12	13	13	14	12	12	12	13	13	14	12	54.8	54.8	54.8	29.597	263	263;262;263;263	0	118.22	By MS/MS	By MS/MS	By MS/MS	By MS/MS	By MS/MS	By MS/MS	48.3	46.8	48.3	44.5	51.7	43.3	203580000	223700000	211520000	245530000
Q9Y5Y2;H3BQR2;H3BNF0;H3BNS4;H3BRE1;H3BRK5;B7Z6P0;H3BMW1	Cytosolic Fe-S cluster assembly factor NUBP2	NUBP2	sp|Q9Y5Y2|NUBP2_HUMAN Cytosolic Fe-S cluster assembly factor NUBP2 OS=Homo sapiens GN=NUBP2 PE=1 SV=1;tr|H3BQR2|H3BQR2_HUMAN Cytosolic Fe-S cluster assembly factor NUBP2 OS=Homo sapiens GN=NUBP2 PE=1 SV=1;tr|H3BNF0|H3BNF0_HUMAN Cytosolic Fe-S cluster assem	8	4	4	4	2	2	2	3	2	3	2	2	2	3	2	3	2	2	2	3	2	3	25.1	25.1	25.1	28.825	271	271;211;251;271;144;46;130;139	0	14.524	By MS/MS	By MS/MS	By MS/MS	By MS/MS	By MS/MS	By MS/MS	13.3	18.5	13.3	21.8	13.3	16.6	17291000	16973000	12076000	19668000
P02794;G3V192;G3V1D1;E9PPQ4;E9PRK8;E9PKY7;E9PQR3;E9PKM5;E9PK45	Ferritin heavy chain;Ferritin heavy chain, N-terminally processed;Ferritin	FTH1	sp|P02794|FRIH_HUMAN Ferritin heavy chain OS=Homo sapiens GN=FTH1 PE=1 SV=2;tr|G3V192|G3V192_HUMAN Ferritin OS=Homo sapiens GN=FTH1 PE=1 SV=1;tr|G3V1D1|G3V1D1_HUMAN Ferritin OS=Homo sapiens GN=FTH1 PE=1 SV=1;tr|E9PPQ4|E9PPQ4_HUMAN Ferritin (Fragment) OS=Ho	9	6	6	6	3	4	4	5	4	4	3	4	4	5	4	4	3	4	4	5	4	4	42.6	42.6	42.6	21.225	183	183;153;113;58;95;114;50;81;102	0	20.347	By MS/MS	By MS/MS	By MS/MS	By MS/MS	By MS/MS	By MS/MS	23	28.4	22.4	36.6	31.1	28.4	31256000	27694000	28527000	33736000
M0R0A1;C9J4Z3;Q6P4E4;E9PEL3;M0R2L6;P61513;G5E9R3;A6NKH3	60S ribosomal protein L37a	RPL37A	tr|M0R0A1|M0R0A1_HUMAN 60S ribosomal protein L37a OS=Homo sapiens GN=RPL37A PE=1 SV=1;tr|C9J4Z3|C9J4Z3_HUMAN 60S ribosomal protein L37a OS=Homo sapiens GN=RPL37A PE=1 SV=1;tr|Q6P4E4|Q6P4E4_HUMAN 60S ribosomal protein L37a OS=Homo sapiens GN=RPL37A PE=1 SV=	8	3	3	3	2	3	3	3	3	3	2	3	3	3	3	3	2	3	3	3	3	3	48.3	48.3	48.3	6.793	60	60;68;72;75;88;92;58;93	0	8.2043	By MS/MS	By MS/MS	By MS/MS	By MS/MS	By MS/MS	By MS/MS	28.3	48.3	48.3	48.3	48.3	48.3	13333000	15510000	14630000	17894000
O15061;A0A075B7B1;H0YL34;C9JIE4	Synemin	SYNM	sp|O15061|SYNEM_HUMAN Synemin OS=Homo sapiens GN=SYNM PE=1 SV=2;tr|A0A075B7B1|A0A075B7B1_HUMAN Desmuslin, isoform CRA_a OS=Homo sapiens GN=SYNM PE=1 SV=1;tr|H0YL34|H0YL34_HUMAN Synemin OS=Homo sapiens GN=SYNM PE=1 SV=1	4	7	7	7	3	2	2	4	5	4	3	2	2	4	5	4	3	2	2	4	5	4	6.3	6.3	6.3	172.77	1565	1565;1253;967;339	0	18.23	By MS/MS	By MS/MS	By matching	By MS/MS	By MS/MS	By MS/MS	2.4	1.8	1.8	3.2	4.9	2.9	16663000	11612000	19368000	17746000
P05198;H0YJS4;G3V4T5	Eukaryotic translation initiation factor 2 subunit 1	EIF2S1	sp|P05198|IF2A_HUMAN Eukaryotic translation initiation factor 2 subunit 1 OS=Homo sapiens GN=EIF2S1 PE=1 SV=3;tr|H0YJS4|H0YJS4_HUMAN Eukaryotic translation initiation factor 2 subunit 1 (Fragment) OS=Homo sapiens GN=EIF2S1 PE=1 SV=1;tr|G3V4T5|G3V4T5_HUMAN	3	6	6	6	4	3	2	2	3	4	4	3	2	2	3	4	4	3	2	2	3	4	24.1	24.1	24.1	36.112	315	315;252;273	0	17.013	By MS/MS	By MS/MS	By MS/MS	By MS/MS	By MS/MS	By MS/MS	17.5	11.1	8.6	8.6	14.9	17.5	22240000	19426000	21669000	24760000
J3KN36;A0A0G2JN29;A0A087X117;Q15155;P69849;Q5JPE7;A0A0G2JP90;A0A087WW46	Nodal modulator 1;Nodal modulator 3;Nodal modulator 2	NOMO3;NOMO1;NOMO2	tr|J3KN36|J3KN36_HUMAN Nodal modulator 3 OS=Homo sapiens GN=NOMO3 PE=1 SV=1;tr|A0A0G2JN29|A0A0G2JN29_HUMAN Nodal modulator 1 OS=Homo sapiens GN=NOMO1 PE=1 SV=1;tr|A0A087X117|A0A087X117_HUMAN Nodal modulator 1 OS=Homo sapiens GN=NOMO1 PE=1 SV=1;sp|Q15155|NO	8	4	4	4	0	0	2	1	0	0	0	0	2	1	0	0	0	0	2	1	0	0	3.5	3.5	3.5	139.38	1267	1267;1267;1267;1222;1222;1267;1100;1100	0	7.4166			By MS/MS	By MS/MS			0	0	2	0.9	0	0	0	0	5377800	5850700
Q15738;C9JDR0	Sterol-4-alpha-carboxylate 3-dehydrogenase, decarboxylating	NSDHL	sp|Q15738|NSDHL_HUMAN Sterol-4-alpha-carboxylate 3-dehydrogenase, decarboxylating OS=Homo sapiens GN=NSDHL PE=1 SV=2;tr|C9JDR0|C9JDR0_HUMAN Sterol-4-alpha-carboxylate 3-dehydrogenase, decarboxylating (Fragment) OS=Homo sapiens GN=NSDHL PE=1 SV=1	2	5	5	5	3	3	1	2	3	4	3	3	1	2	3	4	3	3	1	2	3	4	21.7	21.7	21.7	41.9	373	373;254	0	30.735	By MS/MS	By matching	By MS/MS	By MS/MS	By MS/MS	By MS/MS	11.3	13.7	2.4	8.8	13.7	16.9	21730000	17240000	12227000	9457000
O00743;Q5T1S7	Serine/threonine-protein phosphatase 6 catalytic subunit;Serine/threonine-protein phosphatase 6 catalytic subunit, N-terminally processed	PPP6C	sp|O00743|PPP6_HUMAN Serine/threonine-protein phosphatase 6 catalytic subunit OS=Homo sapiens GN=PPP6C PE=1 SV=1	2	9	9	9	7	8	8	8	8	8	7	8	8	8	8	8	7	8	8	8	8	8	39.3	39.3	39.3	35.144	305	305;125	0	67.212	By MS/MS	By MS/MS	By MS/MS	By MS/MS	By MS/MS	By MS/MS	31.8	36.4	35.1	36.1	36.1	36.4	95786000	88230000	74037000	106100000
Q9UJX2	Cell division cycle protein 23 homolog	CDC23	sp|Q9UJX2|CDC23_HUMAN Cell division cycle protein 23 homolog OS=Homo sapiens GN=CDC23 PE=1 SV=3	1	3	3	3	1	1	0	0	1	1	1	1	0	0	1	1	1	1	0	0	1	1	6.7	6.7	6.7	68.833	597	597	0.00087489	4.0893	By MS/MS	By MS/MS			By MS/MS	By MS/MS	2.3	2.7	0	0	2.3	1.7	4431500	0	0	0
J3KNW4;A0A0A0MSG2;Q14192;C9J3S8;F8WDA8;U3KQT4	Four and a half LIM domains protein 2	FHL2	tr|J3KNW4|J3KNW4_HUMAN Four and a half LIM domains protein 2 OS=Homo sapiens GN=FHL2 PE=1 SV=1;tr|A0A0A0MSG2|A0A0A0MSG2_HUMAN Four and a half LIM domains protein 2 OS=Homo sapiens GN=FHL2 PE=1 SV=1;sp|Q14192|FHL2_HUMAN Four and a half LIM domains protein 2	6	11	11	11	8	8	8	8	8	9	8	8	8	8	8	9	8	8	8	8	8	9	32.6	32.6	32.6	44.205	389	389;395;279;19;54;65	0	55.384	By MS/MS	By MS/MS	By MS/MS	By MS/MS	By MS/MS	By MS/MS	25.4	25.4	25.2	23.4	25.7	27.8	71644000	69328000	87781000	65925000
M0QZC5;P62280;M0R1H5;M0R1H6	40S ribosomal protein S11	RPS11	tr|M0QZC5|M0QZC5_HUMAN 40S ribosomal protein S11 OS=Homo sapiens GN=RPS11 PE=1 SV=1;sp|P62280|RS11_HUMAN 40S ribosomal protein S11 OS=Homo sapiens GN=RPS11 PE=1 SV=3	4	8	8	8	5	6	8	6	7	6	5	6	8	6	7	6	5	6	8	6	7	6	45.8	45.8	45.8	13.997	118	118;158;79;88	0	47.68	By MS/MS	By MS/MS	By MS/MS	By MS/MS	By MS/MS	By MS/MS	35.6	38.1	45.8	44.9	44.9	44.9	52918000	53517000	53386000	58185000
Q9UJZ1;A0A087WYB4;F2Z2I8	Stomatin-like protein 2, mitochondrial	STOML2	sp|Q9UJZ1|STML2_HUMAN Stomatin-like protein 2, mitochondrial OS=Homo sapiens GN=STOML2 PE=1 SV=1;tr|A0A087WYB4|A0A087WYB4_HUMAN Stomatin-like protein 2, mitochondrial OS=Homo sapiens GN=STOML2 PE=1 SV=1	3	8	8	8	3	4	3	5	6	6	3	4	3	5	6	6	3	4	3	5	6	6	37.9	37.9	37.9	38.534	356	356;310;101	0	40.515	By MS/MS	By MS/MS	By MS/MS	By MS/MS	By MS/MS	By MS/MS	14.9	19.4	14.6	25.8	28.9	27.2	51366000	47340000	42850000	47532000
P61247;D6RG13;D6RAT0;D6RB09;E9PFI5;H0Y9Y4;H0Y8L7;D6R9B6;D6RAS7;D6RED7;D6RI02;D6RGE0	40S ribosomal protein S3a	RPS3A	sp|P61247|RS3A_HUMAN 40S ribosomal protein S3a OS=Homo sapiens GN=RPS3A PE=1 SV=2;tr|D6RG13|D6RG13_HUMAN 40S ribosomal protein S3a (Fragment) OS=Homo sapiens GN=RPS3A PE=1 SV=1;tr|D6RAT0|D6RAT0_HUMAN 40S ribosomal protein S3a OS=Homo sapiens GN=RPS3A PE=1	12	12	12	12	10	10	11	10	11	12	10	10	11	10	11	12	10	10	11	10	11	12	48.1	48.1	48.1	29.945	264	264;223;227;194;205;208;190;145;125;101;95;65	0	60.912	By MS/MS	By MS/MS	By MS/MS	By MS/MS	By MS/MS	By MS/MS	39	38.6	45.5	38.6	44.3	48.1	338440000	306420000	314650000	338420000
P20042	Eukaryotic translation initiation factor 2 subunit 2	EIF2S2	sp|P20042|IF2B_HUMAN Eukaryotic translation initiation factor 2 subunit 2 OS=Homo sapiens GN=EIF2S2 PE=1 SV=2	1	6	6	6	4	3	6	4	3	4	4	3	6	4	3	4	4	3	6	4	3	4	20.4	20.4	20.4	38.388	333	333	0	13.751	By MS/MS	By MS/MS	By MS/MS	By MS/MS	By MS/MS	By MS/MS	14.1	8.1	20.4	15.3	12.6	15.3	22964000	12974000	18529000	18271000
P61964;V9GZ59	WD repeat-containing protein 5	WDR5	sp|P61964|WDR5_HUMAN WD repeat-containing protein 5 OS=Homo sapiens GN=WDR5 PE=1 SV=1	2	7	7	7	1	1	1	2	2	0	1	1	1	2	2	0	1	1	1	2	2	0	27.2	27.2	27.2	36.588	334	334;97	0	14.252	By matching	By matching	By matching	By matching	By matching		4.2	4.2	4.2	9	8.7	0	6444900	5705700	5141500	10054000
B0YIW6;P48444;Q6P1Q5	Coatomer subunit delta	ARCN1	tr|B0YIW6|B0YIW6_HUMAN Archain 1, isoform CRA_a OS=Homo sapiens GN=ARCN1 PE=1 SV=1;sp|P48444|COPD_HUMAN Coatomer subunit delta OS=Homo sapiens GN=ARCN1 PE=1 SV=1	3	4	4	4	2	2	1	1	1	2	2	2	1	1	1	2	2	2	1	1	1	2	12.5	12.5	12.5	61.626	552	552;511;189	0	13.256	By MS/MS	By MS/MS	By MS/MS	By MS/MS	By MS/MS	By MS/MS	8.2	8.2	2.2	2.2	2.2	4.2	6898500	10426000	4746500	10325000
Q9BUF5;K7ESM5;K7ES63;K7EL29;K7EN98;K7ESQ3;K7EQT3;K7EJ64;K7ERA8;K7EJZ4;K7EPE5	Tubulin beta-6 chain	TUBB6	sp|Q9BUF5|TBB6_HUMAN Tubulin beta-6 chain OS=Homo sapiens GN=TUBB6 PE=1 SV=1;tr|K7ESM5|K7ESM5_HUMAN Tubulin beta-6 chain (Fragment) OS=Homo sapiens GN=TUBB6 PE=1 SV=1	11	24	16	11	22	23	22	24	24	23	15	16	15	16	16	15	11	11	10	11	11	10	79.1	57.4	44.2	49.857	446	446;338;116;130;136;96;104;104;110;115;141	0	323.31	By MS/MS	By MS/MS	By MS/MS	By MS/MS	By MS/MS	By MS/MS	67.7	70.4	64.3	79.1	79.1	79.1	648530000	657950000	655010000	777390000
P63151;E5RIY1;E5RFR9;Q00005;Q9Y2T4;E5RHQ2;E5RJV2;H0YB06	Serine/threonine-protein phosphatase 2A 55 kDa regulatory subunit B alpha isoform	PPP2R2A	sp|P63151|2ABA_HUMAN Serine/threonine-protein phosphatase 2A 55 kDa regulatory subunit B alpha isoform OS=Homo sapiens GN=PPP2R2A PE=1 SV=1	8	13	13	10	12	12	11	10	11	11	12	12	11	10	11	11	9	9	9	8	8	8	44.7	44.7	34.9	51.691	447	447;132;197;443;447;33;51;150	0	180.22	By MS/MS	By MS/MS	By MS/MS	By MS/MS	By MS/MS	By MS/MS	42.5	40.9	38	37.1	38.7	38.7	312100000	296730000	316720000	325650000
P35249;H7C1P0;C9J8M3;C9JZI1;C9JGY5;F8WE44;C9JXZ7;C9JTT7	Replication factor C subunit 4	RFC4	sp|P35249|RFC4_HUMAN Replication factor C subunit 4 OS=Homo sapiens GN=RFC4 PE=1 SV=2;tr|H7C1P0|H7C1P0_HUMAN Replication factor C subunit 4 (Fragment) OS=Homo sapiens GN=RFC4 PE=1 SV=1;tr|C9J8M3|C9J8M3_HUMAN Replication factor C subunit 4 (Fragment) OS=Hom	8	4	4	4	3	1	1	3	2	4	3	1	1	3	2	4	3	1	1	3	2	4	19	19	19	39.681	363	363;111;214;336;95;97;123;167	0	17.108	By MS/MS	By matching	By MS/MS	By MS/MS	By MS/MS	By MS/MS	11.3	3.6	3.6	16.8	5.8	19	14048000	13327000	11795000	16765000
P00387;B1AHF3	NADH-cytochrome b5 reductase 3;NADH-cytochrome b5 reductase 3 membrane-bound form;NADH-cytochrome b5 reductase 3 soluble form	CYB5R3	sp|P00387|NB5R3_HUMAN NADH-cytochrome b5 reductase 3 OS=Homo sapiens GN=CYB5R3 PE=1 SV=3	2	7	7	7	2	4	3	6	3	3	2	4	3	6	3	3	2	4	3	6	3	3	35.5	35.5	35.5	34.234	301	301;147	0	28.896	By MS/MS	By MS/MS	By MS/MS	By MS/MS	By MS/MS	By MS/MS	11.6	19.9	12.3	28.2	14.3	18.9	41860000	53023000	39251000	44680000
P23396;E9PL09;E9PPU1;H0YEU2;F2Z2S8;H0YCJ7;H0YF32;E9PQ96;E9PJH4;E9PK82;E9PSF4;E9PQX2;H0YES8;E9PJN9	40S ribosomal protein S3	RPS3	sp|P23396|RS3_HUMAN 40S ribosomal protein S3 OS=Homo sapiens GN=RPS3 PE=1 SV=2;tr|E9PL09|E9PL09_HUMAN 40S ribosomal protein S3 OS=Homo sapiens GN=RPS3 PE=1 SV=1;tr|E9PPU1|E9PPU1_HUMAN 40S ribosomal protein S3 OS=Homo sapiens GN=RPS3 PE=1 SV=1;tr|H0YEU2|H0Y	14	16	16	16	15	15	13	16	16	15	15	15	13	16	16	15	15	15	13	16	16	15	73.7	73.7	73.7	26.688	243	243;231;158;171;117;135;123;91;115;128;103;44;33;36	0	93.999	By MS/MS	By MS/MS	By MS/MS	By MS/MS	By MS/MS	By MS/MS	69.5	68.3	58.8	73.7	73.7	70.8	353000000	373980000	343560000	378750000
O14828	Secretory carrier-associated membrane protein 3	SCAMP3	sp|O14828|SCAM3_HUMAN Secretory carrier-associated membrane protein 3 OS=Homo sapiens GN=SCAMP3 PE=1 SV=3	1	3	3	3	1	1	1	2	1	2	1	1	1	2	1	2	1	1	1	2	1	2	15	15	15	38.287	347	347	0	8.7226	By MS/MS	By matching	By MS/MS	By MS/MS	By matching	By MS/MS	4.6	4.6	4.6	10.4	4.6	10.4	6309300	13120000	0	8720800
Q92616	Translational activator GCN1	GCN1L1	sp|Q92616|GCN1_HUMAN eIF-2-alpha kinase activator GCN1 OS=Homo sapiens GN=GCN1 PE=1 SV=6	1	27	27	27	12	13	10	16	15	9	12	13	10	16	15	9	12	13	10	16	15	9	15.4	15.4	15.4	292.75	2671	2671	0	92.261	By MS/MS	By MS/MS	By MS/MS	By MS/MS	By MS/MS	By MS/MS	7	7.4	6.2	10	9	5.7	63805000	64820000	66040000	71024000
A0A0J9YXB3;P62834;P61224;A6NIZ1;F5H823;B7ZB78;F5GZG1;F5GX62;E7ESV4;F5H7Y6;F5H4H0;F5GYH7;F5H077;F5GWU8;F5H491;F5H0B7;F5H500;F5H6R7;F5H004;A0A075B6Q0;F5GYB5	Ras-related protein Rap-1A;Ras-related protein Rap-1b;Ras-related protein Rap-1b-like protein	RAP1A;RAP1B	tr|A0A0J9YXB3|A0A0J9YXB3_HUMAN Uncharacterized protein OS=Homo sapiens PE=4 SV=1;sp|P62834|RAP1A_HUMAN Ras-related protein Rap-1A OS=Homo sapiens GN=RAP1A PE=1 SV=1;sp|P61224|RAP1B_HUMAN Ras-related protein Rap-1b OS=Homo sapiens GN=RAP1B PE=1 SV=1;sp|A6NI	21	3	3	3	2	2	2	3	2	2	2	2	2	3	2	2	2	2	2	3	2	2	18.2	18.2	18.2	18.85	165	165;184;184;184;103;118;122;139;157;179;48;53;85;87;93;98;101;122;127;129;136	0	6.7893	By MS/MS	By matching	By MS/MS	By MS/MS	By MS/MS	By matching	12.1	10.9	12.1	18.2	12.1	12.1	23461000	24315000	20358000	25254000
H7BXY3;Q7L2E3	Putative ATP-dependent RNA helicase DHX30	DHX30	tr|H7BXY3|H7BXY3_HUMAN Putative ATP-dependent RNA helicase DHX30 OS=Homo sapiens GN=DHX30 PE=1 SV=1;sp|Q7L2E3|DHX30_HUMAN Putative ATP-dependent RNA helicase DHX30 OS=Homo sapiens GN=DHX30 PE=1 SV=1	2	3	3	3	1	0	3	1	1	1	1	0	3	1	1	1	1	0	3	1	1	1	2.5	2.5	2.5	130.55	1166	1166;1194	0	7.2225	By MS/MS		By MS/MS	By matching	By matching	By MS/MS	0.9	0	2.5	0.9	0.9	0.9	4870800	0	6236500	3875000
Q13643	Four and a half LIM domains protein 3	FHL3	sp|Q13643|FHL3_HUMAN Four and a half LIM domains protein 3 OS=Homo sapiens GN=FHL3 PE=1 SV=4	1	9	9	9	8	8	8	9	9	9	8	8	8	9	9	9	8	8	8	9	9	9	51.8	51.8	51.8	31.192	280	280	0	58.179	By MS/MS	By MS/MS	By MS/MS	By MS/MS	By MS/MS	By MS/MS	42.5	42.5	48.9	51.8	51.8	51.8	121320000	117240000	132230000	123980000
M0R117;Q02543;M0R3D6;M0R1A7;M0R0P7	60S ribosomal protein L18a	RPL18A	tr|M0R117|M0R117_HUMAN 60S ribosomal protein L18a OS=Homo sapiens GN=RPL18A PE=1 SV=1;sp|Q02543|RL18A_HUMAN 60S ribosomal protein L18a OS=Homo sapiens GN=RPL18A PE=1 SV=2;tr|M0R3D6|M0R3D6_HUMAN 60S ribosomal protein L18a (Fragment) OS=Homo sapiens GN=RPL18	5	7	7	7	7	5	6	6	7	7	7	5	6	6	7	7	7	5	6	6	7	7	40.9	40.9	40.9	18.079	154	154;176;141;147;137	0	48.721	By MS/MS	By MS/MS	By MS/MS	By MS/MS	By MS/MS	By MS/MS	40.9	29.9	35.7	35.7	40.9	40.9	77839000	94800000	94843000	98296000
P51148;K7ERI8;K7ERQ8;F8VWU4;F8VVZ0;F8VUA5;F8VVK3;K7ENY4;P61020;K7EIP6;F8WCY6;F8WD79;F8VPW9;F8VSF8;F8VWZ7	Ras-related protein Rab-5C	RAB5C	sp|P51148|RAB5C_HUMAN Ras-related protein Rab-5C OS=Homo sapiens GN=RAB5C PE=1 SV=2;tr|K7ERI8|K7ERI8_HUMAN Uncharacterized protein OS=Homo sapiens PE=4 SV=1;tr|K7ERQ8|K7ERQ8_HUMAN Uncharacterized protein (Fragment) OS=Homo sapiens PE=4 SV=1	15	7	7	4	5	4	4	5	6	6	5	4	4	5	6	6	3	2	3	3	3	3	38.9	38.9	24.1	23.482	216	216;161;282;92;100;115;124;150;215;27;62;65;73;74;79	0	22.151	By MS/MS	By MS/MS	By MS/MS	By MS/MS	By MS/MS	By MS/MS	28.7	23.1	23.6	28.7	33.3	33.3	25676000	27685000	34968000	32660000
Q9Y277;E5RHE1;E5RK27;E5RFP6;E5RJN6;E5RHZ6	Voltage-dependent anion-selective channel protein 3	VDAC3	sp|Q9Y277|VDAC3_HUMAN Voltage-dependent anion-selective channel protein 3 OS=Homo sapiens GN=VDAC3 PE=1 SV=1;tr|E5RHE1|E5RHE1_HUMAN Voltage-dependent anion-selective channel protein 3 OS=Homo sapiens GN=VDAC3 PE=1 SV=1;tr|E5RK27|E5RK27_HUMAN Voltage-depend	6	4	4	4	3	1	2	1	2	2	3	1	2	1	2	2	3	1	2	1	2	2	13.4	13.4	13.4	30.658	283	283;100;108;134;159;165	0	13.534	By MS/MS	By MS/MS	By MS/MS	By MS/MS	By MS/MS	By MS/MS	9.5	3.9	6.7	3.9	6.7	6.7	13637000	11958000	13339000	13418000
Q13627;Q9Y463;E7EMI5;M0R2X3;M0R131	Dual specificity tyrosine-phosphorylation-regulated kinase 1A;Dual specificity tyrosine-phosphorylation-regulated kinase 1B	DYRK1A;DYRK1B	sp|Q13627|DYR1A_HUMAN Dual specificity tyrosine-phosphorylation-regulated kinase 1A OS=Homo sapiens GN=DYRK1A PE=1 SV=2;sp|Q9Y463|DYR1B_HUMAN Dual specificity tyrosine-phosphorylation-regulated kinase 1B OS=Homo sapiens GN=DYRK1B PE=1 SV=1	5	3	3	3	2	1	1	3	1	1	2	1	1	3	1	1	2	1	1	3	1	1	4.6	4.6	4.6	85.583	763	763;629;131;137;172	0	8.0134	By MS/MS	By MS/MS	By MS/MS	By MS/MS	By MS/MS	By MS/MS	2.9	1.2	1.2	4.6	1.2	1.2	7527800	5293200	8775100	8249700
A0A087WXM6;J3QQT2;J3KRX5;A0A0A6YYL6;P18621;J3QLC8;A0A0A0MRF8;J3KRB3;A0A087WWH0;J3QS96;A0A087WY81;J3KSJ0	60S ribosomal protein L17	RPL17;RPL17-C18orf32	tr|A0A087WXM6|A0A087WXM6_HUMAN 60S ribosomal protein L17 (Fragment) OS=Homo sapiens GN=RPL17 PE=3 SV=1;tr|J3QQT2|J3QQT2_HUMAN 60S ribosomal protein L17 (Fragment) OS=Homo sapiens GN=RPL17 PE=3 SV=1;tr|J3KRX5|J3KRX5_HUMAN 60S ribosomal protein L17 (Fragment	12	8	8	8	7	6	5	6	7	7	7	6	5	6	7	7	7	6	5	6	7	7	54.4	54.4	54.4	19.586	169	169;171;174;228;184;174;190;129;132;138;98;56	0	87.48	By MS/MS	By MS/MS	By MS/MS	By MS/MS	By MS/MS	By MS/MS	50.3	44.4	31.4	39.6	50.3	50.3	86148000	83660000	85510000	77293000
A0A024QZP7;P06493;A0A087WZZ9;E5RIU6;K7ELV5;G3V317;H0YAZ9;Q9BVE2;E7EUK8;E5RGN0;A0A087X209;A0A087WZU2;F5H6Z0;J3QSD7;Q00535;Q00534;P50750;Q96Q40;O94921;Q07002;Q00536;Q00537;Q9NYV4;Q14004	Cyclin-dependent kinase 1	CDC2;CDK1	tr|A0A024QZP7|A0A024QZP7_HUMAN Cell division cycle 2, G1 to S and G2 to M, isoform CRA_a OS=Homo sapiens GN=CDC2 PE=1 SV=1;sp|P06493|CDK1_HUMAN Cyclin-dependent kinase 1 OS=Homo sapiens GN=CDK1 PE=1 SV=3;tr|A0A087WZZ9|A0A087WZZ9_HUMAN Cyclin-dependent kina	24	13	13	11	7	8	8	6	9	9	7	8	8	6	9	9	6	7	7	6	8	8	49.8	49.8	43.4	34.081	297	297;297;224;189;165;39;260;324;340;393;418;448;470;1201;292;326;372;435;469;472;496;523;1490;1512	0	74.712	By MS/MS	By MS/MS	By MS/MS	By MS/MS	By MS/MS	By MS/MS	27.9	34.7	33	32	35.7	40.1	92667000	103430000	94805000	109110000
O00116;B8ZZ81	Alkyldihydroxyacetonephosphate synthase, peroxisomal	AGPS	sp|O00116|ADAS_HUMAN Alkyldihydroxyacetonephosphate synthase, peroxisomal OS=Homo sapiens GN=AGPS PE=1 SV=1	2	6	6	6	4	4	2	5	4	4	4	4	2	5	4	4	4	4	2	5	4	4	16.4	16.4	16.4	72.911	658	658;189	0	18.248	By MS/MS	By MS/MS	By MS/MS	By MS/MS	By MS/MS	By MS/MS	12	11.7	5.3	13.1	12	11.7	24920000	31943000	9183200	27495000
O15355	Protein phosphatase 1G	PPM1G	sp|O15355|PPM1G_HUMAN Protein phosphatase 1G OS=Homo sapiens GN=PPM1G PE=1 SV=1	1	4	4	4	1	3	3	2	3	4	1	3	3	2	3	4	1	3	3	2	3	4	10.6	10.6	10.6	59.271	546	546	0	8.1856	By matching	By MS/MS	By matching	By MS/MS	By matching	By MS/MS	2.2	7.3	7.3	5.1	8.4	10.6	14563000	12690000	15360000	13079000
E7END7;P62820;Q92928;H0YLJ8;H0YL94;H0YMN7;H0YNE9;P51153;Q92930;P61006;P59190	Ras-related protein Rab-1A	RAB1A	tr|E7END7|E7END7_HUMAN Ras-related protein Rab-1A OS=Homo sapiens GN=RAB1A PE=1 SV=1;sp|P62820|RAB1A_HUMAN Ras-related protein Rab-1A OS=Homo sapiens GN=RAB1A PE=1 SV=3	11	7	7	3	5	6	5	4	4	6	5	6	5	4	4	6	2	2	2	1	1	2	45.7	45.7	20.8	19.018	173	173;205;201;47;48;92;188;203;207;207;212	0	20.914	By MS/MS	By MS/MS	By MS/MS	By MS/MS	By MS/MS	By MS/MS	37	41.6	37	27.2	30.1	41.6	53120000	52128000	49857000	39183000
E9PP50;P23528;G3V1A4;E9PK25;E9PQB7;E9PLJ3;E9PS23;Q9Y281	Cofilin-1	CFL1	tr|E9PP50|E9PP50_HUMAN Cofilin-1 (Fragment) OS=Homo sapiens GN=CFL1 PE=1 SV=7;sp|P23528|COF1_HUMAN Cofilin-1 OS=Homo sapiens GN=CFL1 PE=1 SV=3;tr|G3V1A4|G3V1A4_HUMAN Cofilin 1 (Non-muscle), isoform CRA_a OS=Homo sapiens GN=CFL1 PE=1 SV=1;tr|E9PK25|E9PK25_H	8	8	8	7	6	6	5	6	5	6	6	6	5	6	5	6	5	5	4	5	4	5	62.5	62.5	58.1	17.865	160	160;166;149;204;122;79;91;166	0	47.693	By MS/MS	By MS/MS	By MS/MS	By MS/MS	By MS/MS	By MS/MS	53.8	53.8	46.9	54.4	46.9	55.6	116180000	123850000	87660000	106440000
P62906	60S ribosomal protein L10a	RPL10A	sp|P62906|RL10A_HUMAN 60S ribosomal protein L10a OS=Homo sapiens GN=RPL10A PE=1 SV=2	1	9	9	9	8	7	7	7	7	7	8	7	7	7	7	7	8	7	7	7	7	7	42.9	42.9	42.9	24.831	217	217	0	64.089	By MS/MS	By MS/MS	By MS/MS	By MS/MS	By MS/MS	By MS/MS	39.2	33.6	33.6	33.6	33.6	33.6	121350000	134890000	103280000	128420000
Q9Y265;E7ETR0;H7C4G5;H7C4I3;J3QLR1	RuvB-like 1	RUVBL1	sp|Q9Y265|RUVB1_HUMAN RuvB-like 1 OS=Homo sapiens GN=RUVBL1 PE=1 SV=1;tr|E7ETR0|E7ETR0_HUMAN RuvB-like helicase OS=Homo sapiens GN=RUVBL1 PE=1 SV=1	5	22	22	22	20	18	18	19	18	20	20	18	18	19	18	20	20	18	18	19	18	20	57.5	57.5	57.5	50.227	456	456;315;267;222;131	0	314.49	By MS/MS	By MS/MS	By MS/MS	By MS/MS	By MS/MS	By MS/MS	50.7	50.7	50.7	50.7	50.7	53.7	453470000	470060000	451960000	485090000
E9PEX6;P09622	Dihydrolipoyl dehydrogenase;Dihydrolipoyl dehydrogenase, mitochondrial	DLD	tr|E9PEX6|E9PEX6_HUMAN Dihydrolipoyl dehydrogenase OS=Homo sapiens GN=DLD PE=1 SV=1;sp|P09622|DLDH_HUMAN Dihydrolipoyl dehydrogenase, mitochondrial OS=Homo sapiens GN=DLD PE=1 SV=2	2	7	7	7	5	6	6	7	6	6	5	6	6	7	6	6	5	6	6	7	6	6	22.8	22.8	22.8	51.815	486	486;509	0	45.241	By MS/MS	By MS/MS	By MS/MS	By MS/MS	By MS/MS	By MS/MS	18.3	20.6	20.6	22.8	20.6	20.6	63069000	70497000	67901000	71568000
P62753;A2A3R5;A2A3R7	40S ribosomal protein S6	RPS6	sp|P62753|RS6_HUMAN 40S ribosomal protein S6 OS=Homo sapiens GN=RPS6 PE=1 SV=1;tr|A2A3R5|A2A3R5_HUMAN 40S ribosomal protein S6 OS=Homo sapiens GN=RPS6 PE=1 SV=1;tr|A2A3R7|A2A3R7_HUMAN 40S ribosomal protein S6 OS=Homo sapiens GN=RPS6 PE=1 SV=1	3	6	6	6	6	6	6	6	6	6	6	6	6	6	6	6	6	6	6	6	6	6	26.1	26.1	26.1	28.68	249	249;218;91	0	68.123	By MS/MS	By MS/MS	By MS/MS	By MS/MS	By MS/MS	By MS/MS	26.1	26.1	26.1	26.1	26.1	26.1	169000000	189100000	179800000	161400000
E9PCY7;G8JLB6;P31943;D6RIT2;D6RIU0;D6RBM0;D6RAM1;D6R9T0;D6RFM3;D6RDU3;D6RJ04;D6RIH9;E7EQJ0;E5RGV0;H0YB39;E7EN40;H0YBD7;D6RDL0;E5RGH4;H0YBG7;D6RF17;H0YAQ2;D6R9D3;E5RJ94	Heterogeneous nuclear ribonucleoprotein H;Heterogeneous nuclear ribonucleoprotein H, N-terminally processed	HNRNPH1	tr|E9PCY7|E9PCY7_HUMAN Heterogeneous nuclear ribonucleoprotein H OS=Homo sapiens GN=HNRNPH1 PE=1 SV=1;tr|G8JLB6|G8JLB6_HUMAN Heterogeneous nuclear ribonucleoprotein H OS=Homo sapiens GN=HNRNPH1 PE=1 SV=1;sp|P31943|HNRH1_HUMAN Heterogeneous nuclear ribonucl	24	13	11	7	11	12	13	11	12	13	9	10	11	9	10	11	5	6	7	5	6	7	44.8	38.5	25.9	47.087	429	429;472;449;164;168;212;130;162;163;171;172;184;115;155;277;166;195;84;100;185;49;131;40;28	0	197.55	By MS/MS	By MS/MS	By MS/MS	By MS/MS	By MS/MS	By MS/MS	34.3	38.7	44.8	37.1	40.3	44.8	685980000	586890000	661890000	720320000
M0R2B7;P28340;M0QZR8;M0QXE6;M0QXQ2;M0QZB4;M0R3H8	DNA polymerase;DNA polymerase delta catalytic subunit	POLD1	tr|M0R2B7|M0R2B7_HUMAN DNA polymerase OS=Homo sapiens GN=POLD1 PE=1 SV=1;sp|P28340|DPOD1_HUMAN DNA polymerase delta catalytic subunit OS=Homo sapiens GN=POLD1 PE=1 SV=2;tr|M0QZR8|M0QZR8_HUMAN DNA polymerase OS=Homo sapiens GN=POLD1 PE=1 SV=1;tr|M0QXE6|M0QX	7	8	8	8	5	4	4	3	2	3	5	4	4	3	2	3	5	4	4	3	2	3	10.3	10.3	10.3	126.39	1133	1133;1107;1009;289;291;188;397	0	46.899	By MS/MS	By MS/MS	By MS/MS	By MS/MS	By matching	By MS/MS	6.3	3.9	4.1	3	3	5	17756000	15629000	12132000	14039000
F8W914;Q9NQC3;H7C106;A0A0U1RQR6	Reticulon;Reticulon-4	RTN4	tr|F8W914|F8W914_HUMAN Reticulon OS=Homo sapiens GN=RTN4 PE=1 SV=1;sp|Q9NQC3|RTN4_HUMAN Reticulon-4 OS=Homo sapiens GN=RTN4 PE=1 SV=2;tr|H7C106|H7C106_HUMAN Reticulon (Fragment) OS=Homo sapiens GN=RTN4 PE=1 SV=1;tr|A0A0U1RQR6|A0A0U1RQR6_HUMAN Reticulon (Fr	4	7	7	7	5	7	6	4	5	5	5	7	6	4	5	5	5	7	6	4	5	5	29.9	29.9	29.9	37.144	345	345;1192;203;127	0	56.602	By MS/MS	By MS/MS	By MS/MS	By MS/MS	By MS/MS	By MS/MS	17.7	29.9	27.5	19.4	17.7	25.2	85264000	72912000	93150000	93431000
B7Z9I1;Q5T4U5;P11310;E9PJM9;E9PRX4	Medium-chain specific acyl-CoA dehydrogenase, mitochondrial	ACADM	tr|B7Z9I1|B7Z9I1_HUMAN Medium-chain-specific acyl-CoA dehydrogenase, mitochondrial OS=Homo sapiens GN=ACADM PE=1 SV=1;tr|Q5T4U5|Q5T4U5_HUMAN Acyl-Coenzyme A dehydrogenase, C-4 to C-12 straight chain, isoform CRA_a OS=Homo sapiens GN=ACADM PE=1 SV=1;sp|P113	5	6	6	6	5	4	4	4	5	5	5	4	4	4	5	5	5	4	4	4	5	5	18.2	18.2	18.2	42.426	385	385;454;421;104;76	0	27.668	By MS/MS	By MS/MS	By MS/MS	By MS/MS	By MS/MS	By MS/MS	13.5	13.5	11.4	12.7	16.1	16.1	23454000	26098000	26082000	30397000
A0A087WXK2;A0A087WUL4;A0A087WX23;Q86TG7;A0A087WZG9;B4DSP0	Retrotransposon-derived protein PEG10	PEG10	tr|A0A087WXK2|A0A087WXK2_HUMAN Retrotransposon-derived protein PEG10 OS=Homo sapiens GN=PEG10 PE=1 SV=1;tr|A0A087WUL4|A0A087WUL4_HUMAN Retrotransposon-derived protein PEG10 OS=Homo sapiens GN=PEG10 PE=1 SV=1;tr|A0A087WX23|A0A087WX23_HUMAN Retrotransposon-d	6	5	5	5	3	2	3	5	2	3	3	2	3	5	2	3	3	2	3	5	2	3	9.2	9.2	9.2	80.101	707	707;741;783;708;359;401	0	56.817	By MS/MS	By MS/MS	By MS/MS	By MS/MS	By MS/MS	By MS/MS	5.7	3.3	5.2	9.2	4.4	5.2	23674000	22989000	26998000	20727000
Q96HS1;F5GXG4	Serine/threonine-protein phosphatase PGAM5, mitochondrial	PGAM5	sp|Q96HS1|PGAM5_HUMAN Serine/threonine-protein phosphatase PGAM5, mitochondrial OS=Homo sapiens GN=PGAM5 PE=1 SV=2	2	5	5	5	2	2	2	3	3	3	2	2	2	3	3	3	2	2	2	3	3	3	19	19	19	32.004	289	289;140	0	10.755	By matching	By matching	By matching	By MS/MS	By MS/MS	By matching	6.6	6.6	6.6	10.7	12.5	10.7	9584700	8134000	8794600	9287000
Q96PK6;A0A0A6YYI9;F8WDX3;A0A0A0MSL8;B8ZZ74	RNA-binding protein 14	RBM14	sp|Q96PK6|RBM14_HUMAN RNA-binding protein 14 OS=Homo sapiens GN=RBM14 PE=1 SV=2	5	12	12	12	7	7	6	9	7	9	7	7	6	9	7	9	7	7	6	9	7	9	22.7	22.7	22.7	69.491	669	669;118;129;147;159	0	38.283	By MS/MS	By MS/MS	By MS/MS	By MS/MS	By MS/MS	By MS/MS	12.6	12.6	11.4	17.9	12.6	16.1	55428000	55726000	62572000	60399000
P36542	ATP synthase subunit gamma, mitochondrial	ATP5C1	sp|P36542|ATPG_HUMAN ATP synthase subunit gamma, mitochondrial OS=Homo sapiens GN=ATP5C1 PE=1 SV=1	1	10	10	10	8	9	9	10	10	8	8	9	9	10	10	8	8	9	9	10	10	8	33.6	33.6	33.6	32.996	298	298	0	48.002	By MS/MS	By MS/MS	By MS/MS	By MS/MS	By MS/MS	By MS/MS	28.5	30.9	30.2	33.6	33.6	26.2	119060000	136040000	140590000	125190000
E7EX73;E9PGM1;E7EUU4;Q04637;A0A0A0MR52;C9J6B6;C9JF13;C9J2Z7;C9K073;H7C044;A0A0A0MSA7;A0A0U1RQK7;O43432	Eukaryotic translation initiation factor 4 gamma 1	EIF4G1	tr|E7EX73|E7EX73_HUMAN Eukaryotic translation initiation factor 4 gamma 1 OS=Homo sapiens GN=EIF4G1 PE=1 SV=1;tr|E9PGM1|E9PGM1_HUMAN Eukaryotic translation initiation factor 4 gamma 1 OS=Homo sapiens GN=EIF4G1 PE=1 SV=1;tr|E7EUU4|E7EUU4_HUMAN Eukaryotic tr	13	11	11	11	5	6	5	8	6	6	5	6	5	8	6	6	5	6	5	8	6	6	10.5	10.5	10.5	158.64	1436	1436;1513;1560;1599;1395;757;903;834;869;226;1621;1774;1585	0	29.535	By MS/MS	By MS/MS	By MS/MS	By MS/MS	By MS/MS	By MS/MS	5	6.4	5.3	7.3	6.4	6.4	42674000	45293000	39913000	49509000
A0A087WZZ5;E9PPJ0;Q13435;E9PIL8;E9PJT3;H0YEX5;E9PJ04;H0YCG1	Splicing factor 3B subunit 2	SF3B2	tr|A0A087WZZ5|A0A087WZZ5_HUMAN Splicing factor 3B subunit 2 OS=Homo sapiens GN=SF3B2 PE=1 SV=1;tr|E9PPJ0|E9PPJ0_HUMAN Splicing factor 3B subunit 2 OS=Homo sapiens GN=SF3B2 PE=1 SV=1;sp|Q13435|SF3B2_HUMAN Splicing factor 3B subunit 2 OS=Homo sapiens GN=SF3B	8	4	4	4	3	3	2	3	2	2	3	3	2	3	2	2	3	3	2	3	2	2	11.1	11.1	11.1	97.584	871	871;878;895;81;273;315;354;387	0	14.916	By MS/MS	By MS/MS	By MS/MS	By MS/MS	By MS/MS	By matching	9.4	9.4	3.9	9.5	7.8	7.8	25073000	17128000	13665000	19744000
A0A0A0MRJ6;H7BY58;P22061;F6S8N6;F8WDT3;F8WAV5;F8WAX2;H7C4X2;C9J0F2	Protein-L-isoaspartate O-methyltransferase;Protein-L-isoaspartate(D-aspartate) O-methyltransferase	PCMT1	tr|A0A0A0MRJ6|A0A0A0MRJ6_HUMAN Protein-L-isoaspartate O-methyltransferase OS=Homo sapiens GN=PCMT1 PE=1 SV=1;tr|H7BY58|H7BY58_HUMAN Protein-L-isoaspartate O-methyltransferase OS=Homo sapiens GN=PCMT1 PE=1 SV=1;sp|P22061|PIMT_HUMAN Protein-L-isoaspartate(D-	9	8	8	8	5	6	6	5	6	5	5	6	6	5	6	5	5	6	6	5	6	5	45.3	45.3	45.3	30.315	285	285;286;227;250;120;124;130;67;96	0	111.93	By MS/MS	By MS/MS	By MS/MS	By MS/MS	By MS/MS	By MS/MS	32.6	35.1	36.1	32.6	39.3	32.6	76624000	100330000	87364000	94520000
P61313;E7EQV9;E7ENU7;E7EX53;E7ERA2	60S ribosomal protein L15;Ribosomal protein L15	RPL15	sp|P61313|RL15_HUMAN 60S ribosomal protein L15 OS=Homo sapiens GN=RPL15 PE=1 SV=2;tr|E7EQV9|E7EQV9_HUMAN Ribosomal protein L15 (Fragment) OS=Homo sapiens GN=RPL15 PE=1 SV=1;tr|E7ENU7|E7ENU7_HUMAN Ribosomal protein L15 (Fragment) OS=Homo sapiens GN=RPL15 PE	5	11	11	11	10	11	10	10	10	10	10	11	10	10	10	10	10	11	10	10	10	10	46.6	46.6	46.6	24.146	204	204;174;175;133;59	0	94.399	By MS/MS	By MS/MS	By MS/MS	By MS/MS	By MS/MS	By MS/MS	46.1	46.6	46.6	46.1	46.1	46.6	255400000	221170000	259410000	258140000
P18124;A8MUD9;C9JIJ5;C9JZ88	60S ribosomal protein L7	RPL7	sp|P18124|RL7_HUMAN 60S ribosomal protein L7 OS=Homo sapiens GN=RPL7 PE=1 SV=1;tr|A8MUD9|A8MUD9_HUMAN 60S ribosomal protein L7 OS=Homo sapiens GN=RPL7 PE=1 SV=1	4	15	15	15	13	14	13	13	14	15	13	14	13	13	14	15	13	14	13	13	14	15	51.2	51.2	51.2	29.225	248	248;208;99;88	0	139.43	By MS/MS	By MS/MS	By MS/MS	By MS/MS	By MS/MS	By MS/MS	50.4	48.4	50.4	48	50.8	51.2	382730000	442010000	464350000	439770000
Q6P2H3;H7BZW2	Centrosomal protein of 85 kDa	CEP85	sp|Q6P2H3|CEP85_HUMAN Centrosomal protein of 85 kDa OS=Homo sapiens GN=CEP85 PE=1 SV=1	2	3	3	3	1	0	1	1	2	2	1	0	1	1	2	2	1	0	1	1	2	2	5	5	5	85.638	762	762;435	0	5.8402	By matching		By MS/MS	By matching	By MS/MS	By MS/MS	1.8	0	1.8	1.3	3.7	3.1	2923100	0	5443400	3376600
P05388;F8VWS0;F8VU65;F8VPE8;G3V210;F8VW21;F8VQY6;F8VRK7;F8VZS0;Q8NHW5;F8VS58;F8VWV4;F8W1K8	60S acidic ribosomal protein P0;60S acidic ribosomal protein P0-like	RPLP0;RPLP0P6	sp|P05388|RLA0_HUMAN 60S acidic ribosomal protein P0 OS=Homo sapiens GN=RPLP0 PE=1 SV=1;tr|F8VWS0|F8VWS0_HUMAN 60S acidic ribosomal protein P0 OS=Homo sapiens GN=RPLP0 PE=1 SV=1;tr|F8VU65|F8VU65_HUMAN 60S acidic ribosomal protein P0 (Fragment) OS=Homo sapi	13	12	12	12	12	11	12	10	9	12	12	11	12	10	9	12	12	11	12	10	9	12	49.8	49.8	49.8	34.273	317	317;281;247;153;166;244;142;156;246;317;121;111;107	0	153.04	By MS/MS	By MS/MS	By MS/MS	By MS/MS	By MS/MS	By MS/MS	49.8	45.7	49.8	45.4	39.7	49.8	626550000	567170000	536690000	668910000
A0A0B4J269;Q13509;G3V2A3;G3V5W4;G3V2R8;G3V3R4;G3V2N6	Tubulin beta-3 chain	TUBB3	tr|A0A0B4J269|A0A0B4J269_HUMAN Uncharacterized protein OS=Homo sapiens PE=1 SV=1;sp|Q13509|TBB3_HUMAN Tubulin beta-3 chain OS=Homo sapiens GN=TUBB3 PE=1 SV=2	7	17	3	3	16	15	16	16	14	16	2	1	2	3	1	2	2	1	2	3	1	2	24.1	7	7	88.381	797	797;450;189;97;118;148;164	0	16.917	By MS/MS	By MS/MS	By MS/MS	By MS/MS	By matching	By MS/MS	22.3	20.2	22.3	24	20.1	22.3	22549000	33742000	52960000	43915000
P53999	Activated RNA polymerase II transcriptional coactivator p15	SUB1	sp|P53999|TCP4_HUMAN Activated RNA polymerase II transcriptional coactivator p15 OS=Homo sapiens GN=SUB1 PE=1 SV=3	1	3	3	3	2	2	2	3	2	1	2	2	2	3	2	1	2	2	2	3	2	1	28.3	28.3	28.3	14.395	127	127	0	13.499	By MS/MS	By MS/MS	By MS/MS	By MS/MS	By MS/MS	By MS/MS	17.3	17.3	17.3	28.3	17.3	10.2	12418000	15666000	16280000	13506000
P30837;A0A0U1RQK9	Aldehyde dehydrogenase X, mitochondrial	ALDH1B1	sp|P30837|AL1B1_HUMAN Aldehyde dehydrogenase X, mitochondrial OS=Homo sapiens GN=ALDH1B1 PE=1 SV=3	2	13	13	13	9	6	8	8	9	10	9	6	8	8	9	10	9	6	8	8	9	10	37.1	37.1	37.1	57.206	517	517;130	0	64.514	By MS/MS	By MS/MS	By MS/MS	By MS/MS	By MS/MS	By MS/MS	29.6	20.1	24.4	23.8	27.3	30.6	88199000	94609000	108480000	90604000
A0A087X2I1;P62333;H0YJC0;H0YJS8;H0YJX2;H0YJE9;H0YJT1	26S protease regulatory subunit 10B	PSMC6	tr|A0A087X2I1|A0A087X2I1_HUMAN 26S protease regulatory subunit 10B OS=Homo sapiens GN=PSMC6 PE=1 SV=1;sp|P62333|PRS10_HUMAN 26S protease regulatory subunit 10B OS=Homo sapiens GN=PSMC6 PE=1 SV=1	7	7	7	7	7	6	6	7	6	7	7	6	6	7	6	7	7	6	6	7	6	7	23.3	23.3	23.3	45.796	403	403;389;262;194;67;70;97	0	49.913	By MS/MS	By MS/MS	By MS/MS	By MS/MS	By MS/MS	By MS/MS	23.3	20.1	20.3	23.3	20.3	23.3	64436000	51611000	66652000	54586000
P43686	26S protease regulatory subunit 6B	PSMC4	sp|P43686|PRS6B_HUMAN 26S protease regulatory subunit 6B OS=Homo sapiens GN=PSMC4 PE=1 SV=2	1	10	10	10	5	5	4	6	6	7	5	5	4	6	6	7	5	5	4	6	6	7	35.6	35.6	35.6	47.366	418	418	0	23.01	By MS/MS	By MS/MS	By MS/MS	By MS/MS	By MS/MS	By MS/MS	19.9	19.6	18.2	17	17.2	25.8	26483000	33208000	30573000	28693000
P18077;C9K025;F8WBS5;F8WB72	60S ribosomal protein L35a	RPL35A	sp|P18077|RL35A_HUMAN 60S ribosomal protein L35a OS=Homo sapiens GN=RPL35A PE=1 SV=2;tr|C9K025|C9K025_HUMAN 60S ribosomal protein L35a (Fragment) OS=Homo sapiens GN=RPL35A PE=1 SV=1;tr|F8WBS5|F8WBS5_HUMAN 60S ribosomal protein L35a OS=Homo sapiens GN=RPL35	4	5	5	5	3	4	5	4	4	5	3	4	5	4	4	5	3	4	5	4	4	5	38.2	38.2	38.2	12.538	110	110;94;55;57	0	16.509	By MS/MS	By MS/MS	By MS/MS	By MS/MS	By MS/MS	By MS/MS	23.6	31.8	38.2	31.8	31.8	38.2	24760000	25204000	32862000	29747000
O60884;A0A087WT48;I3L320	DnaJ homolog subfamily A member 2	DNAJA2	sp|O60884|DNJA2_HUMAN DnaJ homolog subfamily A member 2 OS=Homo sapiens GN=DNAJA2 PE=1 SV=1	3	10	10	10	8	6	5	8	8	9	8	6	5	8	8	9	8	6	5	8	8	9	33.7	33.7	33.7	45.745	412	412;134;47	0	36.863	By MS/MS	By MS/MS	By MS/MS	By MS/MS	By MS/MS	By MS/MS	29.4	23.1	20.6	32	30.1	31.3	63223000	68791000	51654000	72947000
P62913;Q5VVC8;Q5VVC9	60S ribosomal protein L11	RPL11	sp|P62913|RL11_HUMAN 60S ribosomal protein L11 OS=Homo sapiens GN=RPL11 PE=1 SV=2;tr|Q5VVC8|Q5VVC8_HUMAN 60S ribosomal protein L11 (Fragment) OS=Homo sapiens GN=RPL11 PE=1 SV=1	3	7	7	7	7	5	4	6	6	4	7	5	4	6	6	4	7	5	4	6	6	4	36.5	36.5	36.5	20.252	178	178;174;131	0	77.76	By MS/MS	By MS/MS	By MS/MS	By MS/MS	By MS/MS	By MS/MS	36.5	28.7	24.2	32	32.6	24.2	112070000	120220000	126880000	130110000
I3L3P7;P62244;I3L246;H3BN98;H3BV27;H3BT37;I3L303	40S ribosomal protein S15a	RPS15A	tr|I3L3P7|I3L3P7_HUMAN 40S ribosomal protein S15a OS=Homo sapiens GN=RPS15A PE=1 SV=1;sp|P62244|RS15A_HUMAN 40S ribosomal protein S15a OS=Homo sapiens GN=RPS15A PE=1 SV=2;tr|I3L246|I3L246_HUMAN 40S ribosomal protein S15a OS=Homo sapiens GN=RPS15A PE=1 SV=1	7	5	5	5	1	3	4	3	2	2	1	3	4	3	2	2	1	3	4	3	2	2	45	45	45	11.477	100	100;130;111;237;49;50;52	0	17.926	By MS/MS	By MS/MS	By MS/MS	By MS/MS	By MS/MS	By MS/MS	14	29	38	30	21	22	15535000	26229000	21104000	22678000
A0A0C4DGS1;P39656;U3KQ84	Dolichyl-diphosphooligosaccharide--protein glycosyltransferase 48 kDa subunit	DDOST	tr|A0A0C4DGS1|A0A0C4DGS1_HUMAN Dolichyl-diphosphooligosaccharide--protein glycosyltransferase 48 kDa subunit OS=Homo sapiens GN=DDOST PE=1 SV=1;sp|P39656|OST48_HUMAN Dolichyl-diphosphooligosaccharide--protein glycosyltransferase 48 kDa subunit OS=Homo sapi	3	7	7	7	4	5	6	5	5	5	4	5	6	5	5	5	4	5	6	5	5	5	27.8	27.8	27.8	48.799	439	439;456;155	0	61.743	By MS/MS	By MS/MS	By MS/MS	By MS/MS	By MS/MS	By MS/MS	16.4	22.8	25.5	23	23	23	88408000	114770000	98830000	91314000
Q15008;H7C531;C9J7B7;C9J0E9	26S proteasome non-ATPase regulatory subunit 6	PSMD6	sp|Q15008|PSMD6_HUMAN 26S proteasome non-ATPase regulatory subunit 6 OS=Homo sapiens GN=PSMD6 PE=1 SV=1	4	8	8	8	5	4	3	4	6	4	5	4	3	4	6	4	5	4	3	4	6	4	25.4	25.4	25.4	45.531	389	389;138;144;226	0	30.405	By MS/MS	By MS/MS	By MS/MS	By MS/MS	By MS/MS	By MS/MS	15.4	13.1	10.5	12.9	18.8	12.9	25429000	31473000	32650000	23470000
P62263;E5RH77;H0YB22	40S ribosomal protein S14	RPS14	sp|P62263|RS14_HUMAN 40S ribosomal protein S14 OS=Homo sapiens GN=RPS14 PE=1 SV=3;tr|E5RH77|E5RH77_HUMAN 40S ribosomal protein S14 OS=Homo sapiens GN=RPS14 PE=1 SV=1;tr|H0YB22|H0YB22_HUMAN 40S ribosomal protein S14 (Fragment) OS=Homo sapiens GN=RPS14 PE=1	3	8	8	8	6	5	5	4	6	5	6	5	5	4	6	5	6	5	5	4	6	5	66.2	66.2	66.2	16.273	151	151;134;120	0	44.303	By MS/MS	By MS/MS	By MS/MS	By MS/MS	By MS/MS	By MS/MS	63.6	36.4	31.1	48.3	37.7	36.4	75743000	79705000	71245000	82119000
J3KPX7;Q99623;F5GY37;F5GWA7;F5H3X6;F5H0C5;F5H2D2;U3KPZ5	Prohibitin-2	PHB2	tr|J3KPX7|J3KPX7_HUMAN Prohibitin-2 OS=Homo sapiens GN=PHB2 PE=1 SV=2;sp|Q99623|PHB2_HUMAN Prohibitin-2 OS=Homo sapiens GN=PHB2 PE=1 SV=2;tr|F5GY37|F5GY37_HUMAN Prohibitin-2 OS=Homo sapiens GN=PHB2 PE=1 SV=1;tr|F5GWA7|F5GWA7_HUMAN Prohibitin-2 (Fragment) O	8	13	13	13	9	11	10	10	11	10	9	11	10	10	11	10	9	11	10	10	11	10	49.3	49.3	49.3	33.239	298	298;299;267;261;213;112;87;103	0	121.78	By MS/MS	By MS/MS	By MS/MS	By MS/MS	By MS/MS	By MS/MS	35.6	44	39.3	39.6	44	40.3	148490000	154750000	150870000	173540000
Q15717;M0QZR9	ELAV-like protein 1	ELAVL1	sp|Q15717|ELAV1_HUMAN ELAV-like protein 1 OS=Homo sapiens GN=ELAVL1 PE=1 SV=2	2	5	5	5	4	4	4	3	4	4	4	4	4	3	4	4	4	4	4	3	4	4	19.3	19.3	19.3	36.091	326	326;153	0	10.651	By MS/MS	By matching	By MS/MS	By MS/MS	By matching	By MS/MS	16	16	16	10.4	16	13.8	33534000	26200000	29826000	32369000
O14818;H0Y586;A0A087WYS6;Q8TAA3	Proteasome subunit alpha type-7	PSMA7	sp|O14818|PSA7_HUMAN Proteasome subunit alpha type-7 OS=Homo sapiens GN=PSMA7 PE=1 SV=1;tr|H0Y586|H0Y586_HUMAN Proteasome subunit alpha type-7 (Fragment) OS=Homo sapiens GN=PSMA7 PE=1 SV=1	4	4	4	4	2	4	3	1	2	2	2	4	3	1	2	2	2	4	3	1	2	2	16.9	16.9	16.9	27.887	248	248;187;224;256	0	8.826	By matching	By MS/MS	By MS/MS	By MS/MS	By matching	By MS/MS	10.1	16.9	13.7	4.4	10.1	10.1	8207600	10078000	10338000	12175000
P27348;E9PG15;Q04917;F8WEB6;A2IDB1;A2IDB2	14-3-3 protein theta	YWHAQ	sp|P27348|1433T_HUMAN 14-3-3 protein theta OS=Homo sapiens GN=YWHAQ PE=1 SV=1;tr|E9PG15|E9PG15_HUMAN 14-3-3 protein theta (Fragment) OS=Homo sapiens GN=YWHAQ PE=1 SV=1	6	14	14	10	13	14	13	11	13	14	13	14	13	11	13	14	9	10	9	7	9	10	56.7	56.7	42.9	27.764	245	245;149;246;39;72;162	0	126.44	By MS/MS	By MS/MS	By MS/MS	By MS/MS	By MS/MS	By MS/MS	56.7	56.7	56.7	48.6	56.7	56.7	187580000	192730000	168070000	202920000
F8VPD4;P27708;H7C2E4;H7C3Z5;H7BZB3	CAD protein;Glutamine-dependent carbamoyl-phosphate synthase;Aspartate carbamoyltransferase;Dihydroorotase	CAD	tr|F8VPD4|F8VPD4_HUMAN CAD protein OS=Homo sapiens GN=CAD PE=1 SV=1;sp|P27708|PYR1_HUMAN CAD protein OS=Homo sapiens GN=CAD PE=1 SV=3	5	76	76	74	63	64	67	68	69	69	63	64	67	68	69	69	61	62	65	67	67	67	50	50	49.3	236.02	2162	2162;2225;293;269;280	0	323.31	By MS/MS	By MS/MS	By MS/MS	By MS/MS	By MS/MS	By MS/MS	43.9	42.5	44	46.5	44.6	46.9	1353000000	1376400000	1317500000	1439500000
O95347;A0A0C4DGE5;Q5T821	Structural maintenance of chromosomes protein 2	SMC2	sp|O95347|SMC2_HUMAN Structural maintenance of chromosomes protein 2 OS=Homo sapiens GN=SMC2 PE=1 SV=2	3	14	14	14	8	7	9	5	6	8	8	7	9	5	6	8	8	7	9	5	6	8	15.3	15.3	15.3	135.65	1197	1197;166;145	0	43.924	By MS/MS	By MS/MS	By MS/MS	By matching	By MS/MS	By MS/MS	9.1	7.3	10.2	6.2	7.4	8.7	33618000	29768000	28898000	31764000
Q9NZM1;H0YD14	Myoferlin	MYOF	sp|Q9NZM1|MYOF_HUMAN Myoferlin OS=Homo sapiens GN=MYOF PE=1 SV=1;tr|H0YD14|H0YD14_HUMAN Myoferlin (Fragment) OS=Homo sapiens GN=MYOF PE=1 SV=1	2	14	14	14	8	5	6	5	9	6	8	5	6	5	9	6	8	5	6	5	9	6	9.8	9.8	9.8	234.71	2061	2061;1177	0	41.704	By MS/MS	By MS/MS	By MS/MS	By MS/MS	By MS/MS	By MS/MS	6.1	3.2	3.5	3.3	6.9	4.2	35357000	36285000	32549000	30267000
P23526	Adenosylhomocysteinase	AHCY	sp|P23526|SAHH_HUMAN Adenosylhomocysteinase OS=Homo sapiens GN=AHCY PE=1 SV=4	1	3	3	3	2	1	2	2	2	1	2	1	2	2	2	1	2	1	2	2	2	1	11.1	11.1	11.1	47.716	432	432	0	10.541	By MS/MS	By MS/MS	By MS/MS	By MS/MS	By MS/MS	By MS/MS	8.3	3.5	8.3	7.6	8.3	4.9	13244000	0	13453000	6021000
Q9Y6N5;H3BNP9;H3BNX3;H3BMS6;H3BV36	Sulfide:quinone oxidoreductase, mitochondrial	SQRDL	sp|Q9Y6N5|SQRD_HUMAN Sulfide:quinone oxidoreductase, mitochondrial OS=Homo sapiens GN=SQRDL PE=1 SV=1;tr|H3BNP9|H3BNP9_HUMAN Sulfide:quinone oxidoreductase, mitochondrial (Fragment) OS=Homo sapiens GN=SQRDL PE=1 SV=1	5	14	14	14	8	7	5	7	8	8	8	7	5	7	8	8	8	7	5	7	8	8	40	40	40	49.96	450	450;124;289;181;141	0	39.539	By MS/MS	By MS/MS	By MS/MS	By MS/MS	By MS/MS	By MS/MS	23.8	22.7	15.3	17.8	25.6	24	65217000	76994000	54333000	69416000
Q13501;E7EMC7;E9PFW8;E3W990;C9JRJ8;D6RBF1;C9J6J8	Sequestosome-1	SQSTM1	sp|Q13501|SQSTM_HUMAN Sequestosome-1 OS=Homo sapiens GN=SQSTM1 PE=1 SV=1;tr|E7EMC7|E7EMC7_HUMAN Sequestosome-1 OS=Homo sapiens GN=SQSTM1 PE=1 SV=1	7	19	19	19	17	16	16	18	15	16	17	16	16	18	15	16	17	16	16	18	15	16	68.2	68.2	68.2	47.687	440	440;378;167;190;140;69;73	0	323.31	By MS/MS	By MS/MS	By MS/MS	By MS/MS	By MS/MS	By MS/MS	66.8	67.7	66.8	67	66.6	66.8	1217900000	1055200000	1019200000	1119700000
P62266;D6RD47	40S ribosomal protein S23	RPS23	sp|P62266|RS23_HUMAN 40S ribosomal protein S23 OS=Homo sapiens GN=RPS23 PE=1 SV=3;tr|D6RD47|D6RD47_HUMAN 40S ribosomal protein S23 OS=Homo sapiens GN=RPS23 PE=1 SV=1	2	3	3	3	2	2	2	2	2	2	2	2	2	2	2	2	2	2	2	2	2	2	16.1	16.1	16.1	15.807	143	143;134	0	8.2813	By MS/MS	By MS/MS	By matching	By MS/MS	By MS/MS	By MS/MS	16.1	16.1	16.1	16.1	16.1	16.1	19737000	17295000	21005000	19205000
P17812;Q9NRF8	CTP synthase 1	CTPS1	sp|P17812|PYRG1_HUMAN CTP synthase 1 OS=Homo sapiens GN=CTPS1 PE=1 SV=2	2	20	20	20	12	14	13	11	13	11	12	14	13	11	13	11	12	14	13	11	13	11	51.8	51.8	51.8	66.69	591	591;586	0	123.76	By MS/MS	By MS/MS	By MS/MS	By MS/MS	By MS/MS	By MS/MS	36.9	39.6	34.3	27.1	36.7	30.5	129100000	157290000	137310000	139270000
P31689	DnaJ homolog subfamily A member 1	DNAJA1	sp|P31689|DNJA1_HUMAN DnaJ homolog subfamily A member 1 OS=Homo sapiens GN=DNAJA1 PE=1 SV=2	1	15	15	15	13	12	13	14	11	14	13	12	13	14	11	14	13	12	13	14	11	14	50.1	50.1	50.1	44.868	397	397	0	156.73	By MS/MS	By MS/MS	By MS/MS	By MS/MS	By MS/MS	By MS/MS	46.6	43.6	43.6	49.9	40.8	43.8	430160000	351530000	407340000	385620000
Q9BZE4;Q5T3R7	Nucleolar GTP-binding protein 1	GTPBP4	sp|Q9BZE4|NOG1_HUMAN Nucleolar GTP-binding protein 1 OS=Homo sapiens GN=GTPBP4 PE=1 SV=3;tr|Q5T3R7|Q5T3R7_HUMAN Nucleolar GTP-binding protein 1 (Fragment) OS=Homo sapiens GN=GTPBP4 PE=1 SV=1	2	4	4	4	2	1	0	1	1	1	2	1	0	1	1	1	2	1	0	1	1	1	7.3	7.3	7.3	73.964	634	634;140	0	11.943	By MS/MS	By MS/MS		By MS/MS	By MS/MS	By MS/MS	3.9	2.4	0	2.4	1.9	2.4	4688500	3690700	0	4068600
Q9UBS4;H7C2Y5	DnaJ homolog subfamily B member 11	DNAJB11	sp|Q9UBS4|DJB11_HUMAN DnaJ homolog subfamily B member 11 OS=Homo sapiens GN=DNAJB11 PE=1 SV=1;tr|H7C2Y5|H7C2Y5_HUMAN DnaJ homolog subfamily B member 11 (Fragment) OS=Homo sapiens GN=DNAJB11 PE=1 SV=7	2	5	5	5	3	4	4	5	2	4	3	4	4	5	2	4	3	4	4	5	2	4	20.9	20.9	20.9	40.513	358	358;168	0	28.783	By MS/MS	By MS/MS	By MS/MS	By MS/MS	By MS/MS	By MS/MS	13.1	14.5	16.2	20.9	6.7	17.9	22519000	20404000	24219000	29496000
O75746;F8W9J0;H0YFB2;B4DGK6	Calcium-binding mitochondrial carrier protein Aralar1	SLC25A12	sp|O75746|CMC1_HUMAN Calcium-binding mitochondrial carrier protein Aralar1 OS=Homo sapiens GN=SLC25A12 PE=1 SV=2	4	14	9	9	6	9	7	7	8	8	3	5	4	4	5	5	3	5	4	4	5	5	24.3	16.5	16.5	74.761	678	678;87;175;210	0	33.274	By MS/MS	By MS/MS	By MS/MS	By MS/MS	By MS/MS	By MS/MS	10.9	15.6	12.8	12.7	14.3	14.5	36425000	36811000	35909000	33258000
Q9Y4E8;Q13107;H7C189;G5E9A6;P51784	Ubiquitin carboxyl-terminal hydrolase 15;Ubiquitin carboxyl-terminal hydrolase 4	USP15;USP4	sp|Q9Y4E8|UBP15_HUMAN Ubiquitin carboxyl-terminal hydrolase 15 OS=Homo sapiens GN=USP15 PE=1 SV=3;sp|Q13107|UBP4_HUMAN Ubiquitin carboxyl-terminal hydrolase 4 OS=Homo sapiens GN=USP4 PE=1 SV=3	5	3	3	3	1	1	2	2	1	1	1	1	2	2	1	1	1	1	2	2	1	1	3.5	3.5	3.5	112.42	981	981;963;621;920;963	0	6.7604	By MS/MS	By MS/MS	By MS/MS	By MS/MS	By MS/MS	By matching	0.9	0.9	2.5	1.9	1.5	1.5	0	0	3771900	0
P60866;E5RJX2;E5RIP1;G3XAN0	40S ribosomal protein S20	RPS20	sp|P60866|RS20_HUMAN 40S ribosomal protein S20 OS=Homo sapiens GN=RPS20 PE=1 SV=1;tr|E5RJX2|E5RJX2_HUMAN 40S ribosomal protein S20 OS=Homo sapiens GN=RPS20 PE=1 SV=1	4	3	3	3	1	2	1	3	2	2	1	2	1	3	2	2	1	2	1	3	2	2	25.2	25.2	25.2	13.373	119	119;61;46;64	0	10.805	By MS/MS	By MS/MS	By matching	By MS/MS	By MS/MS	By MS/MS	10.1	19.3	9.2	25.2	19.3	19.3	7390400	14855000	10601000	8988400
P52701;A0A087WWJ1;A0A087WYT6;C9JH55;C9J8Y8;C9J7Y7;F8WAX8	DNA mismatch repair protein Msh6	MSH6	sp|P52701|MSH6_HUMAN DNA mismatch repair protein Msh6 OS=Homo sapiens GN=MSH6 PE=1 SV=2;tr|A0A087WWJ1|A0A087WWJ1_HUMAN DNA mismatch repair protein Msh6 OS=Homo sapiens GN=MSH6 PE=1 SV=1	7	15	15	15	10	10	7	7	7	9	10	10	7	7	7	9	10	10	7	7	7	9	14.5	14.5	14.5	152.78	1360	1360;1067;327;101;116;151;160	0	41.446	By MS/MS	By MS/MS	By MS/MS	By MS/MS	By MS/MS	By MS/MS	8.8	9.5	6.4	7.2	6.5	8.6	48181000	45416000	43749000	49904000
Q02218;A0A0D9SFS3;E9PCR7;E9PDF2;E9PFG7;Q9ULD0;C9J4G7	2-oxoglutarate dehydrogenase, mitochondrial	OGDH	sp|Q02218|ODO1_HUMAN 2-oxoglutarate dehydrogenase, mitochondrial OS=Homo sapiens GN=OGDH PE=1 SV=3;tr|A0A0D9SFS3|A0A0D9SFS3_HUMAN 2-oxoglutarate dehydrogenase, mitochondrial OS=Homo sapiens GN=OGDH PE=1 SV=1;tr|E9PCR7|E9PCR7_HUMAN 2-oxoglutarate dehydrogen	7	29	29	29	22	21	18	15	28	24	22	21	18	15	28	24	22	21	18	15	28	24	43.2	43.2	43.2	115.93	1023	1023;1001;1038;1034;873;1010;211	0	130.79	By MS/MS	By MS/MS	By MS/MS	By MS/MS	By MS/MS	By MS/MS	34.9	33.4	31.3	27.3	40.8	37.1	201190000	220370000	202900000	217380000
P30153;B3KQV6;C9J9C1;E9PH38;P30154;H0YDG7;E9PPI5;E9PHZ6	Serine/threonine-protein phosphatase 2A 65 kDa regulatory subunit A alpha isoform	PPP2R1A	sp|P30153|2AAA_HUMAN Serine/threonine-protein phosphatase 2A 65 kDa regulatory subunit A alpha isoform OS=Homo sapiens GN=PPP2R1A PE=1 SV=4;tr|B3KQV6|B3KQV6_HUMAN Serine/threonine-protein phosphatase 2A 65 kDa regulatory subunit A alpha isoform OS=Homo sap	8	25	25	25	24	21	23	22	22	23	24	21	23	22	22	23	24	21	23	22	22	23	53.8	53.8	53.8	65.308	589	589;410;395;132;601;224;83;135	0	323.31	By MS/MS	By MS/MS	By MS/MS	By MS/MS	By MS/MS	By MS/MS	52.1	46.9	48.9	48.7	48.7	50.9	517830000	535290000	583380000	606620000
Q86UP2;G3V4Y7;H0YJZ8;G3V5P0;G3V5G2;B7Z6P3	Kinectin	KTN1	sp|Q86UP2|KTN1_HUMAN Kinectin OS=Homo sapiens GN=KTN1 PE=1 SV=1;tr|G3V4Y7|G3V4Y7_HUMAN Kinectin OS=Homo sapiens GN=KTN1 PE=1 SV=1	6	6	6	6	2	2	3	3	3	3	2	2	3	3	3	3	2	2	3	3	3	3	6.1	6.1	6.1	156.27	1357	1357;595;153;160;162;334	0	18.418	By MS/MS	By MS/MS	By MS/MS	By MS/MS	By MS/MS	By MS/MS	1.8	1.8	2.7	3	2.8	2.9	9753700	7023900	7676000	6058000
Q13283;E5RIZ6;E5RH00;E5RI46;E5RIF8;E5RH42;E5RJU8	Ras GTPase-activating protein-binding protein 1	G3BP1	sp|Q13283|G3BP1_HUMAN Ras GTPase-activating protein-binding protein 1 OS=Homo sapiens GN=G3BP1 PE=1 SV=1	7	9	9	8	6	7	6	8	6	7	6	7	6	8	6	7	6	6	6	7	6	7	27	27	24.5	52.164	466	466;148;37;105;106;117;153	0	48.24	By MS/MS	By MS/MS	By MS/MS	By MS/MS	By MS/MS	By MS/MS	19.1	21.7	19.1	25.1	17.2	21	83971000	77588000	61853000	63102000
Q9H9B4;D6RFI0;D6RDG7;S4R2X2;D6RAE9	Sideroflexin-1	SFXN1	sp|Q9H9B4|SFXN1_HUMAN Sideroflexin-1 OS=Homo sapiens GN=SFXN1 PE=1 SV=4	5	9	9	8	9	8	8	8	9	7	9	8	8	8	9	7	8	7	7	7	8	6	33.9	33.9	28	35.619	322	322;194;144;177;56	0	42.347	By MS/MS	By MS/MS	By MS/MS	By MS/MS	By MS/MS	By MS/MS	33.9	30.1	30.1	29.2	33.9	25.5	53866000	62432000	61677000	66345000
Q9UQE7	Structural maintenance of chromosomes protein 3	SMC3	sp|Q9UQE7|SMC3_HUMAN Structural maintenance of chromosomes protein 3 OS=Homo sapiens GN=SMC3 PE=1 SV=2	1	10	10	10	7	5	5	6	4	6	7	5	5	6	4	6	7	5	5	6	4	6	12.5	12.5	12.5	141.54	1217	1217	0	22.875	By MS/MS	By MS/MS	By MS/MS	By MS/MS	By MS/MS	By MS/MS	7.4	5.4	5.8	8	4	7.1	31697000	29572000	32878000	37089000
Q969X5;F2Z3Q5;F2Z2U2	Endoplasmic reticulum-Golgi intermediate compartment protein 1	ERGIC1	sp|Q969X5|ERGI1_HUMAN Endoplasmic reticulum-Golgi intermediate compartment protein 1 OS=Homo sapiens GN=ERGIC1 PE=1 SV=1	3	8	8	8	4	7	5	7	6	4	4	7	5	7	6	4	4	7	5	7	6	4	38.6	38.6	38.6	32.592	290	290;105;138	0	33.089	By MS/MS	By MS/MS	By MS/MS	By MS/MS	By MS/MS	By MS/MS	15.2	35.5	29.7	35.5	26.2	20.3	40923000	36487000	44335000	42739000
H0YKT8;H0YMA1;H0YMZ1;H0YN18;H0YL69;P25789;H0YLC2;H0YKS0;H0YLS6;H0YMI6;H0YMV3	Proteasome subunit beta type;Proteasome subunit alpha type;Proteasome subunit alpha type-4	PSMA4	tr|H0YKT8|H0YKT8_HUMAN Proteasome subunit beta type (Fragment) OS=Homo sapiens GN=PSMA4 PE=1 SV=7;tr|H0YMA1|H0YMA1_HUMAN Proteasome subunit alpha type (Fragment) OS=Homo sapiens GN=PSMA4 PE=1 SV=1;tr|H0YMZ1|H0YMZ1_HUMAN Proteasome subunit alpha type (Fragm	11	4	4	4	4	1	2	2	3	3	4	1	2	2	3	3	4	1	2	2	3	3	39.6	39.6	39.6	20.075	182	182;209;221;230;236;261;174;122;125;183;86	0	9.9996	By MS/MS	By matching	By MS/MS	By MS/MS	By MS/MS	By MS/MS	39.6	12.1	17.6	25.3	34.1	34.1	20847000	15885000	18878000	16968000
P46778;G3V1B3;M0R181	60S ribosomal protein L21	RPL21	sp|P46778|RL21_HUMAN 60S ribosomal protein L21 OS=Homo sapiens GN=RPL21 PE=1 SV=2;tr|G3V1B3|G3V1B3_HUMAN 60S ribosomal protein L21 OS=Homo sapiens GN=RPL21 PE=1 SV=1;tr|M0R181|M0R181_HUMAN 60S ribosomal protein L21 (Fragment) OS=Homo sapiens GN=RPL21 PE=1	3	4	4	4	2	3	3	2	2	2	2	3	3	2	2	2	2	3	3	2	2	2	31.9	31.9	31.9	18.565	160	160;87;122	0	21.187	By MS/MS	By MS/MS	By MS/MS	By MS/MS	By MS/MS	By MS/MS	20.6	27.5	27.5	20.6	20.6	20.6	79988000	73718000	78113000	74393000
O00232	26S proteasome non-ATPase regulatory subunit 12	PSMD12	sp|O00232|PSD12_HUMAN 26S proteasome non-ATPase regulatory subunit 12 OS=Homo sapiens GN=PSMD12 PE=1 SV=3	1	7	7	7	4	3	5	5	5	6	4	3	5	5	5	6	4	3	5	5	5	6	15.4	15.4	15.4	52.904	456	456	0	19.035	By MS/MS	By MS/MS	By MS/MS	By MS/MS	By MS/MS	By MS/MS	7.7	5.5	10.3	10.3	10.3	13.2	21306000	21804000	23811000	22123000
P32969;D6RAN4;H0Y9V9;E7ESE0;H0Y9R4	60S ribosomal protein L9	RPL9	sp|P32969|RL9_HUMAN 60S ribosomal protein L9 OS=Homo sapiens GN=RPL9 PE=1 SV=1;tr|D6RAN4|D6RAN4_HUMAN 60S ribosomal protein L9 (Fragment) OS=Homo sapiens GN=RPL9 PE=1 SV=7;tr|H0Y9V9|H0Y9V9_HUMAN 60S ribosomal protein L9 (Fragment) OS=Homo sapiens GN=RPL9 P	5	8	8	8	7	7	7	6	6	7	7	7	7	6	6	7	7	7	7	6	6	7	51	51	51	21.863	192	192;182;189;166;91	0	47.338	By MS/MS	By MS/MS	By MS/MS	By MS/MS	By MS/MS	By MS/MS	39.6	47.4	39.6	35.9	35.9	47.4	136580000	138610000	154140000	152980000
M0QYS1;P40429;Q8J015;Q6NVV1	60S ribosomal protein L13a	RPL13A;RPL13a	tr|M0QYS1|M0QYS1_HUMAN 60S ribosomal protein L13a (Fragment) OS=Homo sapiens GN=RPL13A PE=1 SV=2;sp|P40429|RL13A_HUMAN 60S ribosomal protein L13a OS=Homo sapiens GN=RPL13A PE=1 SV=2;tr|Q8J015|Q8J015_HUMAN 60S ribosomal protein L13a OS=Homo sapiens GN=RPL13	4	6	6	6	5	6	6	6	6	6	5	6	6	6	6	6	5	6	6	6	6	6	25.2	25.2	25.2	24.104	210	210;203;142;102	0	25.473	By MS/MS	By MS/MS	By MS/MS	By MS/MS	By MS/MS	By MS/MS	21.9	25.2	25.2	25.2	25.2	25.2	81477000	89291000	86597000	84928000
P46777;Q5T7N0	60S ribosomal protein L5	RPL5	sp|P46777|RL5_HUMAN 60S ribosomal protein L5 OS=Homo sapiens GN=RPL5 PE=1 SV=3	2	13	13	13	12	11	10	11	11	12	12	11	10	11	11	12	12	11	10	11	11	12	43.8	43.8	43.8	34.362	297	297;130	0	120.08	By MS/MS	By MS/MS	By MS/MS	By MS/MS	By MS/MS	By MS/MS	43.4	40.1	34	40.1	40.1	43.4	337960000	332910000	348750000	339460000
Q96P70	Importin-9	IPO9	sp|Q96P70|IPO9_HUMAN Importin-9 OS=Homo sapiens GN=IPO9 PE=1 SV=3	1	11	11	11	5	6	6	7	7	7	5	6	6	7	7	7	5	6	6	7	7	7	13.5	13.5	13.5	115.96	1041	1041	0	28.845	By MS/MS	By MS/MS	By MS/MS	By MS/MS	By MS/MS	By MS/MS	7.9	7.8	8.5	8.2	9.3	9.6	42852000	53352000	53416000	43576000
F8WCJ1;C9J7B5;C9J4W5;I3L397;I3L504;Q9GZV4;P63241;Q6IS14	Eukaryotic translation initiation factor 5A;Eukaryotic translation initiation factor 5A-2;Eukaryotic translation initiation factor 5A-1;Eukaryotic translation initiation factor 5A-1-like	EIF5A2;EIF5A;EIF5AL1	tr|F8WCJ1|F8WCJ1_HUMAN Eukaryotic translation initiation factor 5A OS=Homo sapiens GN=EIF5A2 PE=1 SV=1;tr|C9J7B5|C9J7B5_HUMAN Eukaryotic translation initiation factor 5A OS=Homo sapiens GN=EIF5A2 PE=1 SV=1;tr|C9J4W5|C9J4W5_HUMAN Eukaryotic translation init	8	3	3	3	2	2	2	2	2	2	2	2	2	2	2	2	2	2	2	2	2	2	36.2	36.2	36.2	11.687	105	105;109;115;147;186;153;154;154	0	19.258	By MS/MS	By MS/MS	By MS/MS	By MS/MS	By MS/MS	By matching	28.6	28.6	28.6	28.6	28.6	28.6	25217000	18908000	18498000	22475000
C9JXB8;C9JNW5;P83731	60S ribosomal protein L24	RPL24	tr|C9JXB8|C9JXB8_HUMAN 60S ribosomal protein L24 OS=Homo sapiens GN=RPL24 PE=1 SV=1;tr|C9JNW5|C9JNW5_HUMAN 60S ribosomal protein L24 OS=Homo sapiens GN=RPL24 PE=1 SV=1;sp|P83731|RL24_HUMAN 60S ribosomal protein L24 OS=Homo sapiens GN=RPL24 PE=1 SV=1	3	6	6	6	3	5	4	4	6	5	3	5	4	4	6	5	3	5	4	4	6	5	40.5	40.5	40.5	14.369	121	121;150;157	0	21.745	By MS/MS	By MS/MS	By MS/MS	By MS/MS	By MS/MS	By MS/MS	20.7	39.7	31.4	28.9	40.5	29.8	74095000	80404000	71901000	73086000
P28288	ATP-binding cassette sub-family D member 3	ABCD3	sp|P28288|ABCD3_HUMAN ATP-binding cassette sub-family D member 3 OS=Homo sapiens GN=ABCD3 PE=1 SV=1	1	4	4	4	3	2	2	2	1	2	3	2	2	2	1	2	3	2	2	2	1	2	9.6	9.6	9.6	75.475	659	659	0	14.276	By MS/MS	By MS/MS	By MS/MS	By MS/MS	By MS/MS	By MS/MS	7.3	5.2	3.9	3.9	1.8	3.9	7478300	9700200	8519800	9417200
P46940;A0A0J9YXZ5;H0YLE8;A0A087X225;H0YKA5;A0A087WWP1	Ras GTPase-activating-like protein IQGAP1	IQGAP1	sp|P46940|IQGA1_HUMAN Ras GTPase-activating-like protein IQGAP1 OS=Homo sapiens GN=IQGAP1 PE=1 SV=1;tr|A0A0J9YXZ5|A0A0J9YXZ5_HUMAN Ras GTPase-activating-like protein IQGAP1 OS=Homo sapiens GN=IQGAP1 PE=1 SV=1;tr|H0YLE8|H0YLE8_HUMAN Ras GTPase-activating-li	6	57	57	54	43	43	44	48	49	46	43	43	44	48	49	46	42	41	44	48	49	45	45.1	45.1	43.4	189.25	1657	1657;1191;1085;48;43;107	0	323.31	By MS/MS	By MS/MS	By MS/MS	By MS/MS	By MS/MS	By MS/MS	34.8	35.4	35.7	38.4	40.4	37.5	582190000	578570000	520080000	574490000
F5H2T0;O95163;H0YDF3	Elongator complex protein 1	IKBKAP	tr|F5H2T0|F5H2T0_HUMAN Elongator complex protein 1 OS=Homo sapiens GN=IKBKAP PE=1 SV=1;sp|O95163|ELP1_HUMAN Elongator complex protein 1 OS=Homo sapiens GN=IKBKAP PE=1 SV=3	3	5	5	5	2	2	2	3	2	2	2	2	2	3	2	2	2	2	2	3	2	2	8.2	8.2	8.2	111.47	983	983;1332;346	0	12.939	By MS/MS	By matching	By matching	By MS/MS	By matching	By MS/MS	3.4	3.8	4.1	5.3	3.8	3.8	13258000	16125000	14585000	15606000
CON__P01966;G3V1N2;P69905;P02008	Hemoglobin subunit alpha	HBA2;HBA1	;tr|G3V1N2|G3V1N2_HUMAN HCG1745306, isoform CRA_a OS=Homo sapiens GN=HBA2 PE=1 SV=1;sp|P69905|HBA_HUMAN Hemoglobin subunit alpha OS=Homo sapiens GN=HBA1 PE=1 SV=2	4	4	4	4	2	1	3	3	1	2	2	1	3	3	1	2	2	1	3	3	1	2	42.3	42.3	42.3	15.184	142	142;110;142;142	0	14.916	By MS/MS	By matching	By MS/MS	By MS/MS	By MS/MS	By MS/MS	21.8	11.3	31	37.3	10.6	21.8	15304000	12713000	15951000	20062000
P68366;C9JEV8;C9JQ00;C9JJQ8;C9JDL2	Tubulin alpha-4A chain	TUBA4A	sp|P68366|TBA4A_HUMAN Tubulin alpha-4A chain OS=Homo sapiens GN=TUBA4A PE=1 SV=1	5	29	5	5	28	25	26	27	27	26	5	4	5	5	5	5	5	4	5	5	5	5	80.1	19.2	19.2	49.924	448	448;153;180;198;120	0	60.25	By MS/MS	By MS/MS	By MS/MS	By MS/MS	By MS/MS	By MS/MS	79.9	72.8	79.5	79.7	79.9	79.9	258840000	291040000	245880000	236710000
A0A0A0MSK5;J3KN66;Q5JTV8;H0YD16;H0Y4R4;H0YDU3	Torsin-1A-interacting protein 1	TOR1AIP1	tr|A0A0A0MSK5|A0A0A0MSK5_HUMAN Torsin-1A-interacting protein 1 OS=Homo sapiens GN=TOR1AIP1 PE=1 SV=1;tr|J3KN66|J3KN66_HUMAN Torsin-1A-interacting protein 1 OS=Homo sapiens GN=TOR1AIP1 PE=1 SV=1;sp|Q5JTV8|TOIP1_HUMAN Torsin-1A-interacting protein 1 OS=Homo	6	3	3	3	2	1	0	3	2	2	2	1	0	3	2	2	2	1	0	3	2	2	7.8	7.8	7.8	52.406	462	462;599;583;198;296;193	0	6.1035	By MS/MS	By MS/MS		By MS/MS	By MS/MS	By MS/MS	5.2	2.8	0	7.8	5.2	5.4	9909700	7397100	0	5034200
P35250;H7C5P1;H7C5Q7;F8WC37;H7C5A0;H7C5G4;H7C5S7;H7C5P4;A0A087WVY3	Replication factor C subunit 2	RFC2	sp|P35250|RFC2_HUMAN Replication factor C subunit 2 OS=Homo sapiens GN=RFC2 PE=1 SV=3;tr|H7C5P1|H7C5P1_HUMAN Replication factor C subunit 2 (Fragment) OS=Homo sapiens GN=RFC2 PE=1 SV=1;tr|H7C5Q7|H7C5Q7_HUMAN Replication factor C subunit 2 (Fragment) OS=Hom	9	3	3	3	2	1	1	1	2	2	2	1	1	1	2	2	2	1	1	1	2	2	13.8	13.8	13.8	39.157	354	354;52;75;77;87;101;28;198;251	0	12.02	By MS/MS	By MS/MS	By MS/MS	By MS/MS	By MS/MS	By MS/MS	9.6	3.7	3.7	5.9	9.6	7.9	9637300	10242000	8966300	10142000
P62241;Q5JR95	40S ribosomal protein S8	RPS8	sp|P62241|RS8_HUMAN 40S ribosomal protein S8 OS=Homo sapiens GN=RPS8 PE=1 SV=2;tr|Q5JR95|Q5JR95_HUMAN 40S ribosomal protein S8 OS=Homo sapiens GN=RPS8 PE=1 SV=1	2	11	11	11	10	10	10	9	9	9	10	10	10	9	9	9	10	10	10	9	9	9	55.3	55.3	55.3	24.205	208	208;188	0	154.69	By MS/MS	By MS/MS	By MS/MS	By MS/MS	By MS/MS	By MS/MS	49	51	51	51	44.7	50.5	192040000	190160000	209220000	205820000
A0A087WSZ7;Q08499;D6RHE0	cAMP-specific 3,5-cyclic phosphodiesterase 4D	PDE4D	tr|A0A087WSZ7|A0A087WSZ7_HUMAN Phosphodiesterase OS=Homo sapiens GN=PDE4D PE=1 SV=1;sp|Q08499|PDE4D_HUMAN cAMP-specific 3,5-cyclic phosphodiesterase 4D OS=Homo sapiens GN=PDE4D PE=1 SV=2;tr|D6RHE0|D6RHE0_HUMAN Phosphodiesterase (Fragment) OS=Homo sapiens	3	4	4	4	2	2	1	2	2	2	2	2	1	2	2	2	2	2	1	2	2	2	8.4	8.4	8.4	77.022	678	678;809;422	0	7.2098	By MS/MS	By MS/MS	By matching	By MS/MS	By MS/MS	By MS/MS	5.5	3.7	3.1	4	4	5.5	12679000	8812900	6193600	8054800
Q9BWF3;E9PB51;Q9BQ04	RNA-binding protein 4	RBM4	sp|Q9BWF3|RBM4_HUMAN RNA-binding protein 4 OS=Homo sapiens GN=RBM4 PE=1 SV=1;tr|E9PB51|E9PB51_HUMAN RNA-binding protein 4 (Fragment) OS=Homo sapiens GN=RBM4 PE=1 SV=1	3	4	4	4	1	3	2	2	2	2	1	3	2	2	2	2	1	3	2	2	2	2	23.6	23.6	23.6	40.313	364	364;240;359	0	17.619	By matching	By MS/MS	By MS/MS	By MS/MS	By matching	By MS/MS	2.7	19.2	10.4	7.1	11.5	11.5	10144000	12078000	14256000	12284000
P07099;B1AQP9;B1AQP8	Epoxide hydrolase 1	EPHX1	sp|P07099|HYEP_HUMAN Epoxide hydrolase 1 OS=Homo sapiens GN=EPHX1 PE=1 SV=1	3	14	14	14	10	11	9	10	10	7	10	11	9	10	10	7	10	11	9	10	10	7	42.4	42.4	42.4	52.948	455	455;161;136	0	50.238	By MS/MS	By MS/MS	By MS/MS	By MS/MS	By MS/MS	By MS/MS	29.2	35.8	32.7	33.8	31.4	26.4	97701000	92559000	90906000	103530000
Q13151	Heterogeneous nuclear ribonucleoprotein A0	HNRNPA0	sp|Q13151|ROA0_HUMAN Heterogeneous nuclear ribonucleoprotein A0 OS=Homo sapiens GN=HNRNPA0 PE=1 SV=1	1	7	7	7	5	5	6	5	5	6	5	5	6	5	5	6	5	5	6	5	5	6	26.6	26.6	26.6	30.84	305	305	0	42.852	By MS/MS	By MS/MS	By MS/MS	By MS/MS	By MS/MS	By MS/MS	23.9	23.9	26.2	23.9	23.9	24.3	72923000	67474000	72167000	66726000
Q9UN86;D6R9X5;D6R9A4;D6RBM9;D6REX8;D6RBR0;D6RE13;D6RBW8;D6RGJ4;D6RAC7;D6RB17	Ras GTPase-activating protein-binding protein 2	G3BP2	sp|Q9UN86|G3BP2_HUMAN Ras GTPase-activating protein-binding protein 2 OS=Homo sapiens GN=G3BP2 PE=1 SV=2	11	4	3	3	3	4	3	4	2	3	3	3	3	3	2	3	3	3	3	3	2	3	11	8.5	8.5	54.12	482	482;56;59;78;99;102;111;116;125;141;198	0	22.662	By MS/MS	By MS/MS	By MS/MS	By MS/MS	By MS/MS	By MS/MS	8.5	11	8.5	11	6.2	8.5	26183000	19815000	22561000	23930000
P23246;H0Y9K7;H0Y9U2	Splicing factor, proline- and glutamine-rich	SFPQ	sp|P23246|SFPQ_HUMAN Splicing factor, proline- and glutamine-rich OS=Homo sapiens GN=SFPQ PE=1 SV=2	3	14	13	13	10	12	11	11	11	10	9	11	10	10	10	9	9	11	10	10	10	9	29	27.9	27.9	76.149	707	707;223;88	0	187.96	By MS/MS	By MS/MS	By MS/MS	By MS/MS	By MS/MS	By MS/MS	21.4	26.2	22.6	21.9	25.5	19.9	159010000	139470000	156220000	160510000
P61158;B4DXW1;F8WDR7;F8WEW2;F8WE84;A0A0A0MTI9;H7C4J1;C9IZN3;Q9C0K3;Q9P1U1	Actin-related protein 3	ACTR3	sp|P61158|ARP3_HUMAN Actin-related protein 3 OS=Homo sapiens GN=ACTR3 PE=1 SV=3;tr|B4DXW1|B4DXW1_HUMAN Actin-related protein 3 OS=Homo sapiens GN=ACTR3 PE=1 SV=1	10	11	11	11	6	7	7	7	7	6	6	7	7	7	7	6	6	7	7	7	7	6	40.2	40.2	40.2	47.371	418	418;367;84;34;41;189;208;222;210;418	0	38.444	By MS/MS	By MS/MS	By MS/MS	By MS/MS	By MS/MS	By MS/MS	22	27.5	27.5	28	25.6	21.3	60719000	54255000	54217000	53908000
Q3LIE7;Q15392;H7C4B7	Delta(24)-sterol reductase	Nbla03646;DHCR24	tr|Q3LIE7|Q3LIE7_HUMAN Delta(24)-sterol reductase OS=Homo sapiens GN=Nbla03646 PE=1 SV=1;sp|Q15392|DHC24_HUMAN Delta(24)-sterol reductase OS=Homo sapiens GN=DHCR24 PE=1 SV=2	3	8	8	8	6	7	5	5	5	5	6	7	5	5	5	5	6	7	5	5	5	5	19.2	19.2	19.2	49.436	427	427;516;154	0	26.806	By MS/MS	By MS/MS	By MS/MS	By MS/MS	By MS/MS	By MS/MS	15.7	17.3	12.2	12.4	13.6	13.8	50162000	50932000	52489000	51264000
Q02809;Q5JXB8;Q5JXB7	Procollagen-lysine,2-oxoglutarate 5-dioxygenase 1	PLOD1	sp|Q02809|PLOD1_HUMAN Procollagen-lysine,2-oxoglutarate 5-dioxygenase 1 OS=Homo sapiens GN=PLOD1 PE=1 SV=2	3	8	8	8	6	5	6	6	6	6	6	5	6	6	6	6	6	5	6	6	6	6	15.1	15.1	15.1	83.549	727	727;225;283	0	38.979	By MS/MS	By MS/MS	By MS/MS	By MS/MS	By MS/MS	By MS/MS	11.6	9.9	11.7	11.8	11.6	11.6	53334000	45704000	43231000	44955000
Q9Y3F4;H0YH33	Serine-threonine kinase receptor-associated protein	STRAP	sp|Q9Y3F4|STRAP_HUMAN Serine-threonine kinase receptor-associated protein OS=Homo sapiens GN=STRAP PE=1 SV=1	2	8	8	8	3	5	6	4	5	4	3	5	6	4	5	4	3	5	6	4	5	4	30.9	30.9	30.9	38.438	350	350;95	0	27.634	By MS/MS	By MS/MS	By MS/MS	By MS/MS	By MS/MS	By MS/MS	11.4	18.3	22.9	16.6	20.9	16.6	23732000	26370000	34778000	26635000
O95714;A0A0J9YVP0;A0A0J9YXQ8;Q9BVR0;A0A0G2JPS8;H3BUQ1	E3 ubiquitin-protein ligase HERC2	HERC2	sp|O95714|HERC2_HUMAN E3 ubiquitin-protein ligase HERC2 OS=Homo sapiens GN=HERC2 PE=1 SV=2	6	86	86	86	56	64	54	61	70	63	56	64	54	61	70	63	56	64	54	61	70	63	25.2	25.2	25.2	527.22	4834	4834;2081;959;1158;523;200	0	323.31	By MS/MS	By MS/MS	By MS/MS	By MS/MS	By MS/MS	By MS/MS	17.6	18.9	16	18.6	21.8	19.5	7239700000	7390400000	7531800000	7141400000
Q9NZI8	Insulin-like growth factor 2 mRNA-binding protein 1	IGF2BP1	sp|Q9NZI8|IF2B1_HUMAN Insulin-like growth factor 2 mRNA-binding protein 1 OS=Homo sapiens GN=IGF2BP1 PE=1 SV=2	1	6	4	4	5	2	2	4	4	3	4	1	1	2	3	2	4	1	1	2	3	2	13.7	9.7	9.7	63.48	577	577	0	8.9806	By MS/MS	By MS/MS	By matching	By MS/MS	By MS/MS	By MS/MS	12	4.7	4.7	8.7	9.9	7.6	14075000	15068000	10826000	10903000
CON__Q3ZBS7;P04004				2	5	5	5	5	5	5	4	4	4	5	5	5	4	4	4	5	5	5	4	4	4	12.8	12.8	12.8	54.099	484	484;478	0	13.434	By MS/MS	By MS/MS	By MS/MS	By MS/MS	By MS/MS	By MS/MS	12.8	12.8	12.8	11.2	8.9	9.7	26545000	28525000	29047000	28927000
P55795	Heterogeneous nuclear ribonucleoprotein H2	HNRNPH2	sp|P55795|HNRH2_HUMAN Heterogeneous nuclear ribonucleoprotein H2 OS=Homo sapiens GN=HNRNPH2 PE=1 SV=1	1	11	6	6	10	10	9	10	11	10	5	5	4	5	6	5	5	5	4	5	6	5	35.4	21.2	21.2	49.263	449	449	0	62.131	By MS/MS	By MS/MS	By MS/MS	By MS/MS	By MS/MS	By MS/MS	33.4	33.4	27.6	33.4	35.4	33.4	124010000	112520000	97071000	119540000
Q15773;F5H0Y3;F5H7L5;F5H800	Myeloid leukemia factor 2	MLF2	sp|Q15773|MLF2_HUMAN Myeloid leukemia factor 2 OS=Homo sapiens GN=MLF2 PE=1 SV=1;tr|F5H0Y3|F5H0Y3_HUMAN Myeloid leukemia factor 2 (Fragment) OS=Homo sapiens GN=MLF2 PE=1 SV=7;tr|F5H7L5|F5H7L5_HUMAN Myeloid leukemia factor 2 (Fragment) OS=Homo sapiens GN=ML	4	4	4	4	4	3	3	3	4	3	4	3	3	3	4	3	4	3	3	3	4	3	26.6	26.6	26.6	28.147	248	248;231;79;121	0	14.985	By MS/MS	By MS/MS	By MS/MS	By MS/MS	By MS/MS	By MS/MS	26.6	15.7	23	15.7	26.6	15.7	39414000	36692000	32320000	38498000
Q15233;H7C367;C9JYS8;C9IZL7;C9J4X2;X6RDA4	Non-POU domain-containing octamer-binding protein	NONO	sp|Q15233|NONO_HUMAN Non-POU domain-containing octamer-binding protein OS=Homo sapiens GN=NONO PE=1 SV=4;tr|H7C367|H7C367_HUMAN Non-POU domain-containing octamer-binding protein (Fragment) OS=Homo sapiens GN=NONO PE=1 SV=7;tr|C9JYS8|C9JYS8_HUMAN Non-POU do	6	16	16	14	14	16	14	13	14	14	14	16	14	13	14	14	12	14	12	11	12	12	34	34	30.8	54.231	471	471;235;248;207;124;248	0	105.92	By MS/MS	By MS/MS	By MS/MS	By MS/MS	By MS/MS	By MS/MS	29.9	34	30.6	27.4	29.9	29.9	222990000	182220000	206800000	179820000
H0YBU4;F5H1M8;Q96MG8	Protein-L-isoaspartate O-methyltransferase domain-containing protein 1	PCMTD1	tr|H0YBU4|H0YBU4_HUMAN Protein-L-isoaspartate O-methyltransferase domain-containing protein 1 (Fragment) OS=Homo sapiens GN=PCMTD1 PE=1 SV=1;tr|F5H1M8|F5H1M8_HUMAN Protein-L-isoaspartate O-methyltransferase domain-containing protein 1 OS=Homo sapiens GN=PC	3	3	3	3	1	1	1	1	2	1	1	1	1	1	2	1	1	1	1	1	2	1	32.3	32.3	32.3	14.39	130	130;281;357	0	6.9192	By MS/MS	By MS/MS	By MS/MS	By MS/MS	By MS/MS	By MS/MS	13.8	13.8	13.8	13.8	20.8	13.8	6884200	7681100	9359100	7856500
O76071	Probable cytosolic iron-sulfur protein assembly protein CIAO1	CIAO1	sp|O76071|CIAO1_HUMAN Probable cytosolic iron-sulfur protein assembly protein CIAO1 OS=Homo sapiens GN=CIAO1 PE=1 SV=1	1	3	3	3	3	2	3	2	2	2	3	2	3	2	2	2	3	2	3	2	2	2	13.6	13.6	13.6	37.84	339	339	0	16.231	By MS/MS	By matching	By MS/MS	By MS/MS	By MS/MS	By MS/MS	13.6	7.4	13.6	10.9	10.9	7.4	15719000	12704000	21355000	14820000
P38919;I3L3H2;J3KT04;J3KS93;J3QQP0;E9PBH4;F8WE11;E7EMV8	Eukaryotic initiation factor 4A-III;Eukaryotic initiation factor 4A-III, N-terminally processed	EIF4A3	sp|P38919|IF4A3_HUMAN Eukaryotic initiation factor 4A-III OS=Homo sapiens GN=EIF4A3 PE=1 SV=4	8	14	10	10	8	9	9	9	10	9	4	5	6	7	7	6	4	5	6	7	7	6	29.2	23.1	23.1	46.871	411	411;125;85;85;95;96;97;98	0	45.347	By MS/MS	By MS/MS	By MS/MS	By MS/MS	By MS/MS	By MS/MS	17.3	20.4	20.4	25.1	22.6	22.4	51558000	56447000	51590000	51683000
Q13085;Q59FY4;O00763;A0A087WWN5;F8W8T8;H0YGH5;A0A087WYS8	Acetyl-CoA carboxylase 1;Biotin carboxylase	ACACA	sp|Q13085|ACACA_HUMAN Acetyl-CoA carboxylase 1 OS=Homo sapiens GN=ACACA PE=1 SV=2;tr|Q59FY4|Q59FY4_HUMAN Acetyl-CoA carboxylase 1 (Fragment) OS=Homo sapiens GN=ACACA PE=1 SV=1	7	22	22	22	11	10	8	7	11	9	11	10	8	7	11	9	11	10	8	7	11	9	14.3	14.3	14.3	265.55	2346	2346;998;2458;52;858;859;96	0	71.285	By MS/MS	By MS/MS	By MS/MS	By MS/MS	By MS/MS	By MS/MS	7.5	6.9	5.3	5	7.3	5.5	62159000	60801000	60223000	59063000
Q96IJ6;A0A0U1RRC2;C9J255;C9JAH0;F8WD54;A0A087WUI8	Mannose-1-phosphate guanyltransferase alpha	GMPPA	sp|Q96IJ6|GMPPA_HUMAN Mannose-1-phosphate guanyltransferase alpha OS=Homo sapiens GN=GMPPA PE=1 SV=1	6	3	3	3	3	3	3	2	2	2	3	3	3	2	2	2	3	3	3	2	2	2	11.4	11.4	11.4	46.291	420	420;114;179;249;290;399	0	20.116	By MS/MS	By MS/MS	By MS/MS	By MS/MS	By MS/MS	By MS/MS	11.4	11.4	11.4	7.1	8.1	8.1	15573000	13036000	13390000	15873000
Q15645;H0YAL2	Pachytene checkpoint protein 2 homolog	TRIP13	sp|Q15645|PCH2_HUMAN Pachytene checkpoint protein 2 homolog OS=Homo sapiens GN=TRIP13 PE=1 SV=2	2	18	18	18	12	14	10	16	12	13	12	14	10	16	12	13	12	14	10	16	12	13	50.2	50.2	50.2	48.55	432	432;249	0	92.454	By MS/MS	By MS/MS	By MS/MS	By MS/MS	By MS/MS	By MS/MS	31.7	37.5	26.9	46.3	33.3	33.8	136150000	156780000	125240000	114590000
Q8NF37;A0A0G2JQ62;A0A0G2JRI7	Lysophosphatidylcholine acyltransferase 1	LPCAT1	sp|Q8NF37|PCAT1_HUMAN Lysophosphatidylcholine acyltransferase 1 OS=Homo sapiens GN=LPCAT1 PE=1 SV=2;tr|A0A0G2JQ62|A0A0G2JQ62_HUMAN Lysophosphatidylcholine acyltransferase 1 (Fragment) OS=Homo sapiens GN=LPCAT1 PE=1 SV=1;tr|A0A0G2JRI7|A0A0G2JRI7_HUMAN Lysop	3	4	4	4	3	3	3	4	4	3	3	3	3	4	4	3	3	3	3	4	4	3	11.8	11.8	11.8	59.151	534	534;489;234	0	11.498	By MS/MS	By MS/MS	By MS/MS	By MS/MS	By MS/MS	By MS/MS	9	9	9	11.8	11.8	9	24707000	28848000	18353000	21704000
P09543;K7EN66;C9K0L8;K7ERZ0;K7ERC4	2,3-cyclic-nucleotide 3-phosphodiesterase	CNP	sp|P09543|CN37_HUMAN 2,3-cyclic-nucleotide 3-phosphodiesterase OS=Homo sapiens GN=CNP PE=1 SV=2	5	10	10	10	6	5	7	7	8	8	6	5	7	7	8	8	6	5	7	7	8	8	27.6	27.6	27.6	47.578	421	421;120;144;154;165	0	29.441	By MS/MS	By MS/MS	By MS/MS	By MS/MS	By MS/MS	By MS/MS	17.3	15.9	17.1	22.1	25.4	22.8	45697000	46002000	39608000	48332000
P23258;Q9NRH3;K7EKE5;K7EIS0	Tubulin gamma-1 chain;Tubulin gamma-2 chain	TUBG1;TUBG2	sp|P23258|TBG1_HUMAN Tubulin gamma-1 chain OS=Homo sapiens GN=TUBG1 PE=1 SV=2;sp|Q9NRH3|TBG2_HUMAN Tubulin gamma-2 chain OS=Homo sapiens GN=TUBG2 PE=2 SV=1	4	12	12	12	6	8	7	8	12	7	6	8	7	8	12	7	6	8	7	8	12	7	46.1	46.1	46.1	51.169	451	451;451;135;265	0	64.803	By MS/MS	By MS/MS	By MS/MS	By MS/MS	By MS/MS	By MS/MS	28.2	30.8	28.2	33.9	46.1	27.9	102620000	89087000	71846000	91342000
J3QR09;J3KTE4;P84098;J3QL15	Ribosomal protein L19;60S ribosomal protein L19	RPL19	tr|J3QR09|J3QR09_HUMAN Ribosomal protein L19 OS=Homo sapiens GN=RPL19 PE=1 SV=1;tr|J3KTE4|J3KTE4_HUMAN Ribosomal protein L19 OS=Homo sapiens GN=RPL19 PE=1 SV=1;sp|P84098|RL19_HUMAN 60S ribosomal protein L19 OS=Homo sapiens GN=RPL19 PE=1 SV=1;tr|J3QL15|J3QL	4	5	5	5	4	4	4	4	4	4	4	4	4	4	4	4	4	4	4	4	4	4	22.3	22.3	22.3	23.134	193	193;194;196;128	0	29.109	By MS/MS	By MS/MS	By MS/MS	By MS/MS	By MS/MS	By MS/MS	21.8	21.8	21.8	21.8	21.8	21.8	112280000	130050000	162420000	156830000
O94776	Metastasis-associated protein MTA2	MTA2	sp|O94776|MTA2_HUMAN Metastasis-associated protein MTA2 OS=Homo sapiens GN=MTA2 PE=1 SV=1	1	3	3	3	1	1	1	1	0	1	1	1	1	1	0	1	1	1	1	1	0	1	6.1	6.1	6.1	75.022	668	668	0.00081967	3.2403	By matching	By MS/MS	By MS/MS	By matching		By matching	1.5	2.7	1.9	1.5	0	1.5	7464800	0	0	3114200
Q9UPQ0;D6RD46	LIM and calponin homology domains-containing protein 1	LIMCH1	sp|Q9UPQ0|LIMC1_HUMAN LIM and calponin homology domains-containing protein 1 OS=Homo sapiens GN=LIMCH1 PE=1 SV=4;tr|D6RD46|D6RD46_HUMAN LIM and calponin homology domains-containing protein 1 OS=Homo sapiens GN=LIMCH1 PE=1 SV=1	2	30	30	4	25	19	21	25	23	20	25	19	21	25	23	20	4	2	2	4	3	2	39.3	39.3	6.3	121.87	1083	1083;980	0	123.27	By MS/MS	By MS/MS	By MS/MS	By MS/MS	By MS/MS	By MS/MS	34.4	26.9	29.9	34.6	31.2	27.8	205620000	194210000	209400000	216800000
Q9BVK6	Transmembrane emp24 domain-containing protein 9	TMED9	sp|Q9BVK6|TMED9_HUMAN Transmembrane emp24 domain-containing protein 9 OS=Homo sapiens GN=TMED9 PE=1 SV=2	1	5	5	3	4	5	5	3	3	3	4	5	5	3	3	3	2	3	3	2	2	2	28.5	28.5	18.3	27.277	235	235	0	71.859	By MS/MS	By MS/MS	By MS/MS	By MS/MS	By MS/MS	By MS/MS	19.1	28.5	28.5	16.2	16.2	16.2	80371000	84284000	64929000	84198000
P43246;V9H019;E9PHA6;V9H0B2;A0A087X1E7;A0A087X078;V9H015;C9J809	DNA mismatch repair protein Msh2	MSH2	sp|P43246|MSH2_HUMAN DNA mismatch repair protein Msh2 OS=Homo sapiens GN=MSH2 PE=1 SV=1;tr|V9H019|V9H019_HUMAN DNA mismatch repair protein Msh2 OS=Homo sapiens GN=MSH2 PE=1 SV=1;tr|E9PHA6|E9PHA6_HUMAN DNA mismatch repair protein OS=Homo sapiens GN=MSH2 PE=	8	9	9	9	3	3	2	5	2	3	3	3	2	5	2	3	3	3	2	5	2	3	12.1	12.1	12.1	104.74	934	934;810;921;410;485;533;341;140	0	17.957	By MS/MS	By MS/MS	By MS/MS	By MS/MS	By MS/MS	By MS/MS	3.9	3.9	2.2	7.5	3.1	3.9	16251000	13235000	17365000	13459000
B4DR61;P61619;F8W776;Q8TC24;Q9H9S3;H7C1Q9;C9JXC6;H7C069;A6NK38;F2Z2C7;A6NIF9;C9JJV4;H7C1S8	Protein transport protein Sec61 subunit alpha isoform 1;Protein transport protein Sec61 subunit alpha isoform 2	SEC61A1;SEC61A2	tr|B4DR61|B4DR61_HUMAN Protein transport protein Sec61 subunit alpha isoform 1 OS=Homo sapiens GN=SEC61A1 PE=1 SV=1;sp|P61619|S61A1_HUMAN Protein transport protein Sec61 subunit alpha isoform 1 OS=Homo sapiens GN=SEC61A1 PE=1 SV=2;tr|F8W776|F8W776_HUMAN Pr	13	6	6	6	5	5	4	5	6	6	5	5	4	5	6	6	5	5	4	5	6	6	12.9	12.9	12.9	52.949	482	482;476;410;418;476;94;101;145;159;162;168;189;228	0	34.338	By MS/MS	By MS/MS	By MS/MS	By MS/MS	By MS/MS	By MS/MS	11.4	11.4	6.6	11.4	12.9	12.9	42208000	57459000	50153000	48774000
E9PK01;P29692;E9PPR1;E9PL12;E9PQ49;E9PI39;A0A087X1X7;E9PRY8;E9PMW7;E9PL71;E9PN91;E9PIZ1;H0YCK7;E9PQZ1;E9PK06;E9PKK3;E9PK72;E9PNW6;E9PQC9;E9PJD0;H0YE58;H0YE72	Elongation factor 1-delta	EEF1D	tr|E9PK01|E9PK01_HUMAN Elongation factor 1-delta (Fragment) OS=Homo sapiens GN=EEF1D PE=1 SV=1;sp|P29692|EF1D_HUMAN Elongation factor 1-delta OS=Homo sapiens GN=EEF1D PE=1 SV=5;tr|E9PPR1|E9PPR1_HUMAN Elongation factor 1-delta (Fragment) OS=Homo sapiens GN=	22	7	7	7	7	7	7	7	7	7	7	7	7	7	7	7	7	7	7	7	7	7	37.2	37.2	37.2	28.821	261	261;281;166;168;199;204;631;697;130;187;106;137;210;238;140;39;63;35;36;99;119;156	0	96.59	By MS/MS	By MS/MS	By MS/MS	By MS/MS	By MS/MS	By MS/MS	37.2	37.2	37.2	37.2	37.2	37.2	104780000	103270000	109900000	107280000
Q9UKM7;H0YGV7;H0YG20	Endoplasmic reticulum mannosyl-oligosaccharide 1,2-alpha-mannosidase;alpha-1,2-Mannosidase	MAN1B1	sp|Q9UKM7|MA1B1_HUMAN Endoplasmic reticulum mannosyl-oligosaccharide 1,2-alpha-mannosidase OS=Homo sapiens GN=MAN1B1 PE=1 SV=2;tr|H0YGV7|H0YGV7_HUMAN alpha-1,2-Mannosidase OS=Homo sapiens GN=MAN1B1 PE=1 SV=2;tr|H0YG20|H0YG20_HUMAN alpha-1,2-Mannosidase OS=	3	4	4	4	3	3	0	3	1	1	3	3	0	3	1	1	3	3	0	3	1	1	9.7	9.7	9.7	79.579	699	699;550;695	0	18.152	By MS/MS	By MS/MS		By MS/MS	By matching	By matching	7	7.3	0	8.2	3	1.6	15819000	13446000	0	9207500
P49411;H3BNU3	Elongation factor Tu, mitochondrial	TUFM	sp|P49411|EFTU_HUMAN Elongation factor Tu, mitochondrial OS=Homo sapiens GN=TUFM PE=1 SV=2	2	25	25	25	21	20	23	20	22	22	21	20	23	20	22	22	21	20	23	20	22	22	61.3	61.3	61.3	49.541	452	452;101	0	323.31	By MS/MS	By MS/MS	By MS/MS	By MS/MS	By MS/MS	By MS/MS	56.6	54	59.1	54.6	57.5	58.2	620670000	561730000	621420000	540290000
E5RHW4;O94905;E5RJ09	Erlin-2	ERLIN2	tr|E5RHW4|E5RHW4_HUMAN Erlin-2 (Fragment) OS=Homo sapiens GN=ERLIN2 PE=1 SV=1;sp|O94905|ERLN2_HUMAN Erlin-2 OS=Homo sapiens GN=ERLIN2 PE=1 SV=1;tr|E5RJ09|E5RJ09_HUMAN Erlin-2 (Fragment) OS=Homo sapiens GN=ERLIN2 PE=1 SV=1	3	5	3	3	2	3	4	3	5	5	1	1	2	1	3	3	1	1	2	1	3	3	21.6	14.5	14.5	37.725	338	338;339;197	0	7.0888	By MS/MS	By matching	By matching	By MS/MS	By MS/MS	By MS/MS	8.6	12.1	15.7	12.1	21.6	21.6	19872000	5152500	14038000	12668000
Q06830;A0A0A0MSI0;A0A0A0MRQ5	Peroxiredoxin-1	PRDX1	sp|Q06830|PRDX1_HUMAN Peroxiredoxin-1 OS=Homo sapiens GN=PRDX1 PE=1 SV=1;tr|A0A0A0MSI0|A0A0A0MSI0_HUMAN Peroxiredoxin-1 (Fragment) OS=Homo sapiens GN=PRDX1 PE=1 SV=1	3	14	14	11	12	11	12	13	13	14	12	11	12	13	13	14	10	9	10	10	10	11	73.4	73.4	60.3	22.11	199	199;171;97	0	241.2	By MS/MS	By MS/MS	By MS/MS	By MS/MS	By MS/MS	By MS/MS	69.3	64.8	69.3	72.9	72.9	73.4	519660000	543660000	494730000	494300000
Q5T8U5;O15260;B7Z1G8	Surfeit locus protein 4	SURF4	tr|Q5T8U5|Q5T8U5_HUMAN Surfeit 4 OS=Homo sapiens GN=SURF4 PE=1 SV=1;sp|O15260|SURF4_HUMAN Surfeit locus protein 4 OS=Homo sapiens GN=SURF4 PE=1 SV=3;tr|B7Z1G8|B7Z1G8_HUMAN Surfeit 4, isoform CRA_b OS=Homo sapiens GN=SURF4 PE=1 SV=1	3	3	3	3	3	3	3	2	3	3	3	3	3	2	3	3	3	3	3	2	3	3	17.2	17.2	17.2	21.127	186	186;269;226	0	8.4819	By MS/MS	By MS/MS	By MS/MS	By MS/MS	By MS/MS	By MS/MS	17.2	17.2	17.2	12.4	17.2	17.2	30515000	25991000	28101000	23687000
Q16401;F2Z3J2	26S proteasome non-ATPase regulatory subunit 5	PSMD5	sp|Q16401|PSMD5_HUMAN 26S proteasome non-ATPase regulatory subunit 5 OS=Homo sapiens GN=PSMD5 PE=1 SV=3	2	7	7	7	5	6	4	5	6	6	5	6	4	5	6	6	5	6	4	5	6	6	17.9	17.9	17.9	56.195	504	504;72	0	47.024	By MS/MS	By MS/MS	By MS/MS	By MS/MS	By MS/MS	By MS/MS	11.9	14.9	9.7	11.9	15.3	15.9	24496000	44816000	39875000	29703000
Q9Y6K5	2-5-oligoadenylate synthase 3	OAS3	sp|Q9Y6K5|OAS3_HUMAN 2-5-oligoadenylate synthase 3 OS=Homo sapiens GN=OAS3 PE=1 SV=3	1	4	4	4	1	3	2	0	3	1	1	3	2	0	3	1	1	3	2	0	3	1	6.3	6.3	6.3	121.17	1087	1087	0	18.483	By MS/MS	By MS/MS	By MS/MS		By MS/MS	By matching	1.7	5.3	3.7	0	5.3	2.8	11036000	11277000	10325000	0
P05556;C9JPK5;E7ERX5;Q5T3E6;E9PLR6;E7EUI6;E7EQW5	Integrin beta-1	ITGB1	sp|P05556|ITB1_HUMAN Integrin beta-1 OS=Homo sapiens GN=ITGB1 PE=1 SV=2	7	7	7	7	6	5	3	4	6	3	6	5	3	4	6	3	6	5	3	4	6	3	15.2	15.2	15.2	88.414	798	798;98;125;136;143;152;163	0	19.604	By MS/MS	By MS/MS	By MS/MS	By MS/MS	By MS/MS	By MS/MS	10.7	10.5	4.8	6.8	12.5	4.8	37109000	30418000	33189000	25848000
P39023;G5E9G0;H7C422;B5MCW2;H7C3M2;F8WCR1;Q92901	60S ribosomal protein L3	RPL3	sp|P39023|RL3_HUMAN 60S ribosomal protein L3 OS=Homo sapiens GN=RPL3 PE=1 SV=2;tr|G5E9G0|G5E9G0_HUMAN 60S ribosomal protein L3 OS=Homo sapiens GN=RPL3 PE=1 SV=1;tr|H7C422|H7C422_HUMAN 60S ribosomal protein L3 (Fragment) OS=Homo sapiens GN=RPL3 PE=1 SV=1;tr	7	24	24	24	21	20	19	18	19	17	21	20	19	18	19	17	21	20	19	18	19	17	52.9	52.9	52.9	46.108	403	403;351;305;272;261;180;407	0	242.38	By MS/MS	By MS/MS	By MS/MS	By MS/MS	By MS/MS	By MS/MS	48.6	47.9	42.2	42.7	47.6	41.7	575490000	515610000	601890000	566570000
A0A0A0MR02;P45880;Q5JSD2;Q5JSD1;A2A3S1	Voltage-dependent anion-selective channel protein 2	VDAC2	tr|A0A0A0MR02|A0A0A0MR02_HUMAN Voltage-dependent anion-selective channel protein 2 (Fragment) OS=Homo sapiens GN=VDAC2 PE=1 SV=1;sp|P45880|VDAC2_HUMAN Voltage-dependent anion-selective channel protein 2 OS=Homo sapiens GN=VDAC2 PE=1 SV=2;tr|Q5JSD2|Q5JSD2_H	5	13	13	13	9	9	10	9	11	9	9	9	10	9	11	9	9	9	10	9	11	9	56	56	56	30.348	282	282;294;195;204;109	0	83.576	By MS/MS	By MS/MS	By MS/MS	By MS/MS	By MS/MS	By MS/MS	37.9	36.9	42.9	35.1	47.9	40.4	118150000	127620000	122210000	129010000
Q99714;Q5H928	3-hydroxyacyl-CoA dehydrogenase type-2	HSD17B10	sp|Q99714|HCD2_HUMAN 3-hydroxyacyl-CoA dehydrogenase type-2 OS=Homo sapiens GN=HSD17B10 PE=1 SV=3;tr|Q5H928|Q5H928_HUMAN 3-hydroxyacyl-CoA dehydrogenase type-2 OS=Homo sapiens GN=HSD17B10 PE=1 SV=1	2	4	4	4	2	3	2	4	3	2	2	3	2	4	3	2	2	3	2	4	3	2	28.4	28.4	28.4	26.923	261	261;169	0	12.211	By MS/MS	By MS/MS	By matching	By MS/MS	By MS/MS	By MS/MS	15.3	23	14.2	28.4	20.7	15.3	16780000	18859000	12857000	18063000
B9ZVX7;A0A0A0MR85;Q03013;P09488;H3BRM6;Q5T8R1;E7EWW9;P46439;H3BQT3;E9PLF1;E9PHN7;E9PHN6;Q5T8Q9;A6NNT0;F6XZQ7;P28161	Glutathione S-transferase Mu 4;Glutathione S-transferase Mu 1;Glutathione S-transferase Mu 5	GSTM1;GSTM4;GSTM5	tr|B9ZVX7|B9ZVX7_HUMAN Glutathione S-transferase Mu 1 OS=Homo sapiens GN=GSTM1 PE=1 SV=1;tr|A0A0A0MR85|A0A0A0MR85_HUMAN Glutathione S-transferase Mu 4 OS=Homo sapiens GN=GSTM4 PE=1 SV=1;sp|Q03013|GSTM4_HUMAN Glutathione S-transferase Mu 4 OS=Homo sapiens G	16	3	3	3	1	1	1	1	1	1	1	1	1	1	1	1	1	1	1	1	1	1	27.5	27.5	27.5	17.39	149	149;218;218;218;102;218;237;218;85;147;181;193;202;202;220;218	0	9.8656	By matching	By MS/MS	By MS/MS	By matching	By MS/MS	By MS/MS	11.4	11.4	11.4	11.4	11.4	11.4	5356100	8061900	5119000	3830700
Q14257;A8MXP8;H0YL43	Reticulocalbin-2	RCN2	sp|Q14257|RCN2_HUMAN Reticulocalbin-2 OS=Homo sapiens GN=RCN2 PE=1 SV=1;tr|A8MXP8|A8MXP8_HUMAN Reticulocalbin-2 OS=Homo sapiens GN=RCN2 PE=1 SV=1;tr|H0YL43|H0YL43_HUMAN Reticulocalbin-2 (Fragment) OS=Homo sapiens GN=RCN2 PE=1 SV=1	3	10	10	10	6	5	6	4	4	6	6	5	6	4	4	6	6	5	6	4	4	6	37.2	37.2	37.2	36.876	317	317;216;155	0	122.78	By MS/MS	By matching	By MS/MS	By MS/MS	By MS/MS	By MS/MS	30.9	23.7	30.9	19.9	21.1	30.9	57320000	63438000	65823000	66495000
Q9UJS0;R4GN64	Calcium-binding mitochondrial carrier protein Aralar2	SLC25A13	sp|Q9UJS0|CMC2_HUMAN Calcium-binding mitochondrial carrier protein Aralar2 OS=Homo sapiens GN=SLC25A13 PE=1 SV=2	2	24	24	19	18	17	16	15	18	18	18	17	16	15	18	18	15	13	13	12	15	15	48.1	48.1	40.3	74.175	675	675;73	0	146.78	By MS/MS	By MS/MS	By MS/MS	By MS/MS	By MS/MS	By MS/MS	37.2	35.4	31.9	33.3	39.7	37.6	216910000	228200000	205950000	207150000
A0A087WUL9;Q9UNM6;J3KNQ3;E9PL38;H0YD73;E9PPD2;E9PQG3	26S proteasome non-ATPase regulatory subunit 13	PSMD13	tr|A0A087WUL9|A0A087WUL9_HUMAN 26S proteasome non-ATPase regulatory subunit 13 OS=Homo sapiens GN=PSMD13 PE=1 SV=1;sp|Q9UNM6|PSD13_HUMAN 26S proteasome non-ATPase regulatory subunit 13 OS=Homo sapiens GN=PSMD13 PE=1 SV=2;tr|J3KNQ3|J3KNQ3_HUMAN 26S proteaso	7	10	10	10	8	6	9	7	9	8	8	6	9	7	9	8	8	6	9	7	9	8	32.9	32.9	32.9	42.739	377	377;376;349;263;221;70;113	0	30.239	By MS/MS	By MS/MS	By MS/MS	By MS/MS	By MS/MS	By MS/MS	26	16.4	30.2	24.9	30.2	28.1	52783000	48577000	66097000	56703000
Q14204;H0YJ21	Cytoplasmic dynein 1 heavy chain 1	DYNC1H1	sp|Q14204|DYHC1_HUMAN Cytoplasmic dynein 1 heavy chain 1 OS=Homo sapiens GN=DYNC1H1 PE=1 SV=5	2	77	77	77	46	50	49	45	47	52	46	50	49	45	47	52	46	50	49	45	47	52	22	22	22	532.4	4646	4646;180	0	295.69	By MS/MS	By MS/MS	By MS/MS	By MS/MS	By MS/MS	By MS/MS	13.6	14.7	14.8	13.1	13.8	15.9	368210000	373590000	365560000	355210000
P22695;H3BRG4;H3BSJ9;H3BP04;H3BUE4;H3BUI9;A0A087WVZ4	Cytochrome b-c1 complex subunit 2, mitochondrial	UQCRC2	sp|P22695|QCR2_HUMAN Cytochrome b-c1 complex subunit 2, mitochondrial OS=Homo sapiens GN=UQCRC2 PE=1 SV=3;tr|H3BRG4|H3BRG4_HUMAN Cytochrome b-c1 complex subunit 2, mitochondrial OS=Homo sapiens GN=UQCRC2 PE=1 SV=1;tr|H3BSJ9|H3BSJ9_HUMAN Cytochrome b-c1 com	7	15	15	15	13	11	12	12	11	14	13	11	12	12	11	14	13	11	12	12	11	14	46.1	46.1	46.1	48.442	453	453;412;336;176;116;132;70	0	223.4	By MS/MS	By MS/MS	By MS/MS	By MS/MS	By MS/MS	By MS/MS	40.6	35.8	38.4	37.7	36	44.2	210760000	239890000	221500000	202990000
B4DEM9;Q9Y2S7	Polymerase delta-interacting protein 2	POLDIP2	tr|B4DEM9|B4DEM9_HUMAN Polymerase delta-interacting protein 2 OS=Homo sapiens GN=POLDIP2 PE=1 SV=1;sp|Q9Y2S7|PDIP2_HUMAN Polymerase delta-interacting protein 2 OS=Homo sapiens GN=POLDIP2 PE=1 SV=1	2	4	4	4	2	2	2	1	1	3	2	2	2	1	1	3	2	2	2	1	1	3	20	20	20	39.871	350	350;368	0	8.4256	By matching	By MS/MS	By matching	By MS/MS	By matching	By MS/MS	6.9	6.9	6.9	3.4	3.4	16.6	10329000	10546000	15085000	14325000
Q63ZY3;K7EIU4;K7ERU2;K7ES05;Q5T7N3	KN motif and ankyrin repeat domain-containing protein 2	KANK2	sp|Q63ZY3|KANK2_HUMAN KN motif and ankyrin repeat domain-containing protein 2 OS=Homo sapiens GN=KANK2 PE=1 SV=1	5	19	19	19	13	12	13	11	11	9	13	12	13	11	11	9	13	12	13	11	11	9	30.1	30.1	30.1	91.173	851	851;221;122;148;995	0	128.94	By MS/MS	By MS/MS	By MS/MS	By MS/MS	By MS/MS	By MS/MS	24.2	21.2	24	19.3	18.4	15.9	120240000	116440000	105030000	108020000
Q9BQG0;I3L1L3;I3L2H8	Myb-binding protein 1A	MYBBP1A	sp|Q9BQG0|MBB1A_HUMAN Myb-binding protein 1A OS=Homo sapiens GN=MYBBP1A PE=1 SV=2;tr|I3L1L3|I3L1L3_HUMAN Myb-binding protein 1A (Fragment) OS=Homo sapiens GN=MYBBP1A PE=1 SV=1	3	13	13	13	10	9	6	8	7	9	10	9	6	8	7	9	10	9	6	8	7	9	12.3	12.3	12.3	148.85	1328	1328;1252;204	0	33.35	By MS/MS	By MS/MS	By MS/MS	By MS/MS	By MS/MS	By MS/MS	9	8.5	5	7.3	7.5	8.6	36881000	32414000	35098000	36972000
P60842;J3KT12;J3QS69;J3QL43;J3KSZ0;J3KTB5;J3KTN0;J3QR64;E7EQG2;Q14240;J3QLN6;J3KS25;J3QKZ9;J3QL52;J3KSN7	Eukaryotic initiation factor 4A-I;Eukaryotic initiation factor 4A-II;Eukaryotic initiation factor 4A-II, N-terminally processed	EIF4A1;EIF4A2	sp|P60842|IF4A1_HUMAN Eukaryotic initiation factor 4A-I OS=Homo sapiens GN=EIF4A1 PE=1 SV=1;tr|J3KT12|J3KT12_HUMAN Eukaryotic initiation factor 4A-I OS=Homo sapiens GN=EIF4A1 PE=1 SV=1;tr|J3QS69|J3QS69_HUMAN Eukaryotic initiation factor 4A-I (Fragment) OS=	15	18	18	14	17	17	15	15	17	16	17	17	15	15	17	16	13	13	12	13	14	13	47.8	47.8	41.6	46.153	406	406;341;300;271;230;257;117;214;362;407;163;188;135;68;109	0	150.05	By MS/MS	By MS/MS	By MS/MS	By MS/MS	By MS/MS	By MS/MS	46.1	42.1	36.2	42.1	47.8	45.8	431320000	425810000	421630000	389790000
A0A0D9SFB3;A0A0D9SG12;A0A0D9SF53;O00571;O15523;A0A0J9YVQ7;A0A087WVZ1;C9J081;C9J8G5;A0A0J9YYH6;D6RCM4;Q9NQI0;A0A087WX09;B4DLA0;H0Y960	ATP-dependent RNA helicase DDX3X;ATP-dependent RNA helicase DDX3Y	DDX3X;DDX3Y	tr|A0A0D9SFB3|A0A0D9SFB3_HUMAN ATP-dependent RNA helicase DDX3X OS=Homo sapiens GN=DDX3X PE=1 SV=1;tr|A0A0D9SG12|A0A0D9SG12_HUMAN ATP-dependent RNA helicase DDX3X OS=Homo sapiens GN=DDX3X PE=1 SV=1;tr|A0A0D9SF53|A0A0D9SF53_HUMAN ATP-dependent RNA helicase	15	26	26	25	24	21	21	23	24	23	24	21	21	23	24	23	23	20	20	22	23	22	47.5	47.5	45.8	70.839	640	640;647;733;662;660;164;138;250;224;164;518;724;98;139;305	0	216.91	By MS/MS	By MS/MS	By MS/MS	By MS/MS	By MS/MS	By MS/MS	43.6	39.2	40.2	43.1	44.4	42.7	395180000	399590000	400130000	374610000
P06748;E5RGW4;E5RI98	Nucleophosmin	NPM1	sp|P06748|NPM_HUMAN Nucleophosmin OS=Homo sapiens GN=NPM1 PE=1 SV=2	3	12	12	12	11	10	10	9	11	10	11	10	10	9	11	10	11	10	10	9	11	10	47.3	47.3	47.3	32.575	294	294;59;111	0	120.77	By MS/MS	By MS/MS	By MS/MS	By MS/MS	By MS/MS	By MS/MS	39.1	39.1	39.1	41.5	44.6	36.4	347380000	285920000	338160000	254520000
Q8TDX7;F8WAG2;F5H3U7;Q5TBH0;Q5TBG1;Q5TBG7;Q5TBH2;Q5TBH1;Q9HC98	Serine/threonine-protein kinase Nek7	NEK7	sp|Q8TDX7|NEK7_HUMAN Serine/threonine-protein kinase Nek7 OS=Homo sapiens GN=NEK7 PE=1 SV=1;tr|F8WAG2|F8WAG2_HUMAN Serine/threonine-protein kinase Nek7 (Fragment) OS=Homo sapiens GN=NEK7 PE=1 SV=1	9	4	4	4	1	1	1	2	2	2	1	1	1	2	2	2	1	1	1	2	2	2	17.9	17.9	17.9	34.551	302	302;82;62;201;207;219;220;222;313	0	7.0132	By matching	By matching	By matching	By matching	By matching	By MS/MS	5.3	5.3	5.3	8.6	11.9	8.6	5251300	10779000	7164800	6370000
I3L2Z9;I3L100;I3L2W2;Q96JN8;K7EPS7;K7ESM1	Neuralized-like protein 4	NEURL4	tr|I3L2Z9|I3L2Z9_HUMAN Neuralized-like protein 4 (Fragment) OS=Homo sapiens GN=NEURL4 PE=1 SV=1;tr|I3L100|I3L100_HUMAN Neuralized-like protein 4 (Fragment) OS=Homo sapiens GN=NEURL4 PE=1 SV=7;tr|I3L2W2|I3L2W2_HUMAN Neuralized-like protein 4 OS=Homo sapiens	6	7	7	7	4	5	6	5	3	6	4	5	6	5	3	6	4	5	6	5	3	6	11.1	11.1	11.1	109.66	1017	1017;1431;1538;1562;249;405	0	23.803	By MS/MS	By MS/MS	By MS/MS	By MS/MS	By MS/MS	By MS/MS	6.3	6.8	9.8	8.1	5.2	9.1	30711000	23557000	26945000	24679000
H0YLI6;H0YMU3;P50213;H0YKD0;H0YL72;H0YM64	Isocitrate dehydrogenase [NAD] subunit alpha, mitochondrial	IDH3A	tr|H0YLI6|H0YLI6_HUMAN Isocitrate dehydrogenase [NAD] subunit alpha, mitochondrial (Fragment) OS=Homo sapiens GN=IDH3A PE=1 SV=1;tr|H0YMU3|H0YMU3_HUMAN Isocitrate dehydrogenase [NAD] subunit alpha, mitochondrial (Fragment) OS=Homo sapiens GN=IDH3A PE=1 SV=	6	4	4	4	2	2	2	2	3	3	2	2	2	2	3	3	2	2	2	2	3	3	45.5	45.5	45.5	14.809	134	134;175;366;109;331;46	0	10.051	By MS/MS	By matching	By matching	By matching	By MS/MS	By MS/MS	26.1	26.1	25.4	26.1	34.3	34.3	10769000	12681000	18345000	13838000
P52597	Heterogeneous nuclear ribonucleoprotein F;Heterogeneous nuclear ribonucleoprotein F, N-terminally processed	HNRNPF	sp|P52597|HNRPF_HUMAN Heterogeneous nuclear ribonucleoprotein F OS=Homo sapiens GN=HNRNPF PE=1 SV=3	1	16	16	14	16	13	14	15	13	15	16	13	14	15	13	15	14	11	12	13	11	13	54.9	54.9	48.4	45.671	415	415	0	210.48	By MS/MS	By MS/MS	By MS/MS	By MS/MS	By MS/MS	By MS/MS	54.9	43.4	51.1	53.3	51.1	53	462730000	446100000	490670000	417870000
Q99613;B5ME19;H3BPE4;H3BTY8;H3BPE3	Eukaryotic translation initiation factor 3 subunit C;Eukaryotic translation initiation factor 3 subunit C-like protein	EIF3C;EIF3CL	sp|Q99613|EIF3C_HUMAN Eukaryotic translation initiation factor 3 subunit C OS=Homo sapiens GN=EIF3C PE=1 SV=1;sp|B5ME19|EIFCL_HUMAN Eukaryotic translation initiation factor 3 subunit C-like protein OS=Homo sapiens GN=EIF3CL PE=3 SV=1	5	11	11	11	10	11	6	5	9	8	10	11	6	5	9	8	10	11	6	5	9	8	16.4	16.4	16.4	105.34	913	913;914;148;80;133	0	55.783	By MS/MS	By MS/MS	By MS/MS	By MS/MS	By MS/MS	By MS/MS	15.2	16.4	9	7.6	13.8	10.7	73635000	66640000	60138000	68289000
P31153;Q00266	S-adenosylmethionine synthase isoform type-2	MAT2A	sp|P31153|METK2_HUMAN S-adenosylmethionine synthase isoform type-2 OS=Homo sapiens GN=MAT2A PE=1 SV=1	2	5	5	5	5	4	3	3	3	3	5	4	3	3	3	3	5	4	3	3	3	3	14.4	14.4	14.4	43.66	395	395;395	0	12.015	By MS/MS	By MS/MS	By MS/MS	By MS/MS	By MS/MS	By MS/MS	14.4	11.6	9.4	9.4	7.8	7.8	47349000	35419000	30734000	37589000
CON__Q6KB66-1;Q6KB66;CON__Q0VBK2	Keratin, type II cytoskeletal 80	KRT80	;sp|Q6KB66|K2C80_HUMAN Keratin, type II cytoskeletal 80 OS=Homo sapiens GN=KRT80 PE=1 SV=2	3	12	11	11	9	7	7	10	10	9	9	7	7	9	9	8	9	7	7	9	9	8	32.3	29.6	29.6	50.525	452	452;452;452	0	33.311	By MS/MS	By MS/MS	By MS/MS	By MS/MS	By MS/MS	By MS/MS	21.2	19.7	19	26.3	26.3	25.4	60371000	45616000	55443000	50540000
Q12905;B4DY09;X6R6Z1;A0A0A0MRL0	Interleukin enhancer-binding factor 2	ILF2	sp|Q12905|ILF2_HUMAN Interleukin enhancer-binding factor 2 OS=Homo sapiens GN=ILF2 PE=1 SV=2;tr|B4DY09|B4DY09_HUMAN Interleukin enhancer-binding factor 2 OS=Homo sapiens GN=ILF2 PE=1 SV=1	4	8	8	8	6	6	5	8	7	6	6	6	5	8	7	6	6	6	5	8	7	6	28.2	28.2	28.2	43.062	390	390;352;115;150	0	27.152	By MS/MS	By MS/MS	By MS/MS	By MS/MS	By MS/MS	By MS/MS	20.8	21	15.6	28.2	25.6	18.2	90483000	95506000	75211000	78141000
P62191;G3V4X1	26S protease regulatory subunit 4	PSMC1	sp|P62191|PRS4_HUMAN 26S protease regulatory subunit 4 OS=Homo sapiens GN=PSMC1 PE=1 SV=1	2	11	11	11	7	6	6	8	7	7	7	6	6	8	7	7	7	6	6	8	7	7	37.3	37.3	37.3	49.184	440	440;84	0	67.038	By MS/MS	By MS/MS	By MS/MS	By MS/MS	By MS/MS	By MS/MS	24.5	20.2	17.7	24.5	25	25	66618000	58275000	63489000	67548000
O96008;K7EJ57;K7EKG4	Mitochondrial import receptor subunit TOM40 homolog	TOMM40	sp|O96008|TOM40_HUMAN Mitochondrial import receptor subunit TOM40 homolog OS=Homo sapiens GN=TOMM40 PE=1 SV=1;tr|K7EJ57|K7EJ57_HUMAN Mitochondrial import receptor subunit TOM40 homolog (Fragment) OS=Homo sapiens GN=TOMM40 PE=1 SV=7	3	4	4	4	3	2	3	3	2	3	3	2	3	3	2	3	3	2	3	3	2	3	19.9	19.9	19.9	37.893	361	361;215;168	0	18.3	By MS/MS	By matching	By MS/MS	By MS/MS	By MS/MS	By MS/MS	16.9	11.9	10.5	16.9	7.5	10.5	24250000	25812000	23639000	20227000
P46821;D6RA40;D6RA32;E9PGC8;P78559	Microtubule-associated protein 1B;MAP1B heavy chain;MAP1 light chain LC1	MAP1B	sp|P46821|MAP1B_HUMAN Microtubule-associated protein 1B OS=Homo sapiens GN=MAP1B PE=1 SV=2	5	8	8	8	4	5	4	4	5	6	4	5	4	4	5	6	4	5	4	4	5	6	5	5	5	270.63	2468	2468;569;670;3041;2803	0	22.544	By MS/MS	By MS/MS	By MS/MS	By MS/MS	By MS/MS	By MS/MS	2.6	2.9	2.4	2.5	3.3	3.9	27242000	21064000	23594000	20255000
P27694;I3L4R8	Replication protein A 70 kDa DNA-binding subunit;Replication protein A 70 kDa DNA-binding subunit, N-terminally processed	RPA1	sp|P27694|RFA1_HUMAN Replication protein A 70 kDa DNA-binding subunit OS=Homo sapiens GN=RPA1 PE=1 SV=2;tr|I3L4R8|I3L4R8_HUMAN Replication protein A 70 kDa DNA-binding subunit (Fragment) OS=Homo sapiens GN=RPA1 PE=1 SV=1	2	5	5	5	3	2	1	2	3	2	3	2	1	2	3	2	3	2	1	2	3	2	9.9	9.9	9.9	68.137	616	616;313	0	11.546	By MS/MS	By MS/MS	By matching	By MS/MS	By MS/MS	By MS/MS	6.3	4.5	2.6	4.5	6.2	4.4	10708000	9043800	12021000	8499200
Q9UG63;C9JHK9;C9JZV3	ATP-binding cassette sub-family F member 2	ABCF2	sp|Q9UG63|ABCF2_HUMAN ATP-binding cassette sub-family F member 2 OS=Homo sapiens GN=ABCF2 PE=1 SV=2	3	7	7	7	2	4	3	5	6	2	2	4	3	5	6	2	2	4	3	5	6	2	13.2	13.2	13.2	71.289	623	623;240;288	0	20.409	By matching	By matching	By MS/MS	By MS/MS	By MS/MS	By MS/MS	3.4	8	6.3	9.5	10.9	4.3	24617000	19920000	24710000	22292000
O00148;K7EQN7;K7EPJ3;F6WLT2;F6S4E6;A0A0A0MT12;F6TRA5;K7EN69;F6QYI9;A0A0G2JJL7;A0A140T996;F6R6M7;K7ENP6;A0A0G2JHN7;K7EL56;K7EIL8;F6U6E2;A0A140T9L4;F6S2B7;F6SXL5;A0A140T973;A0A140T9K1	ATP-dependent RNA helicase DDX39A	DDX39A;DDX39B	sp|O00148|DX39A_HUMAN ATP-dependent RNA helicase DDX39A OS=Homo sapiens GN=DDX39A PE=1 SV=2;tr|K7EQN7|K7EQN7_HUMAN ATP-dependent RNA helicase DDX39A (Fragment) OS=Homo sapiens GN=DDX39A PE=1 SV=1;tr|K7EPJ3|K7EPJ3_HUMAN ATP-dependent RNA helicase DDX39A (Fr	22	14	14	4	14	14	14	12	13	13	14	14	14	12	13	13	4	4	4	3	3	3	42.6	42.6	14.3	49.129	427	427;255;189;289;231;236;238;130;187;187;189;197;92;96;108;125;125;131;132;136;136;138	0	295.91	By MS/MS	By MS/MS	By MS/MS	By MS/MS	By MS/MS	By MS/MS	42.6	42.6	42.6	39.3	41	41	284040000	309350000	295220000	268900000
C9J9K3;A0A0C4DG17;P08865;F8WD59	40S ribosomal protein SA	RPSA	tr|C9J9K3|C9J9K3_HUMAN 40S ribosomal protein SA (Fragment) OS=Homo sapiens GN=RPSA PE=1 SV=7;tr|A0A0C4DG17|A0A0C4DG17_HUMAN 40S ribosomal protein SA OS=Homo sapiens GN=RPSA PE=1 SV=1;sp|P08865|RSSA_HUMAN 40S ribosomal protein SA OS=Homo sapiens GN=RPSA PE=	4	15	15	15	14	13	13	14	12	15	14	13	13	14	12	15	14	13	13	14	12	15	69.7	69.7	69.7	29.505	264	264;300;295;116	0	226.37	By MS/MS	By MS/MS	By MS/MS	By MS/MS	By MS/MS	By MS/MS	69.7	69.7	64	66.7	66.7	69.7	423560000	477120000	464730000	438360000
Q9BQQ3;G3V0G1;C9J9V9;H7C0J2;C9J0V5;B4E1H8	Golgi reassembly-stacking protein 1	GORASP1	sp|Q9BQQ3|GORS1_HUMAN Golgi reassembly-stacking protein 1 OS=Homo sapiens GN=GORASP1 PE=1 SV=3;tr|G3V0G1|G3V0G1_HUMAN Golgi reassembly stacking protein 1, 65kDa, isoform CRA_d OS=Homo sapiens GN=GORASP1 PE=1 SV=1;tr|C9J9V9|C9J9V9_HUMAN Golgi reassembly-sta	6	5	4	4	4	4	4	4	5	3	3	3	3	3	4	2	3	3	3	3	4	2	13.2	11.4	11.4	46.482	440	440;316;89;141;193;345	0	14.156	By MS/MS	By MS/MS	By MS/MS	By MS/MS	By MS/MS	By MS/MS	7	11.6	11.6	11.6	13.2	5.5	21202000	22446000	22466000	24417000
M0QXB4;O14579;M0R061;A0A087X0I4	Coatomer subunit epsilon	COPE	tr|M0QXB4|M0QXB4_HUMAN Coatomer protein complex, subunit epsilon, isoform CRA_g OS=Homo sapiens GN=COPE PE=1 SV=1;sp|O14579|COPE_HUMAN Coatomer subunit epsilon OS=Homo sapiens GN=COPE PE=1 SV=3;tr|M0R061|M0R061_HUMAN Coatomer subunit epsilon OS=Homo sapien	4	3	3	3	3	3	2	3	3	3	3	3	2	3	3	3	3	3	2	3	3	3	16.9	16.9	16.9	36.923	331	331;308;146;307	0	11.775	By MS/MS	By MS/MS	By MS/MS	By MS/MS	By MS/MS	By MS/MS	16.9	16.9	10.9	16.9	16.9	16.9	21018000	26290000	22153000	18390000
Q9H3P7	Golgi resident protein GCP60	ACBD3	sp|Q9H3P7|GCP60_HUMAN Golgi resident protein GCP60 OS=Homo sapiens GN=ACBD3 PE=1 SV=4	1	21	21	21	19	18	19	18	19	18	19	18	19	18	19	18	19	18	19	18	19	18	49.8	49.8	49.8	60.593	528	528	0	300.08	By MS/MS	By MS/MS	By MS/MS	By MS/MS	By MS/MS	By MS/MS	49.4	48.3	49.6	49.4	49.6	49.4	556100000	607010000	604840000	582520000
Q5VWC4;P55036;A6PVX3;H0Y561;H0Y3Y9	26S proteasome non-ATPase regulatory subunit 4	PSMD4	tr|Q5VWC4|Q5VWC4_HUMAN 26S proteasome non-ATPase regulatory subunit 4 OS=Homo sapiens GN=PSMD4 PE=1 SV=1;sp|P55036|PSMD4_HUMAN 26S proteasome non-ATPase regulatory subunit 4 OS=Homo sapiens GN=PSMD4 PE=1 SV=1;tr|A6PVX3|A6PVX3_HUMAN 26S proteasome non-ATPas	5	3	3	3	2	2	3	2	2	3	2	2	3	2	2	3	2	2	3	2	2	3	11.8	11.8	11.8	41.079	380	380;377;203;84;193	0	14.454	By MS/MS	By MS/MS	By matching	By matching	By MS/MS	By MS/MS	7.9	7.9	11.8	7.9	7.9	11.8	22199000	26677000	32978000	29428000
Q96CS3	FAS-associated factor 2	FAF2	sp|Q96CS3|FAF2_HUMAN FAS-associated factor 2 OS=Homo sapiens GN=FAF2 PE=1 SV=2	1	7	7	7	2	4	5	4	4	2	2	4	5	4	4	2	2	4	5	4	4	2	19.6	19.6	19.6	52.623	445	445	0	42.463	By MS/MS	By MS/MS	By MS/MS	By MS/MS	By MS/MS	By MS/MS	7.9	11.9	13.5	11.9	11.5	7.9	48370000	44581000	39305000	37402000
P60228;E5RIT4;H0YBR5;E5RGA2;E5RHS5	Eukaryotic translation initiation factor 3 subunit E	EIF3E	sp|P60228|EIF3E_HUMAN Eukaryotic translation initiation factor 3 subunit E OS=Homo sapiens GN=EIF3E PE=1 SV=1;tr|E5RIT4|E5RIT4_HUMAN Eukaryotic translation initiation factor 3 subunit E (Fragment) OS=Homo sapiens GN=EIF3E PE=1 SV=1;tr|H0YBR5|H0YBR5_HUMAN E	5	6	6	6	4	4	5	5	4	5	4	4	5	5	4	5	4	4	5	5	4	5	13.3	13.3	13.3	52.22	445	445;75;171;352;226	0	16.262	By MS/MS	By matching	By MS/MS	By MS/MS	By MS/MS	By MS/MS	9.2	9.2	10.6	11.2	9.2	11.2	19738000	19606000	20425000	16375000
B0QY90;B0QY89;Q9Y262;C9JHP4;C9K0Q7	Eukaryotic translation initiation factor 3 subunit L	EIF3L	tr|B0QY90|B0QY90_HUMAN Eukaryotic translation initiation factor 3 subunit L OS=Homo sapiens GN=EIF3L PE=1 SV=1;tr|B0QY89|B0QY89_HUMAN Eukaryotic translation initiation factor 3 subunit L OS=Homo sapiens GN=EIF3L PE=1 SV=1;sp|Q9Y262|EIF3L_HUMAN Eukaryotic t	5	6	6	6	3	6	6	3	3	4	3	6	6	3	3	4	3	6	6	3	3	4	17	17	17	55.161	466	466;607;564;150;183	0	55.291	By MS/MS	By MS/MS	By MS/MS	By MS/MS	By MS/MS	By MS/MS	11.4	17	17	9.9	11.4	13.3	33632000	51567000	41194000	40542000
H0YD13;P16070;H0Y2P0;H0YDW7;H0YCV9;H0Y5E4;E9PKC6;H0YE40;H0YDX6;Q86UZ1;H0YD17;J3KN83	CD44 antigen	CD44	tr|H0YD13|H0YD13_HUMAN CD44 antigen OS=Homo sapiens GN=CD44 PE=1 SV=2;sp|P16070|CD44_HUMAN CD44 antigen OS=Homo sapiens GN=CD44 PE=1 SV=3;tr|H0Y2P0|H0Y2P0_HUMAN CD44 antigen (Fragment) OS=Homo sapiens GN=CD44 PE=1 SV=1;tr|H0YDW7|H0YDW7_HUMAN CD44 antigen (	12	7	7	7	5	5	5	5	5	6	5	5	5	5	5	6	5	5	5	5	5	6	36.9	36.9	36.9	22.683	206	206;742;287;240;249;294;78;82;181;80;230;232	0	35.663	By MS/MS	By MS/MS	By MS/MS	By MS/MS	By MS/MS	By MS/MS	28.6	28.6	28.6	28.2	28.6	33	60462000	58896000	47247000	44745000
O76031	ATP-dependent Clp protease ATP-binding subunit clpX-like, mitochondrial	CLPX	sp|O76031|CLPX_HUMAN ATP-dependent Clp protease ATP-binding subunit clpX-like, mitochondrial OS=Homo sapiens GN=CLPX PE=1 SV=2	1	5	5	5	2	2	3	1	1	2	2	2	3	1	1	2	2	2	3	1	1	2	10.4	10.4	10.4	69.223	633	633	0	9.7405	By MS/MS	By MS/MS	By MS/MS	By matching	By MS/MS	By MS/MS	4.1	4.4	6.3	1.7	2.2	4.4	5216500	4889900	7127800	4542100
P78527;F5GX40;H0YG84	DNA-dependent protein kinase catalytic subunit	PRKDC	sp|P78527|PRKDC_HUMAN DNA-dependent protein kinase catalytic subunit OS=Homo sapiens GN=PRKDC PE=1 SV=3	3	121	121	121	85	88	90	90	90	85	85	88	90	90	90	85	85	88	90	90	90	85	33.5	33.5	33.5	469.08	4128	4128;70;90	0	323.31	By MS/MS	By MS/MS	By MS/MS	By MS/MS	By MS/MS	By MS/MS	25.6	25.9	26.6	27	26.1	25.9	1042000000	1055300000	1025400000	933650000
P98160	Basement membrane-specific heparan sulfate proteoglycan core protein;Endorepellin;LG3 peptide	HSPG2	sp|P98160|PGBM_HUMAN Basement membrane-specific heparan sulfate proteoglycan core protein OS=Homo sapiens GN=HSPG2 PE=1 SV=4	1	5	5	5	3	2	3	3	3	3	3	2	3	3	3	3	3	2	3	3	3	3	1.5	1.5	1.5	468.83	4391	4391	0	10.571	By MS/MS	By MS/MS	By MS/MS	By MS/MS	By MS/MS	By MS/MS	1	0.6	0.9	1	1	1	9946800	9728800	10619000	9319300
P04844;Q5JYR4;Q5JYR7;F2Z3K5;Q5JYR3	Dolichyl-diphosphooligosaccharide--protein glycosyltransferase subunit 2	RPN2	sp|P04844|RPN2_HUMAN Dolichyl-diphosphooligosaccharide--protein glycosyltransferase subunit 2 OS=Homo sapiens GN=RPN2 PE=1 SV=3	5	12	12	12	10	10	10	11	10	10	10	10	10	11	10	10	10	10	10	11	10	10	31.7	31.7	31.7	69.283	631	631;167;345;162;138	0	201.94	By MS/MS	By MS/MS	By MS/MS	By MS/MS	By MS/MS	By MS/MS	25.8	25.8	25.8	28.1	25.8	28.2	154830000	165240000	151430000	154860000
Q13155;A8MU58;F8W950	Aminoacyl tRNA synthase complex-interacting multifunctional protein 2	AIMP2	sp|Q13155|AIMP2_HUMAN Aminoacyl tRNA synthase complex-interacting multifunctional protein 2 OS=Homo sapiens GN=AIMP2 PE=1 SV=2;tr|A8MU58|A8MU58_HUMAN Aminoacyl tRNA synthase complex-interacting multifunctional protein 2 OS=Homo sapiens GN=AIMP2 PE=1 SV=2;t	3	4	4	4	3	2	4	4	4	3	3	2	4	4	4	3	3	2	4	4	4	3	19.7	19.7	19.7	35.348	320	320;242;251	0	12.919	By MS/MS	By MS/MS	By MS/MS	By MS/MS	By MS/MS	By MS/MS	15.9	10.6	19.7	19.7	19.7	15.9	26422000	25675000	25822000	22943000
P20700;E9PBF6;A0A0D9SFE5;A0A0D9SFY5;J9JID7;Q03252	Lamin-B1	LMNB1	sp|P20700|LMNB1_HUMAN Lamin-B1 OS=Homo sapiens GN=LMNB1 PE=1 SV=2;tr|E9PBF6|E9PBF6_HUMAN Lamin-B1 OS=Homo sapiens GN=LMNB1 PE=1 SV=1;tr|A0A0D9SFE5|A0A0D9SFE5_HUMAN Lamin B1, isoform CRA_a OS=Homo sapiens GN=LMNB1 PE=1 SV=1	6	25	23	23	20	21	21	17	19	17	18	19	19	15	17	15	18	19	19	15	17	15	46.6	45.1	45.1	66.408	586	586;387;329;166;620;620	0	312.53	By MS/MS	By MS/MS	By MS/MS	By MS/MS	By MS/MS	By MS/MS	38.2	40.4	41.1	32.9	34.6	32.6	300300000	267090000	297700000	238630000
P30041	Peroxiredoxin-6	PRDX6	sp|P30041|PRDX6_HUMAN Peroxiredoxin-6 OS=Homo sapiens GN=PRDX6 PE=1 SV=3	1	5	5	5	4	4	5	3	3	4	4	4	5	3	3	4	4	4	5	3	3	4	33.9	33.9	33.9	25.035	224	224	0	47.501	By MS/MS	By MS/MS	By MS/MS	By MS/MS	By MS/MS	By MS/MS	24.6	28.6	33.9	21	17	26.3	39759000	34670000	27876000	38043000
P02545;H0YAB0;A0A0C4DGC5	Prelamin-A/C;Lamin-A/C	LMNA	sp|P02545|LMNA_HUMAN Prelamin-A/C OS=Homo sapiens GN=LMNA PE=1 SV=1	3	46	46	3	41	42	39	39	38	40	41	42	39	39	38	40	3	3	3	3	3	3	68.5	68.5	11.6	74.139	664	664;182;260	0	323.31	By MS/MS	By MS/MS	By MS/MS	By MS/MS	By MS/MS	By MS/MS	65.5	66	63.6	61.4	59.5	62.3	1459400000	1407400000	1556700000	1278100000
O43175;Q5SZU1	D-3-phosphoglycerate dehydrogenase	PHGDH	sp|O43175|SERA_HUMAN D-3-phosphoglycerate dehydrogenase OS=Homo sapiens GN=PHGDH PE=1 SV=4;tr|Q5SZU1|Q5SZU1_HUMAN D-3-phosphoglycerate dehydrogenase OS=Homo sapiens GN=PHGDH PE=1 SV=1	2	19	19	18	17	17	17	17	16	17	17	17	17	17	16	17	17	17	17	17	16	17	38.3	38.3	37.9	56.65	533	533;499	0	167.83	By MS/MS	By MS/MS	By MS/MS	By MS/MS	By MS/MS	By MS/MS	37.7	37.7	37.7	37.7	35.8	36	460630000	449190000	436220000	403840000
P06576;H0YH81;F8W079;F8W0P7;H0YI37	ATP synthase subunit beta, mitochondrial;ATP synthase subunit beta	ATP5B	sp|P06576|ATPB_HUMAN ATP synthase subunit beta, mitochondrial OS=Homo sapiens GN=ATP5B PE=1 SV=3;tr|H0YH81|H0YH81_HUMAN ATP synthase subunit beta (Fragment) OS=Homo sapiens GN=ATP5B PE=1 SV=1;tr|F8W079|F8W079_HUMAN ATP synthase subunit beta, mitochondrial	5	21	21	21	19	20	20	19	19	18	19	20	20	19	19	18	19	20	20	19	19	18	61.8	61.8	61.8	56.559	529	529;362;284;270;133	0	302.17	By MS/MS	By MS/MS	By MS/MS	By MS/MS	By MS/MS	By MS/MS	49.1	54.8	61.8	53.5	60.5	54.8	582090000	663200000	623120000	597790000
O43242	26S proteasome non-ATPase regulatory subunit 3	PSMD3	sp|O43242|PSMD3_HUMAN 26S proteasome non-ATPase regulatory subunit 3 OS=Homo sapiens GN=PSMD3 PE=1 SV=2	1	12	12	12	8	11	8	8	8	8	8	11	8	8	8	8	8	11	8	8	8	8	27.3	27.3	27.3	60.977	534	534	0	47.495	By MS/MS	By MS/MS	By MS/MS	By MS/MS	By MS/MS	By MS/MS	19.9	25.3	19.1	18.5	18.2	18.7	91236000	77474000	87408000	82219000
O75616;J3QSB2;J3QRV9	GTPase Era, mitochondrial	ERAL1	sp|O75616|ERAL1_HUMAN GTPase Era, mitochondrial OS=Homo sapiens GN=ERAL1 PE=1 SV=2;tr|J3QSB2|J3QSB2_HUMAN GTPase Era, mitochondrial (Fragment) OS=Homo sapiens GN=ERAL1 PE=1 SV=1;tr|J3QRV9|J3QRV9_HUMAN GTPase Era, mitochondrial (Fragment) OS=Homo sapiens GN	3	3	3	3	2	2	2	3	1	2	2	2	2	3	1	2	2	2	2	3	1	2	9.4	9.4	9.4	48.349	437	437;276;284	0	6.1774	By MS/MS	By matching	By matching	By MS/MS	By MS/MS	By matching	6.6	5.5	6.6	9.4	2.7	5.5	8560200	7901500	5262000	11554000
A0A0A0MSX9;P41252;J3KR24;Q5TCD1	Isoleucine--tRNA ligase, cytoplasmic	IARS	tr|A0A0A0MSX9|A0A0A0MSX9_HUMAN Isoleucine--tRNA ligase, cytoplasmic OS=Homo sapiens GN=IARS PE=1 SV=1;sp|P41252|SYIC_HUMAN Isoleucine--tRNA ligase, cytoplasmic OS=Homo sapiens GN=IARS PE=1 SV=2;tr|J3KR24|J3KR24_HUMAN Isoleucine--tRNA ligase, cytoplasmic OS	4	17	17	17	8	14	10	9	13	12	8	14	10	9	13	12	8	14	10	9	13	12	16.7	16.7	16.7	142.29	1242	1242;1262;1152;330	0	59.395	By MS/MS	By MS/MS	By MS/MS	By MS/MS	By MS/MS	By MS/MS	8.1	13.1	9.4	8.8	12.5	11	44512000	51297000	42883000	43629000
A0A087WXZ3;Q9Y5A9;S4R3V3;S4R3J8;A0A024R7W5;A0A087X0Q1;A0A087WY31;Q9BYJ9;Q7Z739	YTH domain-containing family protein 2	YTHDF2	tr|A0A087WXZ3|A0A087WXZ3_HUMAN YTH domain-containing family protein 2 OS=Homo sapiens GN=YTHDF2 PE=1 SV=1;sp|Q9Y5A9|YTHD2_HUMAN YTH domain-containing family protein 2 OS=Homo sapiens GN=YTHDF2 PE=1 SV=2;tr|S4R3V3|S4R3V3_HUMAN YTH domain-containing family p	9	6	6	6	5	4	5	4	5	5	5	4	5	4	5	5	5	4	5	4	5	5	13	13	13	61.163	569	569;579;241;200;534;583;588;559;585	0	12.743	By MS/MS	By MS/MS	By MS/MS	By MS/MS	By MS/MS	By MS/MS	11.1	7.9	10.4	8.3	10.4	10.4	36524000	31377000	35061000	26332000
Q8WUM0	Nuclear pore complex protein Nup133	NUP133	sp|Q8WUM0|NU133_HUMAN Nuclear pore complex protein Nup133 OS=Homo sapiens GN=NUP133 PE=1 SV=2	1	10	10	10	4	6	4	3	5	5	4	6	4	3	5	5	4	6	4	3	5	5	14.1	14.1	14.1	128.98	1156	1156	0	52.082	By MS/MS	By MS/MS	By MS/MS	By MS/MS	By matching	By MS/MS	4.8	9.1	6.8	2.8	6.2	6.1	34889000	27700000	35366000	25059000
Q8TDN6	Ribosome biogenesis protein BRX1 homolog	BRIX1	sp|Q8TDN6|BRX1_HUMAN Ribosome biogenesis protein BRX1 homolog OS=Homo sapiens GN=BRIX1 PE=1 SV=2	1	7	7	7	6	3	4	5	4	4	6	3	4	5	4	4	6	3	4	5	4	4	26.9	26.9	26.9	41.401	353	353	0	30.446	By MS/MS	By MS/MS	By MS/MS	By MS/MS	By MS/MS	By MS/MS	26.9	17.3	21.2	23.2	19	21.2	58261000	46901000	32527000	46169000
P11172;F2Z3P2;F2Z303;F8WDG4;E9PFD2	Uridine 5-monophosphate synthase;Orotate phosphoribosyltransferase;Orotidine 5-phosphate decarboxylase	UMPS	sp|P11172|UMPS_HUMAN Uridine 5-monophosphate synthase OS=Homo sapiens GN=UMPS PE=1 SV=1	5	3	3	3	1	2	2	2	2	2	1	2	2	2	2	2	1	2	2	2	2	2	14.2	14.2	14.2	52.221	480	480;57;66;142;342	0	7.8735	By matching	By matching	By matching	By MS/MS	By matching	By matching	4.2	6.7	11.7	11.7	6.7	6.7	35656000	34131000	32809000	26967000
P08237;F8VX13;F8VNX2;F8VZQ1;F8W1J8;F8VSF7;F8VW30;F8VSL1;F8VUB8;F8VTQ3;F8VYK8;F8VZI0;F8VP00;F8VVE3	ATP-dependent 6-phosphofructokinase, muscle type	PFKM	sp|P08237|PFKAM_HUMAN ATP-dependent 6-phosphofructokinase, muscle type OS=Homo sapiens GN=PFKM PE=1 SV=2	14	13	11	11	7	9	11	8	8	9	5	7	9	6	6	7	5	7	9	6	6	7	22.8	20.5	20.5	85.182	780	780;156;157;161;85;102;117;139;141;149;150;153;177;165	0	36.791	By MS/MS	By MS/MS	By MS/MS	By MS/MS	By MS/MS	By MS/MS	11.7	16	18.8	13.3	13.6	15	47946000	50759000	57429000	45895000
P39748;F5H1Y3	Flap endonuclease 1	FEN1	sp|P39748|FEN1_HUMAN Flap endonuclease 1 OS=Homo sapiens GN=FEN1 PE=1 SV=1;tr|F5H1Y3|F5H1Y3_HUMAN Flap endonuclease 1 (Fragment) OS=Homo sapiens GN=FEN1 PE=1 SV=1	2	3	3	3	3	3	3	1	2	3	3	3	3	1	2	3	3	3	3	1	2	3	12.4	12.4	12.4	42.592	380	380;165	0	20.216	By MS/MS	By MS/MS	By MS/MS	By MS/MS	By MS/MS	By MS/MS	12.4	12.4	12.4	4.2	10.3	12.4	20237000	14120000	18966000	15633000
P56192;H0YHV5;H0YIC2;H0YIP0	Methionine--tRNA ligase, cytoplasmic	MARS	sp|P56192|SYMC_HUMAN Methionine--tRNA ligase, cytoplasmic OS=Homo sapiens GN=MARS PE=1 SV=2;tr|H0YHV5|H0YHV5_HUMAN Methionine--tRNA ligase, cytoplasmic (Fragment) OS=Homo sapiens GN=MARS PE=1 SV=1	4	10	10	10	8	6	7	6	6	6	8	6	7	6	6	6	8	6	7	6	6	6	15.3	15.3	15.3	101.11	900	900;233;58;219	0	27.94	By MS/MS	By MS/MS	By MS/MS	By MS/MS	By MS/MS	By MS/MS	12.1	9.7	11	9.6	9.4	9.8	47637000	40226000	47480000	36856000
P11177;F8WF02;C9J634	Pyruvate dehydrogenase E1 component subunit beta, mitochondrial	PDHB	sp|P11177|ODPB_HUMAN Pyruvate dehydrogenase E1 component subunit beta, mitochondrial OS=Homo sapiens GN=PDHB PE=1 SV=3;tr|F8WF02|F8WF02_HUMAN Pyruvate dehydrogenase E1 component subunit beta, mitochondrial OS=Homo sapiens GN=PDHB PE=1 SV=1;tr|C9J634|C9J634	3	5	5	5	3	4	4	2	3	3	3	4	4	2	3	3	3	4	4	2	3	3	16.2	16.2	16.2	39.233	359	359;251;350	0	14.288	By MS/MS	By MS/MS	By MS/MS	By MS/MS	By MS/MS	By MS/MS	10.6	13.9	12.8	7.5	10.6	10.6	28278000	30055000	27962000	25608000
P10644;K7EPB2;K7EIE5;K7EID3;K7EJ40;K7EK41;K7EPR5;K7EQK3;K7EMU2;X6RAV4;K7EMZ6;K7EM13	cAMP-dependent protein kinase type I-alpha regulatory subunit;cAMP-dependent protein kinase type I-alpha regulatory subunit, N-terminally processed	PRKAR1A	sp|P10644|KAP0_HUMAN cAMP-dependent protein kinase type I-alpha regulatory subunit OS=Homo sapiens GN=PRKAR1A PE=1 SV=1;tr|K7EPB2|K7EPB2_HUMAN cAMP-dependent protein kinase type I-alpha regulatory subunit (Fragment) OS=Homo sapiens GN=PRKAR1A PE=1 SV=1;tr|	12	4	4	4	0	3	1	1	2	1	0	3	1	1	2	1	0	3	1	1	2	1	13.1	13.1	13.1	42.981	381	381;297;157;168;182;204;46;65;113;124;131;153	0	9.5363		By MS/MS	By matching	By matching	By matching	By MS/MS	0	11	3.1	2.1	7.9	3.1	0	9159300	10792000	4805900
Q12965;H0YLE5;H0YNQ8;H0YLJ4;H0YNB0;M0QXU2	Unconventional myosin-Ie	MYO1E	sp|Q12965|MYO1E_HUMAN Unconventional myosin-Ie OS=Homo sapiens GN=MYO1E PE=1 SV=2	6	18	18	14	9	14	12	15	12	13	9	14	12	15	12	13	6	11	8	12	8	10	20.5	20.5	16.3	127.06	1108	1108;187;317;276;73;118	0	55.616	By MS/MS	By MS/MS	By MS/MS	By MS/MS	By MS/MS	By MS/MS	10.5	16.2	13.2	18	13.1	15.3	80796000	79250000	86828000	65852000
P12004	Proliferating cell nuclear antigen	PCNA	sp|P12004|PCNA_HUMAN Proliferating cell nuclear antigen OS=Homo sapiens GN=PCNA PE=1 SV=1	1	8	8	8	7	7	7	8	7	7	7	7	7	8	7	7	7	7	7	8	7	7	39.1	39.1	39.1	28.768	261	261	0	50.177	By MS/MS	By MS/MS	By MS/MS	By MS/MS	By MS/MS	By MS/MS	34.1	36	36	39.1	36	36	121760000	115680000	125100000	119450000
P14923;C9JTX4;C9J826;C9JK18;C9JKY1;C9JPI2;K7ERP3	Junction plakoglobin	JUP	sp|P14923|PLAK_HUMAN Junction plakoglobin OS=Homo sapiens GN=JUP PE=1 SV=3	7	23	23	20	19	20	20	16	17	17	19	20	20	16	17	17	17	17	18	15	15	15	41.2	41.2	38.9	81.744	745	745;235;277;296;298;86;104	0	222.18	By MS/MS	By MS/MS	By MS/MS	By MS/MS	By MS/MS	By MS/MS	36.6	33.7	37.9	31.5	31.1	32.9	314030000	277750000	334740000	279070000
O95816	BAG family molecular chaperone regulator 2	BAG2	sp|O95816|BAG2_HUMAN BAG family molecular chaperone regulator 2 OS=Homo sapiens GN=BAG2 PE=1 SV=1	1	15	15	15	11	11	12	13	14	12	11	11	12	13	14	12	11	11	12	13	14	12	68.7	68.7	68.7	23.772	211	211	0	323.31	By MS/MS	By MS/MS	By MS/MS	By MS/MS	By MS/MS	By MS/MS	55.5	55.5	59.7	63	63	55.5	662640000	679340000	704660000	533650000
A0A0J9YYL3;A0A0J9YXJ8;A0A0J9YVP6;A0A0J9YXX5;Q9UHX1;A0A0J9YVR6;E9PQ56;A0A0J9YWM1;H0YEM1;E9PN18;E9PL19;E9PMU7;H0YCP8	Poly(U)-binding-splicing factor PUF60	PUF60	tr|A0A0J9YYL3|A0A0J9YYL3_HUMAN Poly(U)-binding-splicing factor PUF60 (Fragment) OS=Homo sapiens GN=PUF60 PE=1 SV=1;tr|A0A0J9YXJ8|A0A0J9YXJ8_HUMAN Poly(U)-binding-splicing factor PUF60 (Fragment) OS=Homo sapiens GN=PUF60 PE=1 SV=1;tr|A0A0J9YVP6|A0A0J9YVP6_H	13	6	6	6	5	4	4	4	4	4	5	4	4	4	4	4	5	4	4	4	4	4	16.2	16.2	16.2	54.626	505	505;522;534;551;559;315;323;329;336;263;228;247;273	0	14.043	By MS/MS	By MS/MS	By MS/MS	By MS/MS	By MS/MS	By MS/MS	14.3	11.1	12.3	11.1	11.1	11.1	52742000	42838000	30945000	37866000
P20591;F8W8T1;H9KVC7;H9KVC9;H9KVD0;H9KVC4;C9JEL4;H9KVC3;H9KVD3;C9JS04;C9JZQ9	Interferon-induced GTP-binding protein Mx1;Interferon-induced GTP-binding protein Mx1, N-terminally processed	MX1	sp|P20591|MX1_HUMAN Interferon-induced GTP-binding protein Mx1 OS=Homo sapiens GN=MX1 PE=1 SV=4;tr|F8W8T1|F8W8T1_HUMAN Interferon-induced GTP-binding protein Mx1 OS=Homo sapiens GN=MX1 PE=1 SV=1	11	17	17	14	11	14	12	10	10	9	11	14	12	10	10	9	9	12	9	8	8	7	39	39	31.6	75.519	662	662;639;197;201;68;77;134;26;35;125;129	0	96.895	By MS/MS	By MS/MS	By MS/MS	By MS/MS	By MS/MS	By MS/MS	26.4	29.3	27.5	22.2	24.2	20.2	159450000	136590000	110980000	145410000
P35998;C9JLS9	26S protease regulatory subunit 7	PSMC2	sp|P35998|PRS7_HUMAN 26S protease regulatory subunit 7 OS=Homo sapiens GN=PSMC2 PE=1 SV=3	2	12	12	12	6	7	8	4	8	7	6	7	8	4	8	7	6	7	8	4	8	7	33.9	33.9	33.9	48.633	433	433;130	0	37.983	By MS/MS	By MS/MS	By MS/MS	By MS/MS	By MS/MS	By MS/MS	19.6	20.8	27.3	14.5	24	21.5	50941000	57503000	51044000	45631000
P35221;G3XAM7;E5RG03;E5RIB1;E5RHV7;E5RGY6;E5RJ41;A0A0A0MRI5;E5RFM3;E5RJL0;E5RFM5;E5RIE0;E5RJP7;E5RGD2;E5RGY7;A0A0A0MTJ6;Q9UI47	Catenin alpha-1	CTNNA1	sp|P35221|CTNA1_HUMAN Catenin alpha-1 OS=Homo sapiens GN=CTNNA1 PE=1 SV=1;tr|G3XAM7|G3XAM7_HUMAN Catenin (Cadherin-associated protein), alpha 1, 102kDa, isoform CRA_a OS=Homo sapiens GN=CTNNA1 PE=1 SV=1	17	8	8	6	4	6	6	3	5	7	4	6	6	3	5	7	4	6	6	3	5	6	14.2	14.2	11.4	100.07	906	906;841;156;215;123;139;161;569;94;101;110;118;119;128;136;476;895	0	27.156	By MS/MS	By MS/MS	By MS/MS	By MS/MS	By MS/MS	By MS/MS	7.2	11.4	11.4	6.8	10	12.4	25300000	34052000	28593000	20199000
CON__P41361;Q8TCE1;P01008				3	6	6	6	3	3	3	4	1	2	3	3	3	4	1	2	3	3	3	4	1	2	14.4	14.4	14.4	52.347	465	465;259;464	0	20.348	By MS/MS	By MS/MS	By MS/MS	By MS/MS	By matching	By MS/MS	7.3	6.9	8.2	10.1	1.9	5.4	16605000	18376000	16675000	16673000
P55735;A0A0C4DFR6;A8MXL6;E7ERC8	Protein SEC13 homolog	SEC13	sp|P55735|SEC13_HUMAN Protein SEC13 homolog OS=Homo sapiens GN=SEC13 PE=1 SV=3;tr|A0A0C4DFR6|A0A0C4DFR6_HUMAN Protein SEC13 homolog OS=Homo sapiens GN=SEC13 PE=1 SV=1;tr|A8MXL6|A8MXL6_HUMAN Protein SEC13 homolog OS=Homo sapiens GN=SEC13 PE=1 SV=1	4	6	6	6	4	3	5	5	5	4	4	3	5	5	5	4	4	3	5	5	5	4	32	32	32	35.54	322	322;325;284;86	0	50.798	By MS/MS	By MS/MS	By MS/MS	By MS/MS	By MS/MS	By MS/MS	19.6	16.1	26.7	28.6	26.7	19.6	48560000	63376000	52062000	51310000
P0DN76;Q01081;Q8WU68;K7EJH3;K7EJM7;M0QYK5;M0R2N4	Splicing factor U2AF 35 kDa subunit;Splicing factor U2AF 26 kDa subunit	U2AF1;U2AF1L4	sp|P0DN76|U2AF5_HUMAN Splicing factor U2AF 35 kDa subunit-like protein OS=Homo sapiens GN=U2AF1L5 PE=1 SV=1;sp|Q01081|U2AF1_HUMAN Splicing factor U2AF 35 kDa subunit OS=Homo sapiens GN=U2AF1 PE=1 SV=3;sp|Q8WU68|U2AF4_HUMAN Splicing factor U2AF 26 kDa subun	7	4	4	4	4	4	3	2	1	2	4	4	3	2	1	2	4	4	3	2	1	2	22.5	22.5	22.5	27.872	240	240;240;220;39;51;66;97	0	26.135	By MS/MS	By MS/MS	By MS/MS	By MS/MS	By MS/MS	By MS/MS	22.5	22.5	15	9.6	5.8	11.2	26548000	24298000	24512000	23581000
P04843;B7Z4L4;F8WF32	Dolichyl-diphosphooligosaccharide--protein glycosyltransferase subunit 1	RPN1	sp|P04843|RPN1_HUMAN Dolichyl-diphosphooligosaccharide--protein glycosyltransferase subunit 1 OS=Homo sapiens GN=RPN1 PE=1 SV=1;tr|B7Z4L4|B7Z4L4_HUMAN Dolichyl-diphosphooligosaccharide--protein glycosyltransferase subunit 1 OS=Homo sapiens GN=RPN1 PE=1 SV=	3	25	25	25	19	20	18	18	18	20	19	20	18	18	18	20	19	20	18	18	18	20	46.3	46.3	46.3	68.569	607	607;435;121	0	191.3	By MS/MS	By MS/MS	By MS/MS	By MS/MS	By MS/MS	By MS/MS	35.9	41.2	36.4	37.4	37.1	37.9	241370000	238590000	238340000	213620000
Q8NC51	Plasminogen activator inhibitor 1 RNA-binding protein	SERBP1	sp|Q8NC51|PAIRB_HUMAN Plasminogen activator inhibitor 1 RNA-binding protein OS=Homo sapiens GN=SERBP1 PE=1 SV=2	1	7	7	7	7	7	6	7	5	6	7	7	6	7	5	6	7	7	6	7	5	6	24.5	24.5	24.5	44.965	408	408	0	137.11	By MS/MS	By MS/MS	By MS/MS	By MS/MS	By MS/MS	By MS/MS	24.5	24.5	21.3	24.5	17.6	20.8	110070000	104360000	108350000	88186000
Q9BQ67;M0QX71	Glutamate-rich WD repeat-containing protein 1	GRWD1	sp|Q9BQ67|GRWD1_HUMAN Glutamate-rich WD repeat-containing protein 1 OS=Homo sapiens GN=GRWD1 PE=1 SV=1;tr|M0QX71|M0QX71_HUMAN Glutamate-rich WD repeat-containing protein 1 (Fragment) OS=Homo sapiens GN=GRWD1 PE=1 SV=1	2	4	4	4	2	3	2	2	2	2	2	3	2	2	2	2	2	3	2	2	2	2	14.3	14.3	14.3	49.419	446	446;228	0	17.898	By MS/MS	By MS/MS	By MS/MS	By MS/MS	By MS/MS	By MS/MS	7.2	10.8	9	7.2	7.2	7.2	15108000	10886000	12068000	0
O00410;H0Y8C6;E7ETV3;E7EWK4;E7EX05;E7EQT5;E7EV12;C9JMV5;C9JZD8;C9JQT6;E7ESA1;E7ESZ1;E7ETV8;H0Y3V4;C9J875;C9JXE0;C9JZ53;O60518	Importin-5	IPO5	sp|O00410|IPO5_HUMAN Importin-5 OS=Homo sapiens GN=IPO5 PE=1 SV=4;tr|H0Y8C6|H0Y8C6_HUMAN Importin-5 (Fragment) OS=Homo sapiens GN=IPO5 PE=1 SV=1	18	24	24	24	19	20	16	13	18	15	19	20	16	13	18	15	19	20	16	13	18	15	28.7	28.7	28.7	123.63	1097	1097;1099;170;117;119;126;142;165;74;88;98;106;129;182;75;64;77;1105	0	114.47	By MS/MS	By MS/MS	By MS/MS	By MS/MS	By MS/MS	By MS/MS	24.6	25.4	20.3	16.9	22.4	18.2	132580000	127070000	119560000	115970000
E7EPB3;P50914	60S ribosomal protein L14	RPL14	tr|E7EPB3|E7EPB3_HUMAN 60S ribosomal protein L14 OS=Homo sapiens GN=RPL14 PE=1 SV=1;sp|P50914|RL14_HUMAN 60S ribosomal protein L14 OS=Homo sapiens GN=RPL14 PE=1 SV=4	2	5	5	5	4	3	3	4	3	3	4	3	3	4	3	3	4	3	3	4	3	3	42.7	42.7	42.7	14.558	124	124;215	0	51.206	By MS/MS	By MS/MS	By MS/MS	By MS/MS	By MS/MS	By MS/MS	36.3	28.2	28.2	36.3	28.2	28.2	116140000	114530000	146430000	120690000
Q09028;H0YF10;H0YCT5;H0YDK2;H0YEU5;E9PNS2;E9PIC4;E9PNS6	Histone-binding protein RBBP4	RBBP4	sp|Q09028|RBBP4_HUMAN Histone-binding protein RBBP4 OS=Homo sapiens GN=RBBP4 PE=1 SV=3	8	11	11	6	10	9	11	9	8	11	10	9	11	9	8	11	5	4	6	4	3	6	46.4	46.4	36	47.655	425	425;207;180;262;167;62;87;104	0	94.933	By MS/MS	By MS/MS	By MS/MS	By MS/MS	By MS/MS	By MS/MS	38.4	31.1	46.4	31.1	23.8	46.4	200130000	186110000	159370000	158680000
P36578;H3BM89;H3BTP7;H3BU31	60S ribosomal protein L4	RPL4	sp|P36578|RL4_HUMAN 60S ribosomal protein L4 OS=Homo sapiens GN=RPL4 PE=1 SV=5;tr|H3BM89|H3BM89_HUMAN 60S ribosomal protein L4 OS=Homo sapiens GN=RPL4 PE=1 SV=1	4	21	21	21	18	19	21	19	19	20	18	19	21	19	19	20	18	19	21	19	19	20	49.2	49.2	49.2	47.697	427	427;333;170;171	0	214.2	By MS/MS	By MS/MS	By MS/MS	By MS/MS	By MS/MS	By MS/MS	46.1	47.3	49.2	46.1	46.1	47.8	744310000	862590000	905480000	748730000
Q15365	Poly(rC)-binding protein 1	PCBP1	sp|Q15365|PCBP1_HUMAN Poly(rC)-binding protein 1 OS=Homo sapiens GN=PCBP1 PE=1 SV=2	1	14	14	10	14	13	14	12	14	13	14	13	14	12	14	13	10	9	10	8	10	9	71.6	71.6	58.4	37.497	356	356	0	152.54	By MS/MS	By MS/MS	By MS/MS	By MS/MS	By MS/MS	By MS/MS	71.6	64.6	71.6	59	71.6	63.5	338880000	427630000	417400000	357090000
Q9BW27;J3KT10;J3QL54;J3QLD4;J3QLV0;J3KSH3;J3KRC0;F5H0W7;J3QLH0;J3KS87;J3KTC7	Nuclear pore complex protein Nup85	NUP85	sp|Q9BW27|NUP85_HUMAN Nuclear pore complex protein Nup85 OS=Homo sapiens GN=NUP85 PE=1 SV=1;tr|J3KT10|J3KT10_HUMAN Nuclear pore complex protein Nup85 OS=Homo sapiens GN=NUP85 PE=1 SV=1;tr|J3QL54|J3QL54_HUMAN Nuclear pore complex protein Nup85 OS=Homo sapie	11	11	11	11	6	6	6	4	6	8	6	6	6	4	6	8	6	6	6	4	6	8	22.4	22.4	22.4	75.019	656	656;611;544;272;191;120;169;259;302;98;100	0	46.273	By MS/MS	By MS/MS	By MS/MS	By MS/MS	By MS/MS	By MS/MS	12.3	13.6	14	8.8	12.7	17.5	69445000	68712000	45170000	61627000
P62258;K7EM20;B4DJF2;I3L3T1;I3L0W5;K7EIT4	14-3-3 protein epsilon	YWHAE	sp|P62258|1433E_HUMAN 14-3-3 protein epsilon OS=Homo sapiens GN=YWHAE PE=1 SV=1;tr|K7EM20|K7EM20_HUMAN 14-3-3 protein epsilon (Fragment) OS=Homo sapiens GN=YWHAE PE=1 SV=1	6	10	7	7	10	8	9	9	10	9	7	5	6	6	7	6	7	5	6	6	7	6	42.4	32.5	32.5	29.174	255	255;115;94;107;38;109	0	33.904	By MS/MS	By MS/MS	By MS/MS	By MS/MS	By MS/MS	By MS/MS	42.4	35.3	35.7	42	42.4	42	95568000	104490000	99214000	105330000
C9JMC5;I3L3I9;E9PNN6;P30838;A8MYB8;C9JKT2;I3L4E5;I3L1H6;E9PJV0;P48448;P43353	Aldehyde dehydrogenase, dimeric NADP-preferring	ALDH3A1	tr|C9JMC5|C9JMC5_HUMAN Aldehyde dehydrogenase, dimeric NADP-preferring (Fragment) OS=Homo sapiens GN=ALDH3A1 PE=1 SV=1;tr|I3L3I9|I3L3I9_HUMAN Aldehyde dehydrogenase, dimeric NADP-preferring OS=Homo sapiens GN=ALDH3A1 PE=1 SV=1;tr|E9PNN6|E9PNN6_HUMAN Aldehy	11	4	3	3	3	3	4	3	2	3	2	2	3	2	1	2	2	2	3	2	1	2	12.9	9.7	9.7	41.647	372	372;380;396;453;389;259;120;131;148;385;468	0	7.9725	By MS/MS	By MS/MS	By MS/MS	By MS/MS	By MS/MS	By MS/MS	9.7	9.7	12.9	9.7	6.5	9.7	11268000	7703500	10032000	5996900
O15143;C9JBJ7;C9K057;C9J4Z7;F8VXW2;C9JEY1;C9JQM8;C9JFG9;C9J6C8;C9JM51;F8WEB3;C9JTT6	Actin-related protein 2/3 complex subunit 1B	ARPC1B	sp|O15143|ARC1B_HUMAN Actin-related protein 2/3 complex subunit 1B OS=Homo sapiens GN=ARPC1B PE=1 SV=3;tr|C9JBJ7|C9JBJ7_HUMAN Actin-related protein 2/3 complex subunit 1B (Fragment) OS=Homo sapiens GN=ARPC1B PE=1 SV=1;tr|C9K057|C9K057_HUMAN Actin-related p	12	3	3	3	2	3	1	1	1	1	2	3	1	1	1	1	2	3	1	1	1	1	10.8	10.8	10.8	40.949	372	372;102;108;128;130;130;133;133;133;21;32;83	0	8.5959	By matching	By MS/MS	By matching	By matching	By MS/MS	By matching	8.1	10.8	4.6	4.6	4.6	4.6	10240000	13018000	11643000	9856400
Q504U8;E9PFD7;P00533;C9JYS6;J3KTI5;A0A0B4J1Y5;H3BLT0;B4DTR1;J3QLU9;A0A0A0MSE1;P04626;Q15303	Receptor protein-tyrosine kinase;Epidermal growth factor receptor	EGFR	tr|Q504U8|Q504U8_HUMAN Receptor protein-tyrosine kinase OS=Homo sapiens GN=EGFR PE=1 SV=1;tr|E9PFD7|E9PFD7_HUMAN Receptor protein-tyrosine kinase OS=Homo sapiens GN=EGFR PE=1 SV=3;sp|P00533|EGFR_HUMAN Epidermal growth factor receptor OS=Homo sapiens GN=EGF	12	3	3	3	1	3	1	3	1	1	1	3	1	3	1	1	1	3	1	3	1	1	3.8	3.8	3.8	120.69	1091	1091;1165;1210;128;251;657;731;979;1055;1249;1255;1308	0	7.2944	By matching	By MS/MS	By matching	By MS/MS	By matching	By matching	1.7	3.8	1.7	3.8	1.7	1.7	11153000	9905300	8703300	9294300
Q99733;C9J6D1;E9PNW0;E9PJJ2;E9PS34;E9PNJ7;E9PKT8;C9JZI7;E9PKI2;E9PP22;A8MXH2;C9J1B1;H0YCI4	Nucleosome assembly protein 1-like 4	NAP1L4	sp|Q99733|NP1L4_HUMAN Nucleosome assembly protein 1-like 4 OS=Homo sapiens GN=NAP1L4 PE=1 SV=1;tr|C9J6D1|C9J6D1_HUMAN Nucleosome assembly protein 1-like 4 (Fragment) OS=Homo sapiens GN=NAP1L4 PE=1 SV=1;tr|E9PNW0|E9PNW0_HUMAN Nucleosome assembly protein 1-l	13	6	5	5	6	6	5	5	6	6	5	5	4	4	5	5	5	5	4	4	5	5	21.6	18.9	18.9	42.823	375	375;178;107;128;133;140;169;278;78;154;156;101;204	0	17.45	By MS/MS	By MS/MS	By MS/MS	By MS/MS	By MS/MS	By MS/MS	21.6	21.6	18.9	18.7	21.6	21.6	32865000	30125000	28497000	28840000
P49756;E9PQU5	RNA-binding protein 25	RBM25	sp|P49756|RBM25_HUMAN RNA-binding protein 25 OS=Homo sapiens GN=RBM25 PE=1 SV=3	2	3	3	3	2	2	2	2	2	1	2	2	2	2	2	1	2	2	2	2	2	1	4.7	4.7	4.7	100.18	843	843;243	0	23.261	By MS/MS	By MS/MS	By MS/MS	By MS/MS	By MS/MS	By MS/MS	3.8	3.8	3.8	3.8	3.8	1.7	16826000	13898000	13464000	15081000
P34897;H0YIZ0;G3V2Y4;G3V5L0;G3V4W5;G3V2D2;G3V540;P34896	Serine hydroxymethyltransferase, mitochondrial;Serine hydroxymethyltransferase	SHMT2	sp|P34897|GLYM_HUMAN Serine hydroxymethyltransferase, mitochondrial OS=Homo sapiens GN=SHMT2 PE=1 SV=3;tr|H0YIZ0|H0YIZ0_HUMAN Serine hydroxymethyltransferase (Fragment) OS=Homo sapiens GN=SHMT2 PE=1 SV=1;tr|G3V2Y4|G3V2Y4_HUMAN Serine hydroxymethyltransfera	8	5	5	5	3	2	2	3	1	2	3	2	2	3	1	2	3	2	2	3	1	2	12.3	12.3	12.3	55.992	504	504;264;234;215;237;52;192;483	0	27.587	By MS/MS	By MS/MS	By MS/MS	By MS/MS	By MS/MS	By MS/MS	7.9	5.6	5.6	8.3	3.4	5.6	19868000	13418000	13854000	13344000
O95573;F5GWH2;O60488;C9JC11;F5H062	Long-chain-fatty-acid--CoA ligase 3	ACSL3	sp|O95573|ACSL3_HUMAN Long-chain-fatty-acid--CoA ligase 3 OS=Homo sapiens GN=ACSL3 PE=1 SV=3	5	18	18	18	14	13	15	15	10	11	14	13	15	15	10	11	14	13	15	15	10	11	36.4	36.4	36.4	80.419	720	720;141;711;88;95	0	83.092	By MS/MS	By MS/MS	By MS/MS	By MS/MS	By MS/MS	By MS/MS	29.6	26.8	31.1	31	20.4	23.8	163400000	161000000	147460000	146720000
Q9Y3Z3	Deoxynucleoside triphosphate triphosphohydrolase SAMHD1	SAMHD1	sp|Q9Y3Z3|SAMH1_HUMAN Deoxynucleoside triphosphate triphosphohydrolase SAMHD1 OS=Homo sapiens GN=SAMHD1 PE=1 SV=2	1	22	22	22	17	13	17	14	19	17	17	13	17	14	19	17	17	13	17	14	19	17	44.4	44.4	44.4	72.2	626	626	0	120.31	By MS/MS	By MS/MS	By MS/MS	By MS/MS	By MS/MS	By MS/MS	34.8	29.6	34.8	30.8	39.6	38	243050000	216170000	215060000	195260000
P11166	Solute carrier family 2, facilitated glucose transporter member 1	SLC2A1	sp|P11166|GTR1_HUMAN Solute carrier family 2, facilitated glucose transporter member 1 OS=Homo sapiens GN=SLC2A1 PE=1 SV=2	1	4	4	4	3	3	3	4	3	4	3	3	3	4	3	4	3	3	3	4	3	4	11.2	11.2	11.2	54.083	492	492	0	15.052	By MS/MS	By MS/MS	By MS/MS	By MS/MS	By MS/MS	By MS/MS	8.5	8.5	8.5	11.2	8.5	11.2	35643000	29232000	31863000	30689000
O14929	Histone acetyltransferase type B catalytic subunit	HAT1	sp|O14929|HAT1_HUMAN Histone acetyltransferase type B catalytic subunit OS=Homo sapiens GN=HAT1 PE=1 SV=1	1	5	5	5	3	2	2	2	3	3	3	2	2	2	3	3	3	2	2	2	3	3	19.6	19.6	19.6	49.512	419	419	0	18.016	By MS/MS	By MS/MS	By matching	By MS/MS	By MS/MS	By MS/MS	9.8	9.1	10.3	9.1	11.5	11.5	19534000	23260000	20275000	14015000
P27824;D6RGY2;H0Y9Q7;D6RAU8;D6RB85;D6RDP7;D6RAQ8;D6RFL1;H0Y9H1;D6RHJ3;D6RD16	Calnexin	CANX	sp|P27824|CALX_HUMAN Calnexin OS=Homo sapiens GN=CANX PE=1 SV=2	11	17	17	17	12	13	11	13	13	12	12	13	11	13	13	12	12	13	11	13	13	12	32.4	32.4	32.4	67.567	592	592;308;170;134;144;168;107;131;190;79;96	0	95.061	By MS/MS	By MS/MS	By MS/MS	By MS/MS	By MS/MS	By MS/MS	22	23.5	22.3	24.3	24.3	23.3	274620000	229860000	237300000	228680000
H0Y7L2;Q96N67;A0A0C4DGY6;A0A0U1RRC1;A0A0U1RQJ5;A2A369;Q8NF50	Dedicator of cytokinesis protein 7	DOCK7	tr|H0Y7L2|H0Y7L2_HUMAN Dedicator of cytokinesis protein 7 OS=Homo sapiens GN=DOCK7 PE=1 SV=2;sp|Q96N67|DOCK7_HUMAN Dedicator of cytokinesis protein 7 OS=Homo sapiens GN=DOCK7 PE=1 SV=4;tr|A0A0C4DGY6|A0A0C4DGY6_HUMAN Dedicator of cytokinesis protein 7 OS=Ho	7	4	4	4	1	1	1	0	2	3	1	1	1	0	2	3	1	1	1	0	2	3	3.1	3.1	3.1	241.41	2129	2129;2140;803;248;255;1566;2099	0	8.2263	By MS/MS	By matching	By matching		By MS/MS	By MS/MS	1	0.6	1	0	1.9	2.2	6729300	9769000	12251000	0
J3QRD1;P51648;I3L1M4;J3QS00;J3QKK9;J3KTD9;I3L2W1;K7EN73;J3KTG1;C9JGJ2;I3L0X1	Fatty aldehyde dehydrogenase	ALDH3A2	tr|J3QRD1|J3QRD1_HUMAN Fatty aldehyde dehydrogenase OS=Homo sapiens GN=ALDH3A2 PE=1 SV=1;sp|P51648|AL3A2_HUMAN Fatty aldehyde dehydrogenase OS=Homo sapiens GN=ALDH3A2 PE=1 SV=1;tr|I3L1M4|I3L1M4_HUMAN Fatty aldehyde dehydrogenase (Fragment) OS=Homo sapiens	11	8	8	7	4	4	5	7	5	5	4	4	5	7	5	5	3	3	4	6	4	4	26	26	22.9	44.648	393	393;485;162;134;54;62;97;127;146;166;182	0	40.514	By MS/MS	By MS/MS	By MS/MS	By MS/MS	By MS/MS	By MS/MS	14	12.7	18.1	22.4	18.1	16.3	49013000	60045000	46639000	42765000
Q13123;D6REL4;Q9H4P6;E7EQZ7;D6RCQ4;D6RAY9	Protein Red	IK	sp|Q13123|RED_HUMAN Protein Red OS=Homo sapiens GN=IK PE=1 SV=3;tr|D6REL4|D6REL4_HUMAN Protein Red (Fragment) OS=Homo sapiens GN=IK PE=1 SV=6;tr|Q9H4P6|Q9H4P6_HUMAN Clone TCCCIA00142 mRNA sequence OS=Homo sapiens GN=IK PE=1 SV=1;tr|E7EQZ7|E7EQZ7_HUMAN Prot	6	3	3	3	2	1	3	1	1	1	2	1	3	1	1	1	2	1	3	1	1	1	5.2	5.2	5.2	65.601	557	557;212;240;267;107;140	0	7.1681	By MS/MS	By MS/MS	By MS/MS	By matching	By matching	By matching	3.6	2	5.2	1.6	2	2	5401900	4393000	5039100	4484900
P51571;A6NLM8	Translocon-associated protein subunit delta	SSR4	sp|P51571|SSRD_HUMAN Translocon-associated protein subunit delta OS=Homo sapiens GN=SSR4 PE=1 SV=1;tr|A6NLM8|A6NLM8_HUMAN Translocon-associated protein subunit delta OS=Homo sapiens GN=SSR4 PE=1 SV=1	2	4	4	4	4	4	3	2	2	3	4	4	3	2	2	3	4	4	3	2	2	3	28.9	28.9	28.9	18.998	173	173;148	0	12.047	By MS/MS	By MS/MS	By MS/MS	By MS/MS	By MS/MS	By MS/MS	28.9	28.9	23.1	17.3	12.1	23.1	25664000	19715000	27275000	22575000
Q9Y285;K7ER00;K7EPH2;K7ERS0;K7EK06;K7ER16	Phenylalanine--tRNA ligase alpha subunit	FARSA	sp|Q9Y285|SYFA_HUMAN Phenylalanine--tRNA ligase alpha subunit OS=Homo sapiens GN=FARSA PE=1 SV=3;tr|K7ER00|K7ER00_HUMAN Phenylalanine--tRNA ligase alpha subunit OS=Homo sapiens GN=FARSA PE=1 SV=1;tr|K7EPH2|K7EPH2_HUMAN Phenylalanine--tRNA ligase alpha subu	6	6	6	6	3	3	2	3	3	5	3	3	2	3	3	5	3	3	2	3	3	5	21.7	21.7	21.7	57.563	508	508;548;379;159;169;235	0	51.116	By MS/MS	By MS/MS	By MS/MS	By MS/MS	By MS/MS	By MS/MS	7.5	7.5	4.9	7.5	9.6	18.9	16081000	22531000	19847000	16904000
Q9Y5M8;C9J5Z8;H7C4H2	Signal recognition particle receptor subunit beta	SRPRB	sp|Q9Y5M8|SRPRB_HUMAN Signal recognition particle receptor subunit beta OS=Homo sapiens GN=SRPRB PE=1 SV=3	3	3	3	3	1	2	2	1	3	1	1	2	2	1	3	1	1	2	2	1	3	1	19.9	19.9	19.9	29.702	271	271;92;160	0	13.929	By matching	By matching	By matching	By matching	By MS/MS	By matching	7	12.9	12.9	5.9	19.9	7	13601000	15057000	10766000	7454900
P12956;B1AHC9	X-ray repair cross-complementing protein 6	XRCC6	sp|P12956|XRCC6_HUMAN X-ray repair cross-complementing protein 6 OS=Homo sapiens GN=XRCC6 PE=1 SV=2;tr|B1AHC9|B1AHC9_HUMAN X-ray repair cross-complementing protein 6 OS=Homo sapiens GN=XRCC6 PE=1 SV=1	2	27	27	27	23	23	26	21	22	21	23	23	26	21	22	21	23	23	26	21	22	21	48.4	48.4	48.4	69.842	609	609;559	0	202.03	By MS/MS	By MS/MS	By MS/MS	By MS/MS	By MS/MS	By MS/MS	41.5	42.7	45.6	39.9	39.1	39.7	392650000	397690000	383440000	368120000
P17858	ATP-dependent 6-phosphofructokinase, liver type	PFKL	sp|P17858|PFKAL_HUMAN ATP-dependent 6-phosphofructokinase, liver type OS=Homo sapiens GN=PFKL PE=1 SV=6	1	7	4	4	6	6	5	6	6	5	4	3	2	4	4	3	4	3	2	4	4	3	12.2	7.4	7.4	85.018	780	780	0	28.784	By MS/MS	By MS/MS	By MS/MS	By MS/MS	By MS/MS	By MS/MS	9.7	10.8	8.6	9.7	9.7	7.6	25258000	31211000	19479000	24337000
CON__Q3SZR3				1	8	8	8	7	6	6	7	7	6	7	6	6	7	7	6	7	6	6	7	7	6	38.6	38.6	38.6	23.182	202	202	0	40.648	By MS/MS	By MS/MS	By MS/MS	By MS/MS	By MS/MS	By MS/MS	38.1	34.2	34.7	34.7	38.1	34.2	71403000	68644000	73890000	65991000
P48681	Nestin	NES	sp|P48681|NEST_HUMAN Nestin OS=Homo sapiens GN=NES PE=1 SV=2	1	3	3	3	0	1	0	1	2	2	0	1	0	1	2	2	0	1	0	1	2	2	2.7	2.7	2.7	177.44	1621	1621	0	6.894		By matching		By matching	By MS/MS	By MS/MS	0	0.9	0	0.9	1.7	1.9	0	17978000	0	4114300
Q14444;A0A087X082;E9PLA9;G3V153	Caprin-1	CAPRIN1	sp|Q14444|CAPR1_HUMAN Caprin-1 OS=Homo sapiens GN=CAPRIN1 PE=1 SV=2;tr|A0A087X082|A0A087X082_HUMAN Caprin-1 OS=Homo sapiens GN=CAPRIN1 PE=1 SV=1;tr|E9PLA9|E9PLA9_HUMAN Caprin-1 (Fragment) OS=Homo sapiens GN=CAPRIN1 PE=1 SV=1;tr|G3V153|G3V153_HUMAN Caprin-1	4	8	8	8	6	4	7	5	4	5	6	4	7	5	4	5	6	4	7	5	4	5	21.6	21.6	21.6	78.365	709	709;649;186;628	0	51.898	By MS/MS	By MS/MS	By MS/MS	By MS/MS	By MS/MS	By MS/MS	19	15.4	20.6	16.4	15.4	13.3	71086000	74304000	73937000	63121000
P28066	Proteasome subunit alpha type-5	PSMA5	sp|P28066|PSA5_HUMAN Proteasome subunit alpha type-5 OS=Homo sapiens GN=PSMA5 PE=1 SV=3	1	5	5	5	4	4	2	2	3	4	4	4	2	2	3	4	4	4	2	2	3	4	28.2	28.2	28.2	26.411	241	241	0	13.321	By matching	By MS/MS	By MS/MS	By MS/MS	By MS/MS	By MS/MS	23.2	23.2	9.5	9.5	17.4	23.2	21968000	23226000	30234000	19421000
J3QT28;O43684;J3QSX4	Mitotic checkpoint protein BUB3	BUB3	tr|J3QT28|J3QT28_HUMAN Mitotic checkpoint protein BUB3 (Fragment) OS=Homo sapiens GN=BUB3 PE=1 SV=1;sp|O43684|BUB3_HUMAN Mitotic checkpoint protein BUB3 OS=Homo sapiens GN=BUB3 PE=1 SV=1;tr|J3QSX4|J3QSX4_HUMAN Mitotic checkpoint protein BUB3 OS=Homo sapien	3	8	8	8	3	5	4	4	4	5	3	5	4	4	4	5	3	5	4	4	4	5	40.6	40.6	40.6	31.703	278	278;328;145	0	21.928	By MS/MS	By MS/MS	By MS/MS	By MS/MS	By MS/MS	By MS/MS	16.9	27	27	22.3	17.3	31.7	26559000	30521000	29776000	23828000
A0A087WX29;Q13148;K7EJM5;K7EN94;B1AKP7;G3V162;A0A087X260;A0A087WYY0;A0A087WXQ5;A0A087WV68	TAR DNA-binding protein 43	TARDBP	tr|A0A087WX29|A0A087WX29_HUMAN TAR DNA-binding protein 43 (Fragment) OS=Homo sapiens GN=TARDBP PE=1 SV=1;sp|Q13148|TADBP_HUMAN TAR DNA-binding protein 43 OS=Homo sapiens GN=TARDBP PE=1 SV=1;tr|K7EJM5|K7EJM5_HUMAN TAR DNA-binding protein 43 (Fragment) OS=Ho	10	3	3	3	3	3	3	3	3	3	3	3	3	3	3	3	3	3	3	3	3	3	17.3	17.3	17.3	26.743	243	243;414;201;276;295;298;301;304;200;212	0	24.525	By MS/MS	By MS/MS	By MS/MS	By MS/MS	By MS/MS	By MS/MS	17.3	17.3	17.3	17.3	17.3	17.3	30238000	41176000	23621000	28526000
A0A087WUK2;O14979	Heterogeneous nuclear ribonucleoprotein D-like	HNRNPDL	tr|A0A087WUK2|A0A087WUK2_HUMAN Heterogeneous nuclear ribonucleoprotein D-like OS=Homo sapiens GN=HNRNPDL PE=1 SV=1;sp|O14979|HNRDL_HUMAN Heterogeneous nuclear ribonucleoprotein D-like OS=Homo sapiens GN=HNRNPDL PE=1 SV=3	2	5	4	4	4	3	3	3	3	4	3	2	2	2	2	3	3	2	2	2	2	3	16.3	14	14	40.04	363	363;420	0	10.277	By MS/MS	By MS/MS	By MS/MS	By MS/MS	By MS/MS	By MS/MS	12.1	8.5	8.5	10.7	10.7	12.9	13401000	17183000	11579000	12698000
P43304;F5GYK7	Glycerol-3-phosphate dehydrogenase, mitochondrial	GPD2	sp|P43304|GPDM_HUMAN Glycerol-3-phosphate dehydrogenase, mitochondrial OS=Homo sapiens GN=GPD2 PE=1 SV=3	2	6	6	6	3	3	3	4	4	3	3	3	3	4	4	3	3	3	3	4	4	3	14.7	14.7	14.7	80.852	727	727;379	0	25.737	By MS/MS	By MS/MS	By MS/MS	By MS/MS	By MS/MS	By MS/MS	7.3	8.7	7.3	8.9	11.7	8.7	23425000	37330000	35068000	30108000
Q01955	Collagen alpha-3(IV) chain;Tumstatin	COL4A3	sp|Q01955|CO4A3_HUMAN Collagen alpha-3(IV) chain OS=Homo sapiens GN=COL4A3 PE=1 SV=3	1	4	4	4	4	3	4	2	4	4	4	3	4	2	4	4	4	3	4	2	4	4	4.4	4.4	4.4	161.81	1670	1670	0	18.418	By MS/MS	By MS/MS	By MS/MS	By MS/MS	By MS/MS	By MS/MS	4.4	3.5	4.4	1.4	4.4	4.4	38891000	38902000	34716000	30996000
O95373;E9PLB2;E9PLJ0	Importin-7	IPO7	sp|O95373|IPO7_HUMAN Importin-7 OS=Homo sapiens GN=IPO7 PE=1 SV=1	3	18	18	18	15	13	14	15	13	14	15	13	14	15	13	14	15	13	14	15	13	14	24.4	24.4	24.4	119.52	1038	1038;131;64	0	167.02	By MS/MS	By MS/MS	By MS/MS	By MS/MS	By MS/MS	By MS/MS	21.3	18.3	20.7	22	19.7	21.4	194320000	190520000	195230000	173780000
B9A067;Q16891;C9J406;H7C463;A0A087WYS0;D6RAW4	MICOS complex subunit MIC60	IMMT	tr|B9A067|B9A067_HUMAN MICOS complex subunit MIC60 OS=Homo sapiens GN=IMMT PE=1 SV=2;sp|Q16891|MIC60_HUMAN MICOS complex subunit MIC60 OS=Homo sapiens GN=IMMT PE=1 SV=1;tr|C9J406|C9J406_HUMAN MICOS complex subunit MIC60 OS=Homo sapiens GN=IMMT PE=1 SV=1;tr	6	18	18	18	12	11	13	15	15	12	12	11	13	15	15	12	12	11	13	15	15	12	32.2	32.2	32.2	78.973	711	711;758;659;613;372;147	0	85.565	By MS/MS	By MS/MS	By MS/MS	By MS/MS	By MS/MS	By MS/MS	20.5	18.8	22.5	28.7	26.4	24.1	159130000	152160000	161860000	127640000
E7EWP2;O75962;E7EPJ7;F5H228;A0A087X139;C9IZQ6;H7BXZ5;J3QSW6;O60229	Triple functional domain protein	TRIO	tr|E7EWP2|E7EWP2_HUMAN Triple functional domain protein OS=Homo sapiens GN=TRIO PE=1 SV=2;sp|O75962|TRIO_HUMAN Triple functional domain protein OS=Homo sapiens GN=TRIO PE=1 SV=2;tr|E7EPJ7|E7EPJ7_HUMAN Triple functional domain protein (Fragment) OS=Homo sap	9	8	8	8	4	5	4	5	4	6	4	5	4	5	4	6	4	5	4	5	4	6	4.9	4.9	4.9	262.68	2309	2309;3097;2546;1508;255;1654;2955;2986;2985	0	28.83	By matching	By MS/MS	By MS/MS	By MS/MS	By MS/MS	By MS/MS	2.3	3.4	2.6	3.3	2.9	3.7	32945000	23021000	29449000	24826000
P21333;Q5HY54;Q60FE5;A0A087WWY3;F8WE98;H0Y5C6;H0Y5F3;H7C2E7	Filamin-A	FLNA	sp|P21333|FLNA_HUMAN Filamin-A OS=Homo sapiens GN=FLNA PE=1 SV=4;tr|Q5HY54|Q5HY54_HUMAN Filamin-A OS=Homo sapiens GN=FLNA PE=1 SV=1;tr|Q60FE5|Q60FE5_HUMAN Filamin A OS=Homo sapiens GN=FLNA PE=1 SV=1;tr|A0A087WWY3|A0A087WWY3_HUMAN Filamin-A OS=Homo sapiens	8	117	117	104	108	104	105	102	106	107	108	104	105	102	106	107	98	93	93	89	94	96	61.7	61.7	57.7	280.74	2647	2647;2607;2620;2315;604;281;232;90	0	323.31	By MS/MS	By MS/MS	By MS/MS	By MS/MS	By MS/MS	By MS/MS	58.3	56.7	55.9	55.5	57.8	57.5	4101100000	4035100000	4114800000	3406100000
O43390;B4DT28	Heterogeneous nuclear ribonucleoprotein R	HNRNPR	sp|O43390|HNRPR_HUMAN Heterogeneous nuclear ribonucleoprotein R OS=Homo sapiens GN=HNRNPR PE=1 SV=1;tr|B4DT28|B4DT28_HUMAN Heterogeneous nuclear ribonucleoprotein R OS=Homo sapiens GN=HNRNPR PE=1 SV=1	2	19	12	12	16	18	15	14	13	13	10	12	9	8	7	7	10	12	9	8	7	7	32.4	21.8	21.8	70.942	633	633;494	0	67.092	By MS/MS	By MS/MS	By MS/MS	By MS/MS	By MS/MS	By MS/MS	27.6	30.5	27.3	25.4	25.6	25.4	111610000	90882000	92403000	91386000
Q14152	Eukaryotic translation initiation factor 3 subunit A	EIF3A	sp|Q14152|EIF3A_HUMAN Eukaryotic translation initiation factor 3 subunit A OS=Homo sapiens GN=EIF3A PE=1 SV=1	1	12	12	12	9	11	9	8	7	9	9	11	9	8	7	9	9	11	9	8	7	9	10.7	10.7	10.7	166.57	1382	1382	0	33.281	By MS/MS	By MS/MS	By MS/MS	By MS/MS	By MS/MS	By MS/MS	8.5	10.2	8.5	8	7.2	7.5	70431000	58289000	58938000	50588000
A0A087WVQ6;Q00610;J3KS13;A0A087WX41;P53675;J3KSQ2;K7EJJ5;J3KRF5;J3QL20;F5H5N6	Clathrin heavy chain;Clathrin heavy chain 1	CLTC	tr|A0A087WVQ6|A0A087WVQ6_HUMAN Clathrin heavy chain OS=Homo sapiens GN=CLTC PE=1 SV=1;sp|Q00610|CLH1_HUMAN Clathrin heavy chain 1 OS=Homo sapiens GN=CLTC PE=1 SV=5	10	65	65	65	52	56	54	46	47	50	52	56	54	46	47	50	52	56	54	46	47	50	48.8	48.8	48.8	192.06	1679	1679;1675;612;1260;1640;122;222;131;97;169	0	323.31	By MS/MS	By MS/MS	By MS/MS	By MS/MS	By MS/MS	By MS/MS	41.1	43.4	40.1	37.5	37.7	37.3	1097800000	1081900000	1023300000	910950000
M0R0Y2;P54920;M0R2M1;M0QZM9;M0QZN5;M0R031;M0R213;A0A087WZQ7;Q9H115	Alpha-soluble NSF attachment protein	NAPA	tr|M0R0Y2|M0R0Y2_HUMAN Alpha-soluble NSF attachment protein OS=Homo sapiens GN=NAPA PE=1 SV=1;sp|P54920|SNAA_HUMAN Alpha-soluble NSF attachment protein OS=Homo sapiens GN=NAPA PE=1 SV=3;tr|M0R2M1|M0R2M1_HUMAN Alpha-soluble NSF attachment protein (Fragment)	9	3	3	3	0	0	1	1	2	1	0	0	1	1	2	1	0	0	1	1	2	1	13.3	13.3	13.3	29.163	256	256;295;268;35;60;74;83;302;298	0	5.5904			By matching	By MS/MS	By MS/MS	By MS/MS	0	0	4.3	4.3	9.4	3.9	0	0	4366500	0
Q9BVP2	Guanine nucleotide-binding protein-like 3	GNL3	sp|Q9BVP2|GNL3_HUMAN Guanine nucleotide-binding protein-like 3 OS=Homo sapiens GN=GNL3 PE=1 SV=2	1	5	5	5	4	4	3	4	2	4	4	4	3	4	2	4	4	4	3	4	2	4	13.1	13.1	13.1	61.992	549	549	0	13.977	By MS/MS	By MS/MS	By MS/MS	By MS/MS	By MS/MS	By MS/MS	11.1	11.1	6.7	11.1	4.7	11.1	19402000	15842000	16272000	15866000
Q99615;K7EPP7;K7ESP1;K7EIH8;K7EJ24;K7EJL5;K7EN19;K7EJV7;K7ER44	DnaJ homolog subfamily C member 7	DNAJC7	sp|Q99615|DNJC7_HUMAN DnaJ homolog subfamily C member 7 OS=Homo sapiens GN=DNAJC7 PE=1 SV=2;tr|K7EPP7|K7EPP7_HUMAN DnaJ homolog subfamily C member 7 OS=Homo sapiens GN=DNAJC7 PE=1 SV=1;tr|K7ESP1|K7ESP1_HUMAN DnaJ homolog subfamily C member 7 (Fragment) OS=	9	4	4	4	2	3	1	1	2	2	2	3	1	1	2	2	2	3	1	1	2	2	10.3	10.3	10.3	56.44	494	494;253;258;262;89;102;104;113;128	0	9.3721	By matching	By MS/MS	By MS/MS	By MS/MS	By MS/MS	By MS/MS	5.5	8.5	3	2.6	5.5	5.5	13918000	10042000	11385000	9764800
J3KNL6;F1T0I1;O15027;X6RGP5;A0A0C4DH09;Q8N9G1	Protein transport protein Sec16A	SEC16A	tr|J3KNL6|J3KNL6_HUMAN Protein transport protein Sec16A OS=Homo sapiens GN=SEC16A PE=1 SV=1;tr|F1T0I1|F1T0I1_HUMAN Protein transport protein Sec16A OS=Homo sapiens GN=SEC16A PE=1 SV=1;sp|O15027|SC16A_HUMAN Protein transport protein Sec16A OS=Homo sapiens G	6	48	48	48	16	19	17	15	16	18	16	19	17	15	16	18	16	19	17	15	16	18	32.4	32.4	32.4	251.89	2357	2357;2334;2179;1059;751;385	0	271.12	By MS/MS	By MS/MS	By MS/MS	By MS/MS	By MS/MS	By MS/MS	9.8	11.5	10.4	10.4	11	12.6	209870000	206220000	196360000	180630000
Q92973;E7EW37;O14787;A0A075B780;K7ENW1;K7ESC1;S4R398	Transportin-1	TNPO1	sp|Q92973|TNPO1_HUMAN Transportin-1 OS=Homo sapiens GN=TNPO1 PE=1 SV=2	7	17	17	17	13	14	14	11	11	13	13	14	14	11	11	13	13	14	14	11	11	13	26.2	26.2	26.2	102.35	898	898;136;897;766;85;109;193	0	111.59	By MS/MS	By MS/MS	By MS/MS	By MS/MS	By MS/MS	By MS/MS	21.5	22.8	22.5	19.2	18.8	21.7	203330000	180330000	196990000	159150000
P00367;P49448	Glutamate dehydrogenase 1, mitochondrial;Glutamate dehydrogenase 2, mitochondrial	GLUD1;GLUD2	sp|P00367|DHE3_HUMAN Glutamate dehydrogenase 1, mitochondrial OS=Homo sapiens GN=GLUD1 PE=1 SV=2;sp|P49448|DHE4_HUMAN Glutamate dehydrogenase 2, mitochondrial OS=Homo sapiens GN=GLUD2 PE=1 SV=2	2	11	11	11	10	9	7	8	9	7	10	9	7	8	9	7	10	9	7	8	9	7	24.9	24.9	24.9	61.397	558	558;558	0	40.209	By MS/MS	By MS/MS	By MS/MS	By MS/MS	By MS/MS	By MS/MS	22.8	22.8	19.7	19.2	22.8	17.2	62389000	80308000	50163000	55153000
O95864	Fatty acid desaturase 2	FADS2	sp|O95864|FADS2_HUMAN Fatty acid desaturase 2 OS=Homo sapiens GN=FADS2 PE=1 SV=1	1	5	5	5	3	3	3	4	3	3	3	3	3	4	3	3	3	3	3	4	3	3	14.2	14.2	14.2	52.259	444	444	0	34.302	By MS/MS	By MS/MS	By MS/MS	By MS/MS	By MS/MS	By MS/MS	9.2	10.6	10.6	12.2	10.6	10.6	41200000	61312000	31517000	30238000
Q8IXB1;E7EP04;A0A087WXH7;H7C1G0	DnaJ homolog subfamily C member 10	DNAJC10	sp|Q8IXB1|DJC10_HUMAN DnaJ homolog subfamily C member 10 OS=Homo sapiens GN=DNAJC10 PE=1 SV=2	4	8	8	8	6	4	6	4	4	6	6	4	6	4	4	6	6	4	6	4	4	6	13.6	13.6	13.6	91.079	793	793;275;177;121	0	21.116	By MS/MS	By MS/MS	By MS/MS	By MS/MS	By MS/MS	By MS/MS	9	6.3	11	5.3	6.1	11	34532000	28011000	31768000	26180000
P62987;J3QS39;J3QTR3;F5H6Q2;F5GYU3;F5H2Z3;M0R2S1;F5H265;B4DV12;F5H388;F5H747;F5GXK7;J3QKN0;Q5PY61;Q96C32;P62979;P0CG47;P0CG48;M0R1M6;M0R1V7;F5GZ39;J3QSA3	Ubiquitin-60S ribosomal protein L40;Ubiquitin;60S ribosomal protein L40;Ubiquitin-40S ribosomal protein S27a;Ubiquitin;40S ribosomal protein S27a;Polyubiquitin-B;Ubiquitin;Polyubiquitin-C;Ubiquitin	UBA52;UBB;RPS27A;UBC	sp|P62987|RL40_HUMAN Ubiquitin-60S ribosomal protein L40 OS=Homo sapiens GN=UBA52 PE=1 SV=2;tr|J3QS39|J3QS39_HUMAN Polyubiquitin-B (Fragment) OS=Homo sapiens GN=UBB PE=1 SV=1;tr|J3QTR3|J3QTR3_HUMAN Ubiquitin-40S ribosomal protein S27a (Fragment) OS=Homo sa	22	8	8	8	7	7	7	5	7	7	7	7	7	5	7	7	7	7	7	5	7	7	53.9	53.9	53.9	14.728	128	128;93;106;123;134;136;138;149;153;155;161;169;206;229;305;156;229;685;114;63;61;43	0	108.76	By MS/MS	By MS/MS	By MS/MS	By MS/MS	By MS/MS	By MS/MS	46.1	46.1	53.9	46.1	46.1	46.1	442610000	392910000	409170000	413300000
O75821;K7ENA8;K7EP16;K7EL20;K7ER90	Eukaryotic translation initiation factor 3 subunit G	EIF3G	sp|O75821|EIF3G_HUMAN Eukaryotic translation initiation factor 3 subunit G OS=Homo sapiens GN=EIF3G PE=1 SV=2;tr|K7ENA8|K7ENA8_HUMAN Eukaryotic translation initiation factor 3 subunit G (Fragment) OS=Homo sapiens GN=EIF3G PE=1 SV=1;tr|K7EP16|K7EP16_HUMAN E	5	5	5	5	1	4	3	2	3	2	1	4	3	2	3	2	1	4	3	2	3	2	19.4	19.4	19.4	35.611	320	320;289;118;263;227	0	16.041	By MS/MS	By MS/MS	By MS/MS	By MS/MS	By MS/MS	By MS/MS	5	16.6	11.6	9.4	12.2	9.4	25497000	44546000	28002000	18355000
G3V4W0;B4DY08;B2R5W2;G3V4C1;G3V2Q1;P07910;G3V576;G3V555;G3V575;G3V5X6;G3V3K6;G3V251;B4DSU6;G3V5V7;G3V2D6;A0A0G2JPF8;A0A0G2JNQ3;P0DMR1;O60812;B7ZW38;B2RXH8;G3V4M8;G3V2H6;E5RG71;B3KT61;Q86SE5	Heterogeneous nuclear ribonucleoproteins C1/C2	HNRNPC	tr|G3V4W0|G3V4W0_HUMAN Heterogeneous nuclear ribonucleoproteins C1/C2 (Fragment) OS=Homo sapiens GN=HNRNPC PE=1 SV=1;tr|B4DY08|B4DY08_HUMAN Heterogeneous nuclear ribonucleoproteins C1/C2 OS=Homo sapiens GN=HNRNPC PE=1 SV=1;tr|B2R5W2|B2R5W2_HUMAN Heterogene	26	13	13	13	13	11	11	13	12	13	13	11	11	13	12	13	13	11	11	13	12	13	45.4	45.4	45.4	28.916	262	262;288;290;292;305;306;231;175;187;117;121;126;147;180;214;293;293;293;293;293;293;66;54;85;280;291	0	234.55	By MS/MS	By MS/MS	By MS/MS	By MS/MS	By MS/MS	By MS/MS	45.4	42.4	42.4	45.4	42.7	45.4	343300000	367010000	366320000	314350000
Q12769;G3V198;E9PR16	Nuclear pore complex protein Nup160	NUP160	sp|Q12769|NU160_HUMAN Nuclear pore complex protein Nup160 OS=Homo sapiens GN=NUP160 PE=1 SV=3;tr|G3V198|G3V198_HUMAN Nuclear pore complex protein Nup160 (Fragment) OS=Homo sapiens GN=NUP160 PE=1 SV=2;tr|E9PR16|E9PR16_HUMAN Nuclear pore complex protein Nup1	3	21	21	21	16	16	15	16	16	13	16	16	15	16	16	13	16	16	15	16	16	13	24.1	24.1	24.1	162.12	1436	1436;1314;1123	0	123.46	By MS/MS	By MS/MS	By MS/MS	By MS/MS	By MS/MS	By MS/MS	18	16.7	15.3	17.5	19.4	15.1	189890000	190910000	151950000	143080000
P61353;K7ELC7;K7EQQ9;K7ERY7	60S ribosomal protein L27	RPL27	sp|P61353|RL27_HUMAN 60S ribosomal protein L27 OS=Homo sapiens GN=RPL27 PE=1 SV=2;tr|K7ELC7|K7ELC7_HUMAN 60S ribosomal protein L27 (Fragment) OS=Homo sapiens GN=RPL27 PE=1 SV=1;tr|K7EQQ9|K7EQQ9_HUMAN 60S ribosomal protein L27 OS=Homo sapiens GN=RPL27 PE=1	4	5	5	5	5	5	5	5	5	5	5	5	5	5	5	5	5	5	5	5	5	5	42.6	42.6	42.6	15.798	136	136;144;80;40	0	69.247	By MS/MS	By MS/MS	By MS/MS	By MS/MS	By MS/MS	By MS/MS	42.6	42.6	42.6	42.6	42.6	42.6	79638000	86213000	111610000	75241000
E9PF10;O75694	Nuclear pore complex protein Nup155	NUP155	tr|E9PF10|E9PF10_HUMAN Nuclear pore complex protein Nup155 OS=Homo sapiens GN=NUP155 PE=1 SV=1;sp|O75694|NU155_HUMAN Nuclear pore complex protein Nup155 OS=Homo sapiens GN=NUP155 PE=1 SV=1	2	13	13	13	8	9	9	10	11	7	8	9	9	10	11	7	8	9	9	10	11	7	13.1	13.1	13.1	148.09	1327	1327;1391	0	57.552	By MS/MS	By MS/MS	By MS/MS	By MS/MS	By MS/MS	By MS/MS	8.4	9.4	9.7	10.2	11.5	8.1	60006000	66038000	59087000	56152000
P33176;A0A0G2JMZ6;J3KNA1;O60282;Q12840	Kinesin-1 heavy chain	KIF5B	sp|P33176|KINH_HUMAN Kinesin-1 heavy chain OS=Homo sapiens GN=KIF5B PE=1 SV=1	5	6	6	6	2	3	3	3	3	2	2	3	3	3	3	2	2	3	3	3	3	2	8.6	8.6	8.6	109.68	963	963;860;943;957;1032	0	13.104	By MS/MS	By MS/MS	By MS/MS	By MS/MS	By MS/MS	By MS/MS	3.2	4.9	4.9	4.9	4.6	3.2	9505300	7067300	10632000	7815300
P40939;H0YFD6	Trifunctional enzyme subunit alpha, mitochondrial;Long-chain enoyl-CoA hydratase;Long chain 3-hydroxyacyl-CoA dehydrogenase	HADHA	sp|P40939|ECHA_HUMAN Trifunctional enzyme subunit alpha, mitochondrial OS=Homo sapiens GN=HADHA PE=1 SV=2	2	20	20	20	12	15	12	12	12	13	12	15	12	12	12	13	12	15	12	12	12	13	37.9	37.9	37.9	82.999	763	763;250	0	116.91	By MS/MS	By MS/MS	By MS/MS	By MS/MS	By MS/MS	By MS/MS	21.9	29.2	19.8	23.2	21.1	25.3	146980000	134060000	138850000	130750000
Q08J23;A0A140T9Y7	tRNA (cytosine(34)-C(5))-methyltransferase	NSUN2	sp|Q08J23|NSUN2_HUMAN tRNA (cytosine(34)-C(5))-methyltransferase OS=Homo sapiens GN=NSUN2 PE=1 SV=2	2	16	16	16	15	9	9	11	12	9	15	9	9	11	12	9	15	9	9	11	12	9	31.7	31.7	31.7	86.47	767	767;202	0	44.475	By MS/MS	By MS/MS	By MS/MS	By MS/MS	By MS/MS	By MS/MS	29.3	15.5	16.4	19.3	21.3	14.9	76431000	67901000	71347000	58592000
P35613;A0A087X2B5;A0A087WUV8;I3L192;R4GMX5;R4GN83	Basigin	BSG	sp|P35613|BASI_HUMAN Basigin OS=Homo sapiens GN=BSG PE=1 SV=2;tr|A0A087X2B5|A0A087X2B5_HUMAN Basigin (Fragment) OS=Homo sapiens GN=BSG PE=1 SV=1;tr|A0A087WUV8|A0A087WUV8_HUMAN Basigin OS=Homo sapiens GN=BSG PE=1 SV=1;tr|I3L192|I3L192_HUMAN Basigin (Fragmen	6	7	7	7	7	5	5	6	6	6	7	5	5	6	6	6	7	5	5	6	6	6	29.4	29.4	29.4	42.2	385	385;221;189;161;84;52	0	36.307	By MS/MS	By MS/MS	By MS/MS	By MS/MS	By MS/MS	By MS/MS	29.4	22.3	16.9	26.8	26.8	24.9	105470000	97234000	115080000	88293000
Q6R327;D6R9S6	Rapamycin-insensitive companion of mTOR	RICTOR	sp|Q6R327|RICTR_HUMAN Rapamycin-insensitive companion of mTOR OS=Homo sapiens GN=RICTOR PE=1 SV=1	2	9	9	9	3	6	5	4	4	5	3	6	5	4	4	5	3	6	5	4	4	5	8.1	8.1	8.1	192.22	1708	1708;225	0	40.38	By MS/MS	By MS/MS	By MS/MS	By MS/MS	By MS/MS	By MS/MS	2.7	5.7	5	3.7	4	4.4	25912000	25110000	24816000	22877000
Q15646;H0YGP3	2-5-oligoadenylate synthase-like protein	OASL	sp|Q15646|OASL_HUMAN 2-5-oligoadenylate synthase-like protein OS=Homo sapiens GN=OASL PE=1 SV=2	2	10	10	10	7	5	9	5	7	8	7	5	9	5	7	8	7	5	9	5	7	8	32.1	32.1	32.1	59.225	514	514;153	0	50.259	By MS/MS	By MS/MS	By MS/MS	By MS/MS	By MS/MS	By MS/MS	22.2	16.1	28	16.9	22.4	26.8	42723000	47983000	58852000	44657000
P78371;F5GWF6;F8VQ14	T-complex protein 1 subunit beta	CCT2	sp|P78371|TCPB_HUMAN T-complex protein 1 subunit beta OS=Homo sapiens GN=CCT2 PE=1 SV=4;tr|F5GWF6|F5GWF6_HUMAN T-complex protein 1 subunit beta OS=Homo sapiens GN=CCT2 PE=1 SV=2;tr|F8VQ14|F8VQ14_HUMAN T-complex protein 1 subunit beta OS=Homo sapiens GN=CCT	3	20	20	20	14	14	13	14	12	14	14	14	13	14	12	14	14	14	13	14	12	14	51.4	51.4	51.4	57.488	535	535;530;416	0	107.58	By MS/MS	By MS/MS	By MS/MS	By MS/MS	By MS/MS	By MS/MS	38.5	39.1	34.2	38.1	32.1	38.5	159570000	193450000	200270000	155700000
P38646;D6RJI2;H0YBG6;D6RA73;H0Y8S0	Stress-70 protein, mitochondrial	HSPA9	sp|P38646|GRP75_HUMAN Stress-70 protein, mitochondrial OS=Homo sapiens GN=HSPA9 PE=1 SV=2	5	41	40	40	39	39	38	35	39	41	38	38	37	34	38	40	38	38	37	34	38	40	61.6	60.5	60.5	73.68	679	679;95;163;62;102	0	323.31	By MS/MS	By MS/MS	By MS/MS	By MS/MS	By MS/MS	By MS/MS	56.4	59.5	56	56	58	61.6	3203500000	3031800000	3078100000	2648000000
P31930	Cytochrome b-c1 complex subunit 1, mitochondrial	UQCRC1	sp|P31930|QCR1_HUMAN Cytochrome b-c1 complex subunit 1, mitochondrial OS=Homo sapiens GN=UQCRC1 PE=1 SV=3	1	3	3	3	1	2	2	2	1	1	1	2	2	2	1	1	1	2	2	2	1	1	12.5	12.5	12.5	52.645	480	480	0	5.6444	By MS/MS	By MS/MS	By matching	By MS/MS	By matching	By matching	4	10	10	6.5	4	4	21490000	20099000	13975000	14244000
Q14974;J3KTM9;J3QR48;J3QKQ5;J3KS06;J3QRG4	Importin subunit beta-1	KPNB1	sp|Q14974|IMB1_HUMAN Importin subunit beta-1 OS=Homo sapiens GN=KPNB1 PE=1 SV=2;tr|J3KTM9|J3KTM9_HUMAN Importin subunit beta-1 (Fragment) OS=Homo sapiens GN=KPNB1 PE=1 SV=1	6	24	24	24	19	20	22	17	16	21	19	20	22	17	16	21	19	20	22	17	16	21	36.2	36.2	36.2	97.169	876	876;690;149;248;22;60	0	231.24	By MS/MS	By MS/MS	By MS/MS	By MS/MS	By MS/MS	By MS/MS	29.6	31.1	34.1	26.7	24.5	31.6	347270000	358200000	382380000	314260000
Q01813;B1APP8;B1APP6;H0Y757;Q5VSR5;V9GY25;V9GYV7;H0Y3Y3	ATP-dependent 6-phosphofructokinase, platelet type	PFKP	sp|Q01813|PFKAP_HUMAN ATP-dependent 6-phosphofructokinase, platelet type OS=Homo sapiens GN=PFKP PE=1 SV=2	8	23	23	20	19	22	20	18	17	19	19	22	20	18	17	19	17	19	17	16	15	17	46.2	46.2	41.5	85.595	784	784;202;240;103;210;118;113;166	0	243.46	By MS/MS	By MS/MS	By MS/MS	By MS/MS	By MS/MS	By MS/MS	37.6	44.9	41.8	38.5	36.7	37.6	307940000	310760000	325490000	254110000
P53621	Coatomer subunit alpha;Xenin;Proxenin	COPA	sp|P53621|COPA_HUMAN Coatomer subunit alpha OS=Homo sapiens GN=COPA PE=1 SV=2	1	26	26	26	18	18	15	13	19	18	18	18	15	13	19	18	18	18	15	13	19	18	28.8	28.8	28.8	138.34	1224	1224	0	111.3	By MS/MS	By MS/MS	By MS/MS	By MS/MS	By MS/MS	By MS/MS	18.2	18.9	17.3	15.3	21.8	21.2	146990000	150390000	124860000	114640000
P50991	T-complex protein 1 subunit delta	CCT4	sp|P50991|TCPD_HUMAN T-complex protein 1 subunit delta OS=Homo sapiens GN=CCT4 PE=1 SV=4	1	12	12	12	11	11	9	10	9	11	11	11	9	10	9	11	11	11	9	10	9	11	28.4	28.4	28.4	57.924	539	539	0	102.08	By MS/MS	By MS/MS	By MS/MS	By MS/MS	By MS/MS	By MS/MS	26.5	27.1	23	24.9	21.3	26.5	130990000	124850000	108580000	110220000
P25205;J3KQ69;Q7Z6P5	DNA replication licensing factor MCM3	MCM3	sp|P25205|MCM3_HUMAN DNA replication licensing factor MCM3 OS=Homo sapiens GN=MCM3 PE=1 SV=3;tr|J3KQ69|J3KQ69_HUMAN DNA replication licensing factor MCM3 OS=Homo sapiens GN=MCM3 PE=1 SV=2	3	26	26	26	17	19	20	14	16	19	17	19	20	14	16	19	17	19	20	14	16	19	39.7	39.7	39.7	90.98	808	808;818;328	0	64.003	By MS/MS	By MS/MS	By MS/MS	By MS/MS	By MS/MS	By MS/MS	28.2	30.8	31.3	22.8	26.7	31.2	131530000	140850000	136380000	101680000
P52272;A0A087X0X3;M0QZM1;M0R019;M0R2T0;M0R2I7;M0R0N3;M0QYQ7;M0QY96;M0R0Y6;M0QYL3	Heterogeneous nuclear ribonucleoprotein M	HNRNPM	sp|P52272|HNRPM_HUMAN Heterogeneous nuclear ribonucleoprotein M OS=Homo sapiens GN=HNRNPM PE=1 SV=3;tr|A0A087X0X3|A0A087X0X3_HUMAN Heterogeneous nuclear ribonucleoprotein M OS=Homo sapiens GN=HNRNPM PE=1 SV=1;tr|M0QZM1|M0QZM1_HUMAN Heterogeneous nuclear ri	11	41	41	41	33	33	37	33	33	32	33	33	37	33	33	32	33	33	37	33	33	32	65.3	65.3	65.3	77.515	730	730;730;383;353;357;214;276;219;116;99;99	0	263.59	By MS/MS	By MS/MS	By MS/MS	By MS/MS	By MS/MS	By MS/MS	54.5	53.4	60	56.4	54.2	54.9	598220000	562270000	548450000	473920000
K7ELV2;Q96EE3;K7ENI5;K7EP88;K7EPZ5	Nucleoporin SEH1	SEH1L	tr|K7ELV2|K7ELV2_HUMAN Nucleoporin SEH1 (Fragment) OS=Homo sapiens GN=SEH1L PE=1 SV=1;sp|Q96EE3|SEH1_HUMAN Nucleoporin SEH1 OS=Homo sapiens GN=SEH1L PE=1 SV=3;tr|K7ENI5|K7ENI5_HUMAN Nucleoporin SEH1 (Fragment) OS=Homo sapiens GN=SEH1L PE=1 SV=1;tr|K7EP88|K	5	4	4	4	1	2	2	2	1	1	1	2	2	2	1	1	1	2	2	2	1	1	21.7	21.7	21.7	29.541	263	263;360;158;189;77	0	9.2056	By matching	By MS/MS	By MS/MS	By matching	By MS/MS	By matching	4.2	12.5	9.1	12.5	8.4	4.2	5115800	5301700	5338900	3600600
Q6P2Q9;I3L0J9;I3L3Z8	Pre-mRNA-processing-splicing factor 8	PRPF8	sp|Q6P2Q9|PRP8_HUMAN Pre-mRNA-processing-splicing factor 8 OS=Homo sapiens GN=PRPF8 PE=1 SV=2	3	29	29	29	16	22	18	14	15	15	16	22	18	14	15	15	16	22	18	14	15	15	17.1	17.1	17.1	273.6	2335	2335;1013;250	0	149.95	By MS/MS	By MS/MS	By MS/MS	By MS/MS	By MS/MS	By MS/MS	10.4	14.2	10.7	10.5	10.4	10	150560000	149520000	145520000	120130000
C9J2Y9;P30876;C9J4M6	DNA-directed RNA polymerase;DNA-directed RNA polymerase II subunit RPB2	POLR2B	tr|C9J2Y9|C9J2Y9_HUMAN DNA-directed RNA polymerase subunit beta OS=Homo sapiens GN=POLR2B PE=1 SV=2;sp|P30876|RPB2_HUMAN DNA-directed RNA polymerase II subunit RPB2 OS=Homo sapiens GN=POLR2B PE=1 SV=1;tr|C9J4M6|C9J4M6_HUMAN DNA-directed RNA polymerase subu	3	25	25	25	15	19	15	11	13	13	15	19	15	11	13	13	15	19	15	11	13	13	27.3	27.3	27.3	133.06	1167	1167;1174;1099	0	78.919	By MS/MS	By MS/MS	By MS/MS	By MS/MS	By MS/MS	By MS/MS	16.9	22.4	19.2	12	14.3	14.7	95601000	88782000	82108000	75329000
P25705;K7EK77;K7ENJ4;K7ERX7;K7EJP1;K7EQH4;K7ESA0	ATP synthase subunit alpha, mitochondrial	ATP5A1	sp|P25705|ATPA_HUMAN ATP synthase subunit alpha, mitochondrial OS=Homo sapiens GN=ATP5A1 PE=1 SV=1	7	28	28	28	23	25	25	24	23	22	23	25	25	24	23	22	23	25	25	24	23	22	56.2	56.2	56.2	59.75	553	553;207;199;205;145;111;77	0	323.31	By MS/MS	By MS/MS	By MS/MS	By MS/MS	By MS/MS	By MS/MS	48.1	49.7	50.8	47	44.5	42.9	720800000	790690000	799880000	621070000
P35606;D6R997;D6RBZ7;D6RCL6;D6RBG7;D6RBT6	Coatomer subunit beta	COPB2	sp|P35606|COPB2_HUMAN Coatomer subunit beta OS=Homo sapiens GN=COPB2 PE=1 SV=2	6	12	12	12	6	7	6	6	8	6	6	7	6	6	8	6	6	7	6	6	8	6	16	16	16	102.49	906	906;153;77;86;89;111	0	47.717	By MS/MS	By MS/MS	By MS/MS	By MS/MS	By MS/MS	By MS/MS	8.5	9.7	7.7	7.8	11.1	8.2	38461000	47328000	40286000	30473000
P12277;H0YJG0;H0YJK0;G3V461;G3V4N7	Creatine kinase B-type	CKB	sp|P12277|KCRB_HUMAN Creatine kinase B-type OS=Homo sapiens GN=CKB PE=1 SV=1;tr|H0YJG0|H0YJG0_HUMAN Creatine kinase B-type (Fragment) OS=Homo sapiens GN=CKB PE=1 SV=1	5	4	4	4	4	2	3	2	1	1	4	2	3	2	1	1	4	2	3	2	1	1	17.3	17.3	17.3	42.644	381	381;179;90;128;217	0	10.77	By MS/MS	By MS/MS	By MS/MS	By MS/MS	By matching	By matching	17.3	10.5	14.4	7.3	3.4	3.4	14578000	11019000	16288000	16303000
P55060	Exportin-2	CSE1L	sp|P55060|XPO2_HUMAN Exportin-2 OS=Homo sapiens GN=CSE1L PE=1 SV=3	1	24	24	24	19	18	21	16	18	17	19	18	21	16	18	17	19	18	21	16	18	17	32.4	32.4	32.4	110.42	971	971	0	127.15	By MS/MS	By MS/MS	By MS/MS	By MS/MS	By MS/MS	By MS/MS	25	23.2	27.6	21.5	24.3	21.3	238200000	200590000	197880000	166500000
P68104;Q5VTE0;A0A087WVQ9;A0A087WV01;Q05639;Q5JR01;A6PW80	Elongation factor 1-alpha 1;Putative elongation factor 1-alpha-like 3;Elongation factor 1-alpha	EEF1A1;EEF1A1P5	sp|P68104|EF1A1_HUMAN Elongation factor 1-alpha 1 OS=Homo sapiens GN=EEF1A1 PE=1 SV=1;sp|Q5VTE0|EF1A3_HUMAN Putative elongation factor 1-alpha-like 3 OS=Homo sapiens GN=EEF1A1P5 PE=5 SV=1;tr|A0A087WVQ9|A0A087WVQ9_HUMAN Elongation factor 1-alpha 1 OS=Homo s	7	24	24	24	22	24	23	22	23	22	22	24	23	22	23	22	22	24	23	22	23	22	70.1	70.1	70.1	50.14	462	462;462;441;426;463;145;107	0	323.31	By MS/MS	By MS/MS	By MS/MS	By MS/MS	By MS/MS	By MS/MS	61	70.1	68.2	66.7	68.2	66.7	4148500000	4890100000	4402600000	3339400000
O00425;F8WD15;F8W930;Q9Y6M1	Insulin-like growth factor 2 mRNA-binding protein 3	IGF2BP3	sp|O00425|IF2B3_HUMAN Insulin-like growth factor 2 mRNA-binding protein 3 OS=Homo sapiens GN=IGF2BP3 PE=1 SV=2	4	10	10	8	5	3	4	4	5	5	5	3	4	4	5	5	4	2	3	2	4	4	22.1	22.1	18.1	63.704	579	579;81;605;599	0	36.068	By MS/MS	By MS/MS	By MS/MS	By MS/MS	By MS/MS	By MS/MS	11.9	8.1	10.9	8.6	13.1	11.9	54731000	48931000	45000000	40353000
P13010;C9JZ81;H7C0H9	X-ray repair cross-complementing protein 5	XRCC5	sp|P13010|XRCC5_HUMAN X-ray repair cross-complementing protein 5 OS=Homo sapiens GN=XRCC5 PE=1 SV=3	3	26	26	26	25	22	22	24	21	20	25	22	22	24	21	20	25	22	22	24	21	20	39.6	39.6	39.6	82.704	732	732;131;19	0	130.84	By MS/MS	By MS/MS	By MS/MS	By MS/MS	By MS/MS	By MS/MS	38.7	31	31.3	38.4	30.9	29.2	337230000	374030000	324670000	271070000
P33993;C9J8M6	DNA replication licensing factor MCM7	MCM7	sp|P33993|MCM7_HUMAN DNA replication licensing factor MCM7 OS=Homo sapiens GN=MCM7 PE=1 SV=4	2	24	24	24	22	21	22	16	20	20	22	21	22	16	20	20	22	21	22	16	20	20	43.8	43.8	43.8	81.307	719	719;183	0	120.36	By MS/MS	By MS/MS	By MS/MS	By MS/MS	By MS/MS	By MS/MS	40.5	39.8	41.4	28.8	37.4	37.1	232060000	242190000	236640000	203810000
P09914	Interferon-induced protein with tetratricopeptide repeats 1	IFIT1	sp|P09914|IFIT1_HUMAN Interferon-induced protein with tetratricopeptide repeats 1 OS=Homo sapiens GN=IFIT1 PE=1 SV=2	1	11	11	11	9	7	7	7	5	8	9	7	7	7	5	8	9	7	7	7	5	8	31.2	31.2	31.2	55.36	478	478	0	69.162	By MS/MS	By MS/MS	By MS/MS	By MS/MS	By MS/MS	By MS/MS	26.8	20.5	20.5	22.6	16.5	24.3	63132000	72014000	75175000	51256000
B1ANR0;Q13310;H0Y5F5;H0YEU6;B1ANR1;H0Y6X6;H0YER0;H0YEQ8;H0YCC8	Polyadenylate-binding protein;Polyadenylate-binding protein 4	PABPC4	tr|B1ANR0|B1ANR0_HUMAN Polyadenylate-binding protein OS=Homo sapiens GN=PABPC4 PE=1 SV=1;sp|Q13310|PABP4_HUMAN Polyadenylate-binding protein 4 OS=Homo sapiens GN=PABPC4 PE=1 SV=1;tr|H0Y5F5|H0Y5F5_HUMAN Polyadenylate-binding protein (Fragment) OS=Homo sapie	9	15	8	8	10	11	10	9	11	11	5	5	5	4	6	6	5	5	5	4	6	6	29.4	15.8	15.8	67.97	615	615;644;550;249;129;195;68;112;197	0	25.666	By MS/MS	By MS/MS	By MS/MS	By MS/MS	By MS/MS	By MS/MS	21.1	22.1	17.2	18.7	23.7	22.9	42506000	45393000	50112000	34998000
P08559;Q5JPU0;Q5JPT9;Q5JPU1;Q5JPU2	Pyruvate dehydrogenase E1 component subunit alpha, somatic form, mitochondrial	PDHA1	sp|P08559|ODPA_HUMAN Pyruvate dehydrogenase E1 component subunit alpha, somatic form, mitochondrial OS=Homo sapiens GN=PDHA1 PE=1 SV=3;tr|Q5JPU0|Q5JPU0_HUMAN Pyruvate dehydrogenase E1 component subunit alpha, somatic form, mitochondrial OS=Homo sapiens GN=	5	3	3	3	2	3	2	3	2	2	2	3	2	3	2	2	2	3	2	3	2	2	8.2	8.2	8.2	43.295	390	390;180;204;205;121	0	9.7425	By MS/MS	By MS/MS	By MS/MS	By MS/MS	By MS/MS	By MS/MS	5.9	8.2	5.9	8.2	5.9	5.9	14924000	12366000	12837000	11280000
P67809;H0Y449;A0A087X1S2;C9J5V9;Q9Y2T7	Nuclease-sensitive element-binding protein 1	YBX1	sp|P67809|YBOX1_HUMAN Nuclease-sensitive element-binding protein 1 OS=Homo sapiens GN=YBX1 PE=1 SV=3;tr|H0Y449|H0Y449_HUMAN Nuclease-sensitive element-binding protein 1 (Fragment) OS=Homo sapiens GN=YBX1 PE=1 SV=1;tr|A0A087X1S2|A0A087X1S2_HUMAN Nuclease-se	5	10	10	8	10	10	9	8	8	9	10	10	9	8	8	9	8	8	7	7	6	7	47.2	47.2	37.3	35.924	324	324;374;320;216;364	0	142.91	By MS/MS	By MS/MS	By MS/MS	By MS/MS	By MS/MS	By MS/MS	47.2	47.2	47.2	35.8	47.2	47.2	211490000	204740000	206520000	154080000
Q9H2G9;Q5T532;Q5T534	Golgin-45	BLZF1	sp|Q9H2G9|GO45_HUMAN Golgin-45 OS=Homo sapiens GN=BLZF1 PE=1 SV=2;tr|Q5T532|Q5T532_HUMAN Golgin-45 (Fragment) OS=Homo sapiens GN=BLZF1 PE=1 SV=1	3	53	53	53	49	51	48	50	52	50	49	51	48	50	52	50	49	51	48	50	52	50	88.2	88.2	88.2	44.91	400	400;250;127	0	323.31	By MS/MS	By MS/MS	By MS/MS	By MS/MS	By MS/MS	By MS/MS	86.5	88.2	88.2	85.2	88.2	85.2	136310000000	138290000000	148410000000	115680000000
P16615;H7C5W9;O14983;Q93084;A0A0C4DH86;H3BVB2;H3BTW4	Sarcoplasmic/endoplasmic reticulum calcium ATPase 2	ATP2A2	sp|P16615|AT2A2_HUMAN Sarcoplasmic/endoplasmic reticulum calcium ATPase 2 OS=Homo sapiens GN=ATP2A2 PE=1 SV=1;tr|H7C5W9|H7C5W9_HUMAN Sarcoplasmic/endoplasmic reticulum calcium ATPase 2 (Fragment) OS=Homo sapiens GN=ATP2A2 PE=1 SV=1	7	20	20	20	14	16	13	13	13	12	14	16	13	13	13	12	14	16	13	13	13	12	24.5	24.5	24.5	114.76	1042	1042;933;1001;1043;46;114;128	0	103.37	By MS/MS	By MS/MS	By MS/MS	By MS/MS	By MS/MS	By MS/MS	18.5	20.3	17.1	17.7	16.8	16.5	139840000	122460000	111570000	102060000
A0A087X253;P63010;A0A087WYD1;A0A087WU93;A0A087WZQ6;Q10567;C9J1E7;K7EJ01;H7C034	AP-2 complex subunit beta;AP-1 complex subunit beta-1	AP2B1;AP1B1	tr|A0A087X253|A0A087X253_HUMAN AP-2 complex subunit beta OS=Homo sapiens GN=AP2B1 PE=1 SV=1;sp|P63010|AP2B1_HUMAN AP-2 complex subunit beta OS=Homo sapiens GN=AP2B1 PE=1 SV=1;tr|A0A087WYD1|A0A087WYD1_HUMAN AP-2 complex subunit beta (Fragment) OS=Homo sapie	9	7	7	7	6	4	6	4	4	5	6	4	6	4	4	5	6	4	6	4	4	5	12.4	12.4	12.4	101.33	913	913;937;639;663;677;949;578;164;173	0	22.5	By MS/MS	By MS/MS	By MS/MS	By MS/MS	By MS/MS	By MS/MS	11.3	5.8	8.3	5.7	8.4	9.7	44169000	37750000	42909000	35410000
C9J3L8;C9J5W0;E9PAL7;C9IZQ1;P43307	Translocon-associated protein subunit alpha	SSR1	tr|C9J3L8|C9J3L8_HUMAN Translocon-associated protein subunit alpha OS=Homo sapiens GN=SSR1 PE=1 SV=1;tr|C9J5W0|C9J5W0_HUMAN Translocon-associated protein subunit alpha OS=Homo sapiens GN=SSR1 PE=1 SV=1;tr|E9PAL7|E9PAL7_HUMAN Translocon-associated protein s	5	3	3	3	2	2	3	3	3	2	2	2	3	3	3	2	2	2	3	3	3	2	12.8	12.8	12.8	29.573	265	265;266;291;298;286	0	11.673	By MS/MS	By MS/MS	By MS/MS	By MS/MS	By MS/MS	By MS/MS	7.2	7.2	12.8	12.8	12.8	7.2	17517000	20274000	16855000	14618000
A0A087X279;P09913	Interferon-induced protein with tetratricopeptide repeats 2	IFIT2	tr|A0A087X279|A0A087X279_HUMAN Interferon-induced protein with tetratricopeptide repeats 2 OS=Homo sapiens GN=IFIT2 PE=1 SV=1;sp|P09913|IFIT2_HUMAN Interferon-induced protein with tetratricopeptide repeats 2 OS=Homo sapiens GN=IFIT2 PE=1 SV=1	2	6	6	6	4	4	5	4	3	3	4	4	5	4	3	3	4	4	5	4	3	3	14.3	14.3	14.3	55.984	483	483;472	0	21.266	By MS/MS	By MS/MS	By MS/MS	By MS/MS	By MS/MS	By MS/MS	10.4	10.4	12	9.9	8.3	8.3	31516000	23704000	26848000	26899000
Q96I24	Far upstream element-binding protein 3	FUBP3	sp|Q96I24|FUBP3_HUMAN Far upstream element-binding protein 3 OS=Homo sapiens GN=FUBP3 PE=1 SV=2	1	4	3	3	2	2	2	2	1	2	2	2	2	2	1	2	2	2	2	2	1	2	14	12.4	12.4	61.64	572	572	0	13.571	By MS/MS	By matching	By MS/MS	By MS/MS	By matching	By MS/MS	8	8	9.3	9.3	4.9	8	30515000	22777000	18267000	21532000
Q7Z6Z7;H0Y659;Q5H963	E3 ubiquitin-protein ligase HUWE1	HUWE1	sp|Q7Z6Z7|HUWE1_HUMAN E3 ubiquitin-protein ligase HUWE1 OS=Homo sapiens GN=HUWE1 PE=1 SV=3	3	12	12	12	6	4	5	7	3	5	6	4	5	7	3	5	6	4	5	7	3	5	4.3	4.3	4.3	481.89	4374	4374;1197;93	0	23.943	By MS/MS	By MS/MS	By MS/MS	By MS/MS	By MS/MS	By MS/MS	1.7	1.4	1.5	2.4	1.1	1.4	23517000	25058000	25526000	21860000
O60427;A0A0A0MR51;F5H3P6;H0YB97;F5H3U5;H7C2V0	Fatty acid desaturase 1	FADS1	sp|O60427|FADS1_HUMAN Fatty acid desaturase 1 OS=Homo sapiens GN=FADS1 PE=1 SV=3;tr|A0A0A0MR51|A0A0A0MR51_HUMAN Fatty acid desaturase 1 OS=Homo sapiens GN=FADS1 PE=1 SV=1	6	3	3	3	2	1	2	1	1	2	2	1	2	1	1	2	2	1	2	1	1	2	9.2	9.2	9.2	51.964	444	444;501;146;175;192;228	0	34.067	By MS/MS	By MS/MS	By MS/MS	By MS/MS	By MS/MS	By MS/MS	7	3.8	7	3.2	3.2	5.4	14092000	9695600	7760700	14371000
Q5JP53;P07437;Q5ST81;A6NNZ2;CON__ENSEMBL:ENSBTAP00000025008;Q9H4B7	Tubulin beta chain	TUBB	tr|Q5JP53|Q5JP53_HUMAN Tubulin beta chain OS=Homo sapiens GN=TUBB PE=1 SV=1;sp|P07437|TBB5_HUMAN Tubulin beta chain OS=Homo sapiens GN=TUBB PE=1 SV=2;tr|Q5ST81|Q5ST81_HUMAN Tubulin beta chain OS=Homo sapiens GN=TUBB PE=1 SV=1	6	25	6	5	23	23	24	23	22	24	6	6	6	5	5	5	5	5	5	4	4	4	73.5	20.4	16.9	47.766	426	426;444;372;444;536;451	0	245.58	By MS/MS	By MS/MS	By MS/MS	By MS/MS	By MS/MS	By MS/MS	64.3	64.3	64.3	73.2	73.2	73.5	1807800000	2279100000	2166600000	1390700000
O95831;E9PMA0	Apoptosis-inducing factor 1, mitochondrial	AIFM1	sp|O95831|AIFM1_HUMAN Apoptosis-inducing factor 1, mitochondrial OS=Homo sapiens GN=AIFM1 PE=1 SV=1	2	8	8	8	6	7	8	5	5	6	6	7	8	5	5	6	6	7	8	5	5	6	17.1	17.1	17.1	66.9	613	613;274	0	29.022	By MS/MS	By MS/MS	By MS/MS	By MS/MS	By MS/MS	By MS/MS	11.6	15	17.1	9.8	10.1	11.6	43144000	47534000	40885000	34960000
P33992;B1AHB1;B1AHB2;B1AHA9	DNA replication licensing factor MCM5;DNA helicase	MCM5	sp|P33992|MCM5_HUMAN DNA replication licensing factor MCM5 OS=Homo sapiens GN=MCM5 PE=1 SV=5;tr|B1AHB1|B1AHB1_HUMAN DNA helicase OS=Homo sapiens GN=MCM5 PE=1 SV=1	4	12	12	12	8	6	8	5	6	3	8	6	8	5	6	3	8	6	8	5	6	3	18.8	18.8	18.8	82.285	734	734;691;150;231	0	35.889	By MS/MS	By MS/MS	By MS/MS	By MS/MS	By MS/MS	By MS/MS	14.2	10.5	13.2	8.9	10.6	6.1	43874000	51001000	39989000	28711000
O75643;B4E0P5	U5 small nuclear ribonucleoprotein 200 kDa helicase	SNRNP200	sp|O75643|U520_HUMAN U5 small nuclear ribonucleoprotein 200 kDa helicase OS=Homo sapiens GN=SNRNP200 PE=1 SV=2	2	37	37	37	22	25	26	17	24	24	22	25	26	17	24	24	22	25	26	17	24	24	24	24	24	244.5	2136	2136;595	0	176.3	By MS/MS	By MS/MS	By MS/MS	By MS/MS	By MS/MS	By MS/MS	14.4	16.9	17.5	11.6	16.7	16.6	231800000	207650000	204610000	184320000
P02786;G3V0E5;F8WBE5;H7C3V5	Transferrin receptor protein 1;Transferrin receptor protein 1, serum form	TFRC	sp|P02786|TFR1_HUMAN Transferrin receptor protein 1 OS=Homo sapiens GN=TFRC PE=1 SV=2;tr|G3V0E5|G3V0E5_HUMAN Transferrin receptor (P90, CD71), isoform CRA_c OS=Homo sapiens GN=TFRC PE=1 SV=1	4	19	19	19	16	16	15	14	13	14	16	16	15	14	13	14	16	16	15	14	13	14	31.6	31.6	31.6	84.87	760	760;679;81;118	0	121.15	By MS/MS	By MS/MS	By MS/MS	By MS/MS	By MS/MS	By MS/MS	26.7	27.5	24.3	23.9	22.2	23.8	167550000	180200000	178040000	147610000
P11586;F5H2F4;V9GYY3	C-1-tetrahydrofolate synthase, cytoplasmic;Methylenetetrahydrofolate dehydrogenase;Methenyltetrahydrofolate cyclohydrolase;Formyltetrahydrofolate synthetase;C-1-tetrahydrofolate synthase, cytoplasmic, N-terminally processed	MTHFD1	sp|P11586|C1TC_HUMAN C-1-tetrahydrofolate synthase, cytoplasmic OS=Homo sapiens GN=MTHFD1 PE=1 SV=3;tr|F5H2F4|F5H2F4_HUMAN C-1-tetrahydrofolate synthase, cytoplasmic OS=Homo sapiens GN=MTHFD1 PE=1 SV=1	3	28	28	28	26	24	25	21	23	23	26	24	25	21	23	23	26	24	25	21	23	23	35.9	35.9	35.9	101.56	935	935;1020;107	0	151.27	By MS/MS	By MS/MS	By MS/MS	By MS/MS	By MS/MS	By MS/MS	33.9	31.8	33.3	29.3	31.6	32.2	276450000	279860000	285280000	223140000
Q9P258	Protein RCC2	RCC2	sp|Q9P258|RCC2_HUMAN Protein RCC2 OS=Homo sapiens GN=RCC2 PE=1 SV=2	1	7	7	7	6	6	5	6	4	4	6	6	5	6	4	4	6	6	5	6	4	4	19.3	19.3	19.3	56.084	522	522	0	27.283	By MS/MS	By MS/MS	By MS/MS	By MS/MS	By MS/MS	By MS/MS	17.4	17.4	13.2	17.4	10.5	10.9	60024000	54233000	57054000	51844000
P51991;H7C1J8	Heterogeneous nuclear ribonucleoprotein A3	HNRNPA3	sp|P51991|ROA3_HUMAN Heterogeneous nuclear ribonucleoprotein A3 OS=Homo sapiens GN=HNRNPA3 PE=1 SV=2	2	9	9	9	8	8	9	9	6	7	8	8	9	9	6	7	8	8	9	9	6	7	34.1	34.1	34.1	39.594	378	378;115	0	89.751	By MS/MS	By MS/MS	By MS/MS	By MS/MS	By MS/MS	By MS/MS	28.6	29.9	34.1	34.1	21.7	24.3	120240000	115960000	124570000	89140000
P41091;Q2VIR3;H7BZU1;F8W810	Eukaryotic translation initiation factor 2 subunit 3;Putative eukaryotic translation initiation factor 2 subunit 3-like protein	EIF2S3;EIF2S3L	sp|P41091|IF2G_HUMAN Eukaryotic translation initiation factor 2 subunit 3 OS=Homo sapiens GN=EIF2S3 PE=1 SV=3;sp|Q2VIR3|IF2GL_HUMAN Putative eukaryotic translation initiation factor 2 subunit 3-like protein OS=Homo sapiens GN=EIF2S3L PE=5 SV=2	4	6	6	6	4	5	6	4	3	3	4	5	6	4	3	3	4	5	6	4	3	3	15.9	15.9	15.9	51.109	472	472;472;183;466	0	19.804	By MS/MS	By MS/MS	By MS/MS	By MS/MS	By MS/MS	By MS/MS	11.4	13.1	15.9	12.5	9.7	9.7	33805000	36517000	40950000	28521000
Q9Y490	Talin-1	TLN1	sp|Q9Y490|TLN1_HUMAN Talin-1 OS=Homo sapiens GN=TLN1 PE=1 SV=3	1	26	26	25	18	14	19	13	10	9	18	14	19	13	10	9	17	13	18	13	10	9	16.1	16.1	15.7	269.76	2541	2541	0	72.642	By MS/MS	By MS/MS	By MS/MS	By MS/MS	By MS/MS	By MS/MS	11.3	7.8	11.9	8.9	6.7	5.7	119730000	93000000	90005000	79014000
Q12931;I3L0K7;I3L239	Heat shock protein 75 kDa, mitochondrial	TRAP1	sp|Q12931|TRAP1_HUMAN Heat shock protein 75 kDa, mitochondrial OS=Homo sapiens GN=TRAP1 PE=1 SV=3;tr|I3L0K7|I3L0K7_HUMAN Heat shock protein 75 kDa, mitochondrial OS=Homo sapiens GN=TRAP1 PE=1 SV=1	3	10	10	10	7	6	6	5	7	5	7	6	6	5	7	5	7	6	6	5	7	5	18.3	18.3	18.3	80.109	704	704;495;215	0	38.422	By MS/MS	By MS/MS	By MS/MS	By MS/MS	By MS/MS	By MS/MS	12.6	11.2	10.8	10.1	12.6	9.4	45760000	43144000	41204000	37002000
H0Y5B4;H7BZ11;J3KQN4;P83881;Q969Q0;R4GN19;H7BY91;H0Y3V9	60S ribosomal protein L36a;60S ribosomal protein L36a-like	RPL36A;RPL36A-HNRNPH2;RPL36AL	tr|H0Y5B4|H0Y5B4_HUMAN 60S ribosomal protein L36a OS=Homo sapiens GN=RPL36A PE=3 SV=2;tr|H7BZ11|H7BZ11_HUMAN Protein RPL36A-HNRNPH2 OS=Homo sapiens GN=RPL36A-HNRNPH2 PE=3 SV=2;tr|J3KQN4|J3KQN4_HUMAN 60S ribosomal protein L36a OS=Homo sapiens GN=RPL36A PE=3	8	3	3	3	2	2	2	2	2	3	2	2	2	2	2	3	2	2	2	2	2	3	25.9	25.9	25.9	13.228	112	112;118;142;106;106;25;70;77	0	11.771	By MS/MS	By MS/MS	By MS/MS	By MS/MS	By MS/MS	By matching	17	17	17	17.9	17	25.9	18373000	13046000	14910000	13281000
Q12797;A0A0A0MSK8;E5RG56;E5RHJ2;E5RHK2;A0A087WW51;E5RG29;G3XAN5;A0A087WUJ2	Aspartyl/asparaginyl beta-hydroxylase	ASPH	sp|Q12797|ASPH_HUMAN Aspartyl/asparaginyl beta-hydroxylase OS=Homo sapiens GN=ASPH PE=1 SV=3	9	14	14	14	13	11	13	10	11	12	13	11	13	10	11	12	13	11	13	10	11	12	29.7	29.7	29.7	85.862	758	758;294;327;113;136;196;198;174;186	0	60.9	By MS/MS	By MS/MS	By MS/MS	By MS/MS	By MS/MS	By MS/MS	27.3	24	27.3	23.7	24	26.4	144350000	148080000	155850000	133070000
Q96S55	ATPase WRNIP1	WRNIP1	sp|Q96S55|WRIP1_HUMAN ATPase WRNIP1 OS=Homo sapiens GN=WRNIP1 PE=1 SV=2	1	15	15	15	12	11	11	9	11	10	12	11	11	9	11	10	12	11	11	9	11	10	32.3	32.3	32.3	72.132	665	665	0	48.149	By MS/MS	By MS/MS	By MS/MS	By MS/MS	By MS/MS	By MS/MS	26.9	26	24.5	23	25.6	23.8	85583000	89592000	87939000	73874000
F5GZS6;J3KPF3;P08195;H0YFS2;F5H0E2;F5H867;F5GZI0;H0YFX4;F5GZR9	4F2 cell-surface antigen heavy chain	SLC3A2	tr|F5GZS6|F5GZS6_HUMAN 4F2 cell-surface antigen heavy chain OS=Homo sapiens GN=SLC3A2 PE=1 SV=1;tr|J3KPF3|J3KPF3_HUMAN 4F2 cell-surface antigen heavy chain OS=Homo sapiens GN=SLC3A2 PE=1 SV=1;sp|P08195|4F2_HUMAN 4F2 cell-surface antigen heavy chain OS=Homo	9	24	24	24	22	22	23	20	19	23	22	22	23	20	19	23	22	22	23	20	19	23	50.6	50.6	50.6	64.872	599	599;631;630;247;145;135;175;122;47	0	307.92	By MS/MS	By MS/MS	By MS/MS	By MS/MS	By MS/MS	By MS/MS	48.7	48.7	50.6	47.6	42.7	48.7	807570000	748080000	723660000	564530000
Q10471;F8VUJ3;Q8N4A0	Polypeptide N-acetylgalactosaminyltransferase 2;Polypeptide N-acetylgalactosaminyltransferase 2 soluble form	GALNT2	sp|Q10471|GALT2_HUMAN Polypeptide N-acetylgalactosaminyltransferase 2 OS=Homo sapiens GN=GALNT2 PE=1 SV=1	3	15	15	15	10	11	8	11	9	9	10	11	8	11	9	9	10	11	8	11	9	9	41.2	41.2	41.2	64.732	571	571;575;578	0	74.217	By MS/MS	By MS/MS	By MS/MS	By MS/MS	By MS/MS	By MS/MS	29.9	33.1	25.2	33.3	26.8	25.2	142970000	130510000	131370000	100110000
Q92598;R4GN69	Heat shock protein 105 kDa	HSPH1	sp|Q92598|HS105_HUMAN Heat shock protein 105 kDa OS=Homo sapiens GN=HSPH1 PE=1 SV=1	2	18	18	4	13	14	13	12	12	13	13	14	13	12	12	13	4	4	2	3	3	3	26.5	26.5	6.2	96.864	858	858;115	0	71.617	By MS/MS	By MS/MS	By MS/MS	By MS/MS	By MS/MS	By MS/MS	20	20.6	19.9	19	17.4	19.5	102100000	109560000	115590000	92532000
F8W7U8;P49959;F5H742;F5H256;F5GXT0	Double-strand break repair protein MRE11A	MRE11A	tr|F8W7U8|F8W7U8_HUMAN Double-strand break repair protein MRE11A OS=Homo sapiens GN=MRE11A PE=1 SV=1;sp|P49959|MRE11_HUMAN Double-strand break repair protein MRE11A OS=Homo sapiens GN=MRE11A PE=1 SV=3	5	4	4	4	2	1	2	2	1	1	2	1	2	2	1	1	2	1	2	2	1	1	8.1	8.1	8.1	80.521	707	707;708;111;127;221	0	10.059	By MS/MS	By MS/MS	By MS/MS	By MS/MS	By MS/MS	By MS/MS	4.5	3.1	4.8	5	3.1	1.8	6521400	6649000	7576900	8465900
O60506;B7Z645;F6UXX1	Heterogeneous nuclear ribonucleoprotein Q	SYNCRIP	sp|O60506|HNRPQ_HUMAN Heterogeneous nuclear ribonucleoprotein Q OS=Homo sapiens GN=SYNCRIP PE=1 SV=2;tr|B7Z645|B7Z645_HUMAN Heterogeneous nuclear ribonucleoprotein Q OS=Homo sapiens GN=SYNCRIP PE=1 SV=1	3	20	20	13	17	17	16	15	16	16	17	17	16	15	16	16	11	11	10	9	10	10	39.6	39.6	28.9	69.602	623	623;464;185	0	198.26	By MS/MS	By MS/MS	By MS/MS	By MS/MS	By MS/MS	By MS/MS	32.3	32.4	31.3	27.8	32.4	30.7	235540000	221740000	247060000	191480000
I1E4Y6;Q6Y7W6;C9JH18;C9JHW1;E7ESB6	PERQ amino acid-rich with GYF domain-containing protein 2	GIGYF2	tr|I1E4Y6|I1E4Y6_HUMAN PERQ amino acid-rich with GYF domain-containing protein 2 OS=Homo sapiens GN=GIGYF2 PE=1 SV=1;sp|Q6Y7W6|PERQ2_HUMAN PERQ amino acid-rich with GYF domain-containing protein 2 OS=Homo sapiens GN=GIGYF2 PE=1 SV=1	5	3	3	3	1	2	1	1	1	1	1	2	1	1	1	1	1	2	1	1	1	1	3.6	3.6	3.6	152.53	1321	1321;1299;149;720;836	0	8.939	By MS/MS	By MS/MS	By matching	By MS/MS	By matching	By matching	0.9	2	0.9	1.1	1.1	0.9	4185800	6106200	3403400	4541800
Q7L1Q6;C9IZ80;H0Y503;E9PFD4;C9JFN4;B5MCE7;B5MCH7;E7ETZ4;Q9Y6E2	Basic leucine zipper and W2 domain-containing protein 1	BZW1	sp|Q7L1Q6|BZW1_HUMAN Basic leucine zipper and W2 domain-containing protein 1 OS=Homo sapiens GN=BZW1 PE=1 SV=1;tr|C9IZ80|C9IZ80_HUMAN Basic leucine zipper and W2 domain-containing protein 1 (Fragment) OS=Homo sapiens GN=BZW1 PE=1 SV=1	9	8	8	8	5	6	4	5	4	5	5	6	4	5	4	5	5	6	4	5	4	5	17.7	17.7	17.7	48.043	419	419;294;135;189;216;225;343;408;419	0	16.171	By MS/MS	By MS/MS	By MS/MS	By MS/MS	By MS/MS	By MS/MS	10.7	13.8	8.1	11.5	9.3	11.7	19374000	27730000	19954000	20940000
Q09666;E9PJZ0;E9PKR9;E9PJC6;E9PLK4;E9PQE3	Neuroblast differentiation-associated protein AHNAK	AHNAK	sp|Q09666|AHNK_HUMAN Neuroblast differentiation-associated protein AHNAK OS=Homo sapiens GN=AHNAK PE=1 SV=2	6	56	56	56	45	39	39	37	36	37	45	39	39	37	36	37	45	39	39	37	36	37	26.8	26.8	26.8	629.09	5890	5890;121;123;131;144;86	0	238.62	By MS/MS	By MS/MS	By MS/MS	By MS/MS	By MS/MS	By MS/MS	22.6	19	19.5	18.5	18.9	18.1	376330000	422640000	399400000	338010000
C9JZR2;O60716;H0YC95;E9PRE2;E9PKY0	Catenin delta-1	CTNND1	tr|C9JZR2|C9JZR2_HUMAN Catenin delta-1 OS=Homo sapiens GN=CTNND1 PE=1 SV=2;sp|O60716|CTND1_HUMAN Catenin delta-1 OS=Homo sapiens GN=CTNND1 PE=1 SV=1	5	15	15	15	8	9	13	6	7	10	8	9	13	6	7	10	8	9	13	6	7	10	22.3	22.3	22.3	104.85	938	938;968;123;261;126	0	59.356	By MS/MS	By MS/MS	By MS/MS	By MS/MS	By MS/MS	By MS/MS	10.6	13	20.4	8.6	11.6	15.9	67143000	86324000	74744000	45489000
P42704;B8ZZ38;A0A0C4DG06;C9JCA9;H7C3W8	Leucine-rich PPR motif-containing protein, mitochondrial	LRPPRC	sp|P42704|LPPRC_HUMAN Leucine-rich PPR motif-containing protein, mitochondrial OS=Homo sapiens GN=LRPPRC PE=1 SV=3	5	18	18	18	8	13	10	8	12	10	8	13	10	8	12	10	8	13	10	8	12	10	16.7	16.7	16.7	157.9	1394	1394;504;531;359;77	0	56.203	By MS/MS	By MS/MS	By MS/MS	By MS/MS	By MS/MS	By MS/MS	8.8	12.4	9.7	8	11.6	9.6	65825000	61568000	49002000	41545000
H0YN14;Q8TEX9;H0YLV0;H0YL92;H0YK93;H0YKG5	Importin-4	IPO4	tr|H0YN14|H0YN14_HUMAN Importin-4 OS=Homo sapiens GN=IPO4 PE=1 SV=1;sp|Q8TEX9|IPO4_HUMAN Importin-4 OS=Homo sapiens GN=IPO4 PE=1 SV=2;tr|H0YLV0|H0YLV0_HUMAN Importin-4 OS=Homo sapiens GN=IPO4 PE=1 SV=1;tr|H0YL92|H0YL92_HUMAN Importin-4 OS=Homo sapiens GN=I	6	6	6	6	6	4	5	2	6	5	6	4	5	2	6	5	6	4	5	2	6	5	9	9	9	101.49	911	911;1081;98;101;48;154	0	16.351	By MS/MS	By MS/MS	By MS/MS	By MS/MS	By MS/MS	By MS/MS	9	4.6	6.7	3.3	9	6.7	18810000	21496000	18743000	13732000
Q99460;A0A087WW66;H7C378;C9J9M4;F8WCE3;H7BZR6	26S proteasome non-ATPase regulatory subunit 1	PSMD1	sp|Q99460|PSMD1_HUMAN 26S proteasome non-ATPase regulatory subunit 1 OS=Homo sapiens GN=PSMD1 PE=1 SV=2;tr|A0A087WW66|A0A087WW66_HUMAN 26S proteasome non-ATPase regulatory subunit 1 OS=Homo sapiens GN=PSMD1 PE=1 SV=1	6	12	12	12	9	8	8	8	9	7	9	8	8	8	9	7	9	8	8	8	9	7	19.1	19.1	19.1	105.84	953	953;953;192;203;48;164	0	65.167	By MS/MS	By MS/MS	By MS/MS	By MS/MS	By MS/MS	By MS/MS	14.6	13.7	12.8	14.5	15.3	12.5	84971000	104400000	89462000	56359000
P17987;E7EQR6;F5H282;E7ERF2;F5GZ03;F5GZI8;F5H136;F5GYL4;F5H676;F5H726;F5H7Y1	T-complex protein 1 subunit alpha	TCP1	sp|P17987|TCPA_HUMAN T-complex protein 1 subunit alpha OS=Homo sapiens GN=TCP1 PE=1 SV=1;tr|E7EQR6|E7EQR6_HUMAN T-complex protein 1 subunit alpha OS=Homo sapiens GN=TCP1 PE=1 SV=1;tr|F5H282|F5H282_HUMAN T-complex protein 1 subunit alpha OS=Homo sapiens GN=	11	21	21	21	16	17	18	17	16	16	16	17	18	17	16	16	16	17	18	17	16	16	44.8	44.8	44.8	60.343	556	556;401;332;433;221;100;136;65;111;91;59	0	111.36	By MS/MS	By MS/MS	By MS/MS	By MS/MS	By MS/MS	By MS/MS	36.5	38.5	40.6	35.8	36.5	36.3	248570000	230260000	223750000	181850000
Q2TAY7	WD40 repeat-containing protein SMU1;WD40 repeat-containing protein SMU1, N-terminally processed	SMU1	sp|Q2TAY7|SMU1_HUMAN WD40 repeat-containing protein SMU1 OS=Homo sapiens GN=SMU1 PE=1 SV=2	1	4	4	4	2	2	2	2	1	1	2	2	2	2	1	1	2	2	2	2	1	1	10.5	10.5	10.5	57.543	513	513	0	7.6898	By MS/MS	By MS/MS	By MS/MS	By MS/MS	By matching	By MS/MS	4.5	6.6	6.6	7.2	4.7	4.7	7370300	16336000	8907600	7190700
P10809;E7EXB4;E7ESH4;C9JL25;C9JL19;C9JCQ4;C9J0S9	60 kDa heat shock protein, mitochondrial	HSPD1	sp|P10809|CH60_HUMAN 60 kDa heat shock protein, mitochondrial OS=Homo sapiens GN=HSPD1 PE=1 SV=2	7	37	37	37	33	32	30	30	29	27	33	32	30	30	29	27	33	32	30	30	29	27	68.6	68.6	68.6	61.054	573	573;221;234;175;83;94;58	0	323.31	By MS/MS	By MS/MS	By MS/MS	By MS/MS	By MS/MS	By MS/MS	68.4	64.2	64.9	64.2	65.6	57.1	1524300000	1418000000	1443000000	1193900000
A0A0A0MRA5;B7Z4B8;Q9BUJ2;M0QYZ0;M0R3F1;M0R203;M0QZV6;M0R0K8;M0QYI8	Heterogeneous nuclear ribonucleoprotein U-like protein 1	HNRNPUL1	tr|A0A0A0MRA5|A0A0A0MRA5_HUMAN Heterogeneous nuclear ribonucleoprotein U-like protein 1 OS=Homo sapiens GN=HNRNPUL1 PE=1 SV=1;tr|B7Z4B8|B7Z4B8_HUMAN Heterogeneous nuclear ribonucleoprotein U-like protein 1 OS=Homo sapiens GN=HNRNPUL1 PE=1 SV=1;sp|Q9BUJ2|HN	9	8	8	8	6	8	5	7	7	7	6	8	5	7	7	7	6	8	5	7	7	7	16.2	16.2	16.2	85.939	766	766;767;856;371;641;81;118;158;172	0	23.434	By MS/MS	By MS/MS	By MS/MS	By MS/MS	By MS/MS	By MS/MS	12.4	16.2	11	14.1	14.8	14.4	58025000	50674000	53502000	51847000
Q15029;K7EP67;K7EJ74	116 kDa U5 small nuclear ribonucleoprotein component	EFTUD2	sp|Q15029|U5S1_HUMAN 116 kDa U5 small nuclear ribonucleoprotein component OS=Homo sapiens GN=EFTUD2 PE=1 SV=1	3	18	17	17	18	12	13	8	9	11	17	11	12	7	8	10	17	11	12	7	8	10	29.3	28.3	28.3	109.43	972	972;223;134	0	52.396	By MS/MS	By MS/MS	By MS/MS	By MS/MS	By MS/MS	By MS/MS	29.3	20.2	22.6	14.1	14.2	19.7	93223000	83966000	96913000	74942000
A0A0A0MTH3;Q13418;A0A087WWY6	Integrin-linked protein kinase	ILK	tr|A0A0A0MTH3|A0A0A0MTH3_HUMAN Integrin-linked protein kinase OS=Homo sapiens GN=ILK PE=1 SV=1;sp|Q13418|ILK_HUMAN Integrin-linked protein kinase OS=Homo sapiens GN=ILK PE=1 SV=2	3	8	8	8	6	4	5	6	5	3	6	4	5	6	5	3	6	4	5	6	5	3	30	30	30	54.611	483	483;452;111	0	22.377	By MS/MS	By MS/MS	By MS/MS	By MS/MS	By MS/MS	By MS/MS	25.3	11.4	14.3	25.3	15.1	7.2	39343000	37816000	35193000	28540000
Q13423;E9PCX7;D6RAI5;D6RHU2;D6RCR6;H0Y8P5	NAD(P) transhydrogenase, mitochondrial	NNT	sp|Q13423|NNTM_HUMAN NAD(P) transhydrogenase, mitochondrial OS=Homo sapiens GN=NNT PE=1 SV=3;tr|E9PCX7|E9PCX7_HUMAN NAD(P) transhydrogenase, mitochondrial OS=Homo sapiens GN=NNT PE=1 SV=1;tr|D6RAI5|D6RAI5_HUMAN NAD(P) transhydrogenase, mitochondrial (Fragm	6	14	14	14	9	9	10	8	8	8	9	9	10	8	8	8	9	9	10	8	8	8	18.4	18.4	18.4	113.89	1086	1086;955;217;199;58;57	0	65.184	By MS/MS	By MS/MS	By MS/MS	By MS/MS	By MS/MS	By MS/MS	12.2	13.1	14.1	11.2	12.2	11	61595000	72264000	61488000	50086000
H0Y4X3;Q14498;A0A0U1RQH7;G3XAC6;A0A0U1RQW2;Q5QP23;G3V5Z6;Q5QP22;H0YJJ3;G3XAP0;Q86U06	RNA-binding protein 39	RBM39	tr|H0Y4X3|H0Y4X3_HUMAN RNA-binding protein 39 (Fragment) OS=Homo sapiens GN=RBM39 PE=1 SV=7;sp|Q14498|RBM39_HUMAN RNA-binding protein 39 OS=Homo sapiens GN=RBM39 PE=1 SV=2;tr|A0A0U1RQH7|A0A0U1RQH7_HUMAN RNA-binding protein 39 (Fragment) OS=Homo sapiens GN=	11	6	6	6	4	3	4	3	4	2	4	3	4	3	4	2	4	3	4	3	4	2	22.6	22.6	22.6	36.585	337	337;530;245;423;163;231;189;193;214;269;439	0	13.781	By MS/MS	By matching	By matching	By MS/MS	By MS/MS	By MS/MS	15.4	12.5	15.7	12.5	16.3	9.5	22992000	25592000	30492000	24210000
P55265;H0YCK3	Double-stranded RNA-specific adenosine deaminase	ADAR	sp|P55265|DSRAD_HUMAN Double-stranded RNA-specific adenosine deaminase OS=Homo sapiens GN=ADAR PE=1 SV=4;tr|H0YCK3|H0YCK3_HUMAN Double-stranded RNA-specific adenosine deaminase (Fragment) OS=Homo sapiens GN=ADAR PE=1 SV=1	2	6	6	6	5	5	2	3	3	5	5	5	2	3	3	5	5	5	2	3	3	5	8.2	8.2	8.2	136.06	1226	1226;1195	0	32.687	By MS/MS	By MS/MS	By MS/MS	By MS/MS	By MS/MS	By MS/MS	7.5	5.6	2.7	5.3	5.3	7	35103000	29274000	22209000	20437000
P61978;Q5T6W2;S4R457;S4R359	Heterogeneous nuclear ribonucleoprotein K	HNRNPK	sp|P61978|HNRPK_HUMAN Heterogeneous nuclear ribonucleoprotein K OS=Homo sapiens GN=HNRNPK PE=1 SV=1;tr|Q5T6W2|Q5T6W2_HUMAN Heterogeneous nuclear ribonucleoprotein K (Fragment) OS=Homo sapiens GN=HNRNPK PE=1 SV=1	4	18	18	18	16	18	17	17	13	16	16	18	17	17	13	16	16	18	17	17	13	16	51.8	51.8	51.8	50.976	463	463;379;77;100	0	218.9	By MS/MS	By MS/MS	By MS/MS	By MS/MS	By MS/MS	By MS/MS	46.4	51.8	49.7	48.2	40.2	47.9	656310000	637090000	592140000	476390000
H3BLZ8;Q92841	Probable ATP-dependent RNA helicase DDX17	DDX17	tr|H3BLZ8|H3BLZ8_HUMAN Probable ATP-dependent RNA helicase DDX17 OS=Homo sapiens GN=DDX17 PE=1 SV=1;sp|Q92841|DDX17_HUMAN Probable ATP-dependent RNA helicase DDX17 OS=Homo sapiens GN=DDX17 PE=1 SV=2	2	21	13	13	15	17	16	16	15	17	8	9	8	10	9	10	8	9	8	10	9	10	36.4	24.8	24.8	80.439	731	731;729	0	114.53	By MS/MS	By MS/MS	By MS/MS	By MS/MS	By MS/MS	By MS/MS	26.1	29.7	26.5	28.6	26.5	29.5	124020000	104050000	93639000	79659000
Q14103;H0YA96;D6RAF8;H0Y8G5;D6RF44;D6RD83;D6RBQ9	Heterogeneous nuclear ribonucleoprotein D0	HNRNPD	sp|Q14103|HNRPD_HUMAN Heterogeneous nuclear ribonucleoprotein D0 OS=Homo sapiens GN=HNRNPD PE=1 SV=1;tr|H0YA96|H0YA96_HUMAN Heterogeneous nuclear ribonucleoprotein D0 (Fragment) OS=Homo sapiens GN=HNRNPD PE=1 SV=1;tr|D6RAF8|D6RAF8_HUMAN Heterogeneous nucle	7	8	8	7	7	7	6	5	5	6	7	7	6	5	5	6	6	6	5	4	4	5	25.6	25.6	23.4	38.434	355	355;210;221;261;112;92;155	0	32.79	By MS/MS	By MS/MS	By MS/MS	By MS/MS	By MS/MS	By MS/MS	23.1	23.1	18	17.7	17.7	20.3	90814000	97862000	83414000	61411000
Q9Y263;E5RIM3;H0YBW4	Phospholipase A-2-activating protein	PLAA	sp|Q9Y263|PLAP_HUMAN Phospholipase A-2-activating protein OS=Homo sapiens GN=PLAA PE=1 SV=2;tr|E5RIM3|E5RIM3_HUMAN Phospholipase A-2-activating protein OS=Homo sapiens GN=PLAA PE=1 SV=1;tr|H0YBW4|H0YBW4_HUMAN Phospholipase A-2-activating protein (Fragment)	3	9	9	9	7	4	5	4	4	2	7	4	5	4	4	2	7	4	5	4	4	2	16.9	16.9	16.9	87.156	795	795;609;290	0	22.695	By MS/MS	By MS/MS	By MS/MS	By MS/MS	By matching	By MS/MS	13.3	6.8	8.6	7.2	6.9	2.8	32879000	25325000	27585000	24247000
P42677;Q5T4L4;H0YMV8;Q71UM5;C9J1C5;C9JLI6	40S ribosomal protein S27;40S ribosomal protein S27-like	RPS27;RPS27L	sp|P42677|RS27_HUMAN 40S ribosomal protein S27 OS=Homo sapiens GN=RPS27 PE=1 SV=3;tr|Q5T4L4|Q5T4L4_HUMAN 40S ribosomal protein S27 OS=Homo sapiens GN=RPS27 PE=1 SV=1;tr|H0YMV8|H0YMV8_HUMAN 40S ribosomal protein S27 OS=Homo sapiens GN=RPS27L PE=1 SV=1;sp|Q7	6	3	3	3	1	2	2	1	1	1	1	2	2	1	1	1	1	2	2	1	1	1	38.1	38.1	38.1	9.461	84	84;66;100;84;52;97	0	16.932	By MS/MS	By MS/MS	By MS/MS	By matching	By MS/MS	By MS/MS	13.1	22.6	22.6	13.1	13.1	13.1	21338000	19219000	19780000	12417000
P11021	78 kDa glucose-regulated protein	HSPA5	sp|P11021|GRP78_HUMAN 78 kDa glucose-regulated protein OS=Homo sapiens GN=HSPA5 PE=1 SV=2	1	40	39	39	37	39	38	34	35	35	36	38	37	33	34	34	36	38	37	33	34	34	56	56	56	72.332	654	654	0	323.31	By MS/MS	By MS/MS	By MS/MS	By MS/MS	By MS/MS	By MS/MS	53.1	56	56	48.6	51.8	51.8	3714900000	4075500000	4137800000	2975300000
O95817;C9JFK9	BAG family molecular chaperone regulator 3	BAG3	sp|O95817|BAG3_HUMAN BAG family molecular chaperone regulator 3 OS=Homo sapiens GN=BAG3 PE=1 SV=3;tr|C9JFK9|C9JFK9_HUMAN BAG family molecular chaperone regulator 3 (Fragment) OS=Homo sapiens GN=BAG3 PE=1 SV=1	2	21	21	21	8	10	8	7	9	10	8	10	8	7	9	10	8	10	8	7	9	10	57.7	57.7	57.7	61.594	575	575;325	0	133.63	By MS/MS	By MS/MS	By MS/MS	By MS/MS	By MS/MS	By MS/MS	21.6	26.4	23.1	18.1	25.2	30.3	75819000	103630000	107410000	67207000
P11279	Lysosome-associated membrane glycoprotein 1	LAMP1	sp|P11279|LAMP1_HUMAN Lysosome-associated membrane glycoprotein 1 OS=Homo sapiens GN=LAMP1 PE=1 SV=3	1	5	5	5	3	4	2	3	1	2	3	4	2	3	1	2	3	4	2	3	1	2	12.2	12.2	12.2	44.882	417	417	0	19.326	By MS/MS	By MS/MS	By matching	By MS/MS	By matching	By MS/MS	7.9	10.3	6.5	7.9	3.8	6	31081000	49450000	73509000	39539000
J3KTA4;P17844;J3KRZ1;J3QRQ7;J3QSF1;J3KRX8;J3QRN5;X6RLV5;J3QR02;J3QLG9;J3QR62;A0A0U1RQJ0	Probable ATP-dependent RNA helicase DDX5	DDX5	tr|J3KTA4|J3KTA4_HUMAN Probable ATP-dependent RNA helicase DDX5 OS=Homo sapiens GN=DDX5 PE=1 SV=1;sp|P17844|DDX5_HUMAN Probable ATP-dependent RNA helicase DDX5 OS=Homo sapiens GN=DDX5 PE=1 SV=1	12	23	22	15	21	22	22	20	20	20	20	21	21	19	19	19	14	14	14	14	14	13	46.6	44.8	32.7	69.086	614	614;614;166;212;153;120;65;96;99;46;52;56	0	207.57	By MS/MS	By MS/MS	By MS/MS	By MS/MS	By MS/MS	By MS/MS	42	43.3	41.2	42.2	42.2	38.6	308430000	319470000	275570000	249420000
Q8N1F7;H3BVG0;H3BM93;H3BPA9;H3BMX0;H3BNN5;H3BRI8;H3BP95;H3BV11;H3BV15;H3BRD9;H3BNG7	Nuclear pore complex protein Nup93	NUP93	sp|Q8N1F7|NUP93_HUMAN Nuclear pore complex protein Nup93 OS=Homo sapiens GN=NUP93 PE=1 SV=2;tr|H3BVG0|H3BVG0_HUMAN Nuclear pore complex protein Nup93 OS=Homo sapiens GN=NUP93 PE=1 SV=1	12	19	19	17	11	13	10	12	11	10	11	13	10	12	11	10	10	12	9	11	10	9	35.4	35.4	32.5	93.487	819	819;880;178;230;125;132;151;156;136;84;140;40	0	55.093	By MS/MS	By MS/MS	By MS/MS	By MS/MS	By MS/MS	By MS/MS	20.9	24.3	21.5	24.9	21.2	17.1	108630000	110300000	107850000	87064000
O14980;C9JKM9;C9J673;C9IZS4;C9JQ02;C9JV99;C9JF49;C9IYM2;F8WF71;H7BZC5	Exportin-1	XPO1	sp|O14980|XPO1_HUMAN Exportin-1 OS=Homo sapiens GN=XPO1 PE=1 SV=1	10	24	24	24	20	15	20	14	17	16	20	15	20	14	17	16	20	15	20	14	17	16	26	26	26	123.38	1071	1071;179;132;94;95;100;59;62;82;72	0	150.91	By MS/MS	By MS/MS	By MS/MS	By MS/MS	By MS/MS	By MS/MS	22.1	16.8	22.7	16	19.5	17.9	163560000	156250000	154910000	144470000
Q08380;K7EP36;K7ESM3;K7EKQ5;K7ERZ6;K7EJY8;K7EJD3;K7EQT9;K7ES75;K7EN99	Galectin-3-binding protein	LGALS3BP	sp|Q08380|LG3BP_HUMAN Galectin-3-binding protein OS=Homo sapiens GN=LGALS3BP PE=1 SV=1	10	18	18	18	15	16	15	16	16	15	15	16	15	16	16	15	15	16	15	16	16	15	37.1	37.1	37.1	65.33	585	585;259;209;210;131;144;205;48;88;113	0	219.06	By MS/MS	By MS/MS	By MS/MS	By MS/MS	By MS/MS	By MS/MS	30.8	34.2	34	35.2	33.2	35.7	539160000	473570000	490890000	401700000
Q6NXE6;F5GWV0;F5H4P3;B4E1N1;F5H3X1;F5H052;F5H6J3;F5H2X2;F5H2K4	Armadillo repeat-containing protein 6	ARMC6	sp|Q6NXE6|ARMC6_HUMAN Armadillo repeat-containing protein 6 OS=Homo sapiens GN=ARMC6 PE=1 SV=2;tr|F5GWV0|F5GWV0_HUMAN Armadillo repeat-containing protein 6 (Fragment) OS=Homo sapiens GN=ARMC6 PE=1 SV=7;tr|F5H4P3|F5H4P3_HUMAN Armadillo repeat-containing pro	9	3	3	3	1	1	2	1	0	3	1	1	2	1	0	3	1	1	2	1	0	3	11.6	11.6	11.6	54.141	501	501;257;259;408;70;103;156;161;163	0	6.5855	By matching	By MS/MS	By matching	By matching		By MS/MS	3.6	3.6	7.2	3.6	0	11.6	9787000	14165000	11865000	7420100
O00303;H0YDT6;E9PQV8;A0A0D9SEZ9	Eukaryotic translation initiation factor 3 subunit F	EIF3F	sp|O00303|EIF3F_HUMAN Eukaryotic translation initiation factor 3 subunit F OS=Homo sapiens GN=EIF3F PE=1 SV=1	4	6	6	6	6	5	6	5	6	4	6	5	6	5	6	4	6	5	6	5	6	4	26.1	26.1	26.1	37.563	357	357;100;124;299	0	32.88	By MS/MS	By MS/MS	By MS/MS	By MS/MS	By MS/MS	By MS/MS	26.1	22.7	26.1	23.8	26.1	14.6	41807000	49284000	35167000	33699000
A0A087X295;Q9NNW5;C9K020;E9PBK6;E9PDU5;V9GZ65;E5RFX3;F8WE36;C9JFP6;V9GYU1	WD repeat-containing protein 6	WDR6	tr|A0A087X295|A0A087X295_HUMAN WD repeat-containing protein 6 OS=Homo sapiens GN=WDR6 PE=1 SV=1;sp|Q9NNW5|WDR6_HUMAN WD repeat-containing protein 6 OS=Homo sapiens GN=WDR6 PE=1 SV=1;tr|C9K020|C9K020_HUMAN WD repeat-containing protein 6 (Fragment) OS=Homo s	10	3	3	3	3	1	1	1	1	1	3	1	1	1	1	1	3	1	1	1	1	1	5.5	5.5	5.5	125	1151	1151;1121;271;569;1070;35;61;68;99;125	0	7.7858	By MS/MS	By MS/MS	By MS/MS	By matching	By matching	By MS/MS	5.5	2.6	2.6	1.2	2.6	2.6	9804000	9780400	10272000	8678700
P54136;E5RJM9	Arginine--tRNA ligase, cytoplasmic	RARS	sp|P54136|SYRC_HUMAN Arginine--tRNA ligase, cytoplasmic OS=Homo sapiens GN=RARS PE=1 SV=2	2	13	13	13	9	10	8	5	11	8	9	10	8	5	11	8	9	10	8	5	11	8	25.9	25.9	25.9	75.378	660	660;129	0	33.294	By MS/MS	By MS/MS	By MS/MS	By MS/MS	By MS/MS	By MS/MS	18.8	20	16.1	11.5	22.3	16.8	49047000	53504000	40041000	38867000
P62937;F8WE65;C9J5S7;E5RIZ5;P0DN26;A0A0H2UH34;A0A0B4J2A2;A0A075B767;A0A075B759;Q9Y536;F5H284	Peptidyl-prolyl cis-trans isomerase A;Peptidyl-prolyl cis-trans isomerase A, N-terminally processed;Peptidyl-prolyl cis-trans isomerase	PPIA	sp|P62937|PPIA_HUMAN Peptidyl-prolyl cis-trans isomerase A OS=Homo sapiens GN=PPIA PE=1 SV=2;tr|F8WE65|F8WE65_HUMAN Peptidyl-prolyl cis-trans isomerase OS=Homo sapiens GN=PPIA PE=1 SV=1;tr|C9J5S7|C9J5S7_HUMAN Peptidyl-prolyl cis-trans isomerase OS=Homo sap	11	6	6	6	6	6	5	6	6	6	6	6	5	6	6	6	6	6	5	6	6	6	40.6	40.6	40.6	18.012	165	165;120;121;58;164;164;164;164;164;164;164	0	17.795	By MS/MS	By MS/MS	By MS/MS	By MS/MS	By MS/MS	By MS/MS	40.6	40.6	40.6	40.6	40.6	40.6	50990000	57882000	58120000	43750000
P14868;H7C278;H7BZ35;C9J7S3;C9JLC1;C9JQM9	Aspartate--tRNA ligase, cytoplasmic	DARS	sp|P14868|SYDC_HUMAN Aspartate--tRNA ligase, cytoplasmic OS=Homo sapiens GN=DARS PE=1 SV=2	6	11	11	11	7	6	8	4	7	6	7	6	8	4	7	6	7	6	8	4	7	6	28.1	28.1	28.1	57.136	501	501;179;188;176;182;135	0	41.502	By MS/MS	By MS/MS	By MS/MS	By MS/MS	By MS/MS	By MS/MS	19.4	15	18.6	9.8	18.8	18	51624000	50447000	48078000	36426000
CON__P02662				1	3	3	3	3	3	3	3	2	2	3	3	3	3	2	2	3	3	3	3	2	2	18.6	18.6	18.6	22.975	199	199	0	10.664	By MS/MS	By MS/MS	By MS/MS	By MS/MS	By MS/MS	By MS/MS	18.6	18.6	18.6	18.6	11.1	12.6	24325000	27920000	30299000	24193000
Q7Z7H5;F8W7F7	Transmembrane emp24 domain-containing protein 4	TMED4	sp|Q7Z7H5|TMED4_HUMAN Transmembrane emp24 domain-containing protein 4 OS=Homo sapiens GN=TMED4 PE=1 SV=1;tr|F8W7F7|F8W7F7_HUMAN Transmembrane emp24 domain-containing protein 4 OS=Homo sapiens GN=TMED4 PE=1 SV=1	2	5	3	3	3	3	3	3	3	3	1	1	1	2	2	2	1	1	1	2	2	2	29.1	18.5	18.5	25.943	227	227;178	0	26.107	By MS/MS	By matching	By matching	By MS/MS	By MS/MS	By matching	15.4	14.5	14.5	16.3	16.3	16.3	10463000	8198200	12891000	8533500
P31040;D6RFM5;A0A087X1I3;H0Y8X1	Succinate dehydrogenase [ubiquinone] flavoprotein subunit, mitochondrial	SDHA	sp|P31040|SDHA_HUMAN Succinate dehydrogenase [ubiquinone] flavoprotein subunit, mitochondrial OS=Homo sapiens GN=SDHA PE=1 SV=2;tr|D6RFM5|D6RFM5_HUMAN Succinate dehydrogenase [ubiquinone] flavoprotein subunit, mitochondrial OS=Homo sapiens GN=SDHA PE=1 SV=	4	11	11	11	7	7	5	8	6	5	7	7	5	8	6	5	7	7	5	8	6	5	25	25	25	72.691	664	664;583;519;126	0	50.89	By MS/MS	By MS/MS	By MS/MS	By MS/MS	By MS/MS	By MS/MS	15.4	15.4	9.8	17.8	13.9	11.7	64989000	51675000	56567000	41954000
Q14258	E3 ubiquitin/ISG15 ligase TRIM25	TRIM25	sp|Q14258|TRI25_HUMAN E3 ubiquitin/ISG15 ligase TRIM25 OS=Homo sapiens GN=TRIM25 PE=1 SV=2	1	4	4	4	2	3	4	2	2	2	2	3	4	2	2	2	2	3	4	2	2	2	8.1	8.1	8.1	70.973	630	630	0	9.8922	By MS/MS	By MS/MS	By MS/MS	By matching	By matching	By matching	3.7	6.3	8.1	3.7	4.8	4.8	11739000	15806000	9543400	9326600
Q13409;E7EQL5;E9PGG1;E7EU01;E7EUM4;E7ERR6;E7ERH4;E7ET01;E7ETL8;E7EQU2;E7ESD3;E7EMU4;E7EV09	Cytoplasmic dynein 1 intermediate chain 2	DYNC1I2	sp|Q13409|DC1I2_HUMAN Cytoplasmic dynein 1 intermediate chain 2 OS=Homo sapiens GN=DYNC1I2 PE=1 SV=3;tr|E7EQL5|E7EQL5_HUMAN Cytoplasmic dynein 1 intermediate chain 2 (Fragment) OS=Homo sapiens GN=DYNC1I2 PE=1 SV=1	13	4	4	4	2	3	2	1	3	1	2	3	2	1	3	1	2	3	2	1	3	1	9.2	9.2	9.2	71.456	638	638;305;110;121;137;139;151;173;184;185;187;214;251	0	9.3121	By MS/MS	By MS/MS	By MS/MS	By MS/MS	By MS/MS	By matching	5.5	6	5.5	2.2	7.7	2.2	15132000	15952000	16238000	11545000
CON__P02769;C9JKR2;A0A087WWT3;H7C013				4	72	72	66	65	67	65	66	65	63	65	67	65	66	65	63	60	61	59	61	59	58	84.3	84.3	78.7	69.293	607	607;417;396;197	0	323.31	By MS/MS	By MS/MS	By MS/MS	By MS/MS	By MS/MS	By MS/MS	80.7	82.7	83.4	80.7	81.2	80.7	65863000000	70847000000	71302000000	52798000000
Q7Z2W4;C9J6P4;H7C5K1	Zinc finger CCCH-type antiviral protein 1	ZC3HAV1	sp|Q7Z2W4|ZCCHV_HUMAN Zinc finger CCCH-type antiviral protein 1 OS=Homo sapiens GN=ZC3HAV1 PE=1 SV=3;tr|C9J6P4|C9J6P4_HUMAN Zinc finger CCCH-type antiviral protein 1 OS=Homo sapiens GN=ZC3HAV1 PE=1 SV=1	3	19	19	19	14	13	16	13	11	14	14	13	16	13	11	14	14	13	16	13	11	14	32.7	32.7	32.7	101.43	902	902;1024;264	0	148.57	By MS/MS	By MS/MS	By MS/MS	By MS/MS	By MS/MS	By MS/MS	22.7	22.4	26.6	23.6	18.8	23.1	141780000	149620000	153460000	121110000
Q9UNE7;H3BTA3;H3BUD0;H3BS86	E3 ubiquitin-protein ligase CHIP	STUB1	sp|Q9UNE7|CHIP_HUMAN E3 ubiquitin-protein ligase CHIP OS=Homo sapiens GN=STUB1 PE=1 SV=2;tr|H3BTA3|H3BTA3_HUMAN E3 ubiquitin-protein ligase CHIP (Fragment) OS=Homo sapiens GN=STUB1 PE=1 SV=1;tr|H3BUD0|H3BUD0_HUMAN E3 ubiquitin-protein ligase CHIP (Fragment	4	10	10	10	6	2	6	3	4	2	6	2	6	3	4	2	6	2	6	3	4	2	33	33	33	34.856	303	303;157;185;214	0	40.699	By MS/MS	By matching	By matching	By matching	By matching	By matching	20.1	5.3	19.8	11.2	12.2	5.3	30819000	6678700	35157000	23413000
P13489;H0YCR7	Ribonuclease inhibitor	RNH1	sp|P13489|RINI_HUMAN Ribonuclease inhibitor OS=Homo sapiens GN=RNH1 PE=1 SV=2;tr|H0YCR7|H0YCR7_HUMAN Ribonuclease inhibitor (Fragment) OS=Homo sapiens GN=RNH1 PE=1 SV=1	2	3	3	3	2	2	1	2	1	2	2	2	1	2	1	2	2	2	1	2	1	2	9.8	9.8	9.8	49.973	461	461;285	0	6.8126	By MS/MS	By matching	By MS/MS	By matching	By MS/MS	By matching	5.6	5.6	2.6	5.6	3	5.6	14051000	12953000	14618000	11091000
P41250;H7C443	Glycine--tRNA ligase	GARS	sp|P41250|SYG_HUMAN Glycine--tRNA ligase OS=Homo sapiens GN=GARS PE=1 SV=3	2	10	10	10	7	6	6	3	6	4	7	6	6	3	6	4	7	6	6	3	6	4	18.3	18.3	18.3	83.165	739	739;77	0	30.764	By MS/MS	By MS/MS	By MS/MS	By MS/MS	By MS/MS	By MS/MS	13.4	12.4	11.1	5.7	11.9	8.4	48668000	37366000	33649000	37925000
P48643;E7ENZ3;B7ZAR1;E9PCA1;H0Y914;D6RIZ7	T-complex protein 1 subunit epsilon	CCT5	sp|P48643|TCPE_HUMAN T-complex protein 1 subunit epsilon OS=Homo sapiens GN=CCT5 PE=1 SV=1;tr|E7ENZ3|E7ENZ3_HUMAN T-complex protein 1 subunit epsilon OS=Homo sapiens GN=CCT5 PE=1 SV=1;tr|B7ZAR1|B7ZAR1_HUMAN T-complex protein 1 subunit epsilon OS=Homo sapie	6	18	18	18	17	14	13	9	13	9	17	14	13	9	13	9	17	14	13	9	13	9	48.1	48.1	48.1	59.67	541	541;486;503;520;62;44	0	108.67	By MS/MS	By MS/MS	By MS/MS	By MS/MS	By MS/MS	By MS/MS	44.5	34.6	36	27.7	35.9	32.5	182100000	154230000	165160000	132950000
A0A0G2JIW1;P0DMV9;P0DMV8;V9GZ37	Heat shock 70 kDa protein 1B;Heat shock 70 kDa protein 1A	HSPA1B;HSPA1A	tr|A0A0G2JIW1|A0A0G2JIW1_HUMAN Heat shock 70 kDa protein 1B OS=Homo sapiens GN=HSPA1B PE=1 SV=1;sp|P0DMV9|HS71B_HUMAN Heat shock 70 kDa protein 1B OS=Homo sapiens GN=HSPA1B PE=1 SV=1;sp|P0DMV8|HS71A_HUMAN Heat shock 70 kDa protein 1A OS=Homo sapiens GN=HSP	4	37	32	16	33	34	35	32	35	35	29	30	31	28	31	31	15	15	16	14	16	16	62.1	57.6	31.5	70.108	642	642;641;641;476	0	323.31	By MS/MS	By MS/MS	By MS/MS	By MS/MS	By MS/MS	By MS/MS	59.5	62	62.1	59.3	62	62.1	3022800000	3029200000	3358300000	2344800000
Q92743;H0Y7G9	Serine protease HTRA1	HTRA1	sp|Q92743|HTRA1_HUMAN Serine protease HTRA1 OS=Homo sapiens GN=HTRA1 PE=1 SV=1	2	6	6	6	3	5	5	4	4	4	3	5	5	4	4	4	3	5	5	4	4	4	13.1	13.1	13.1	51.286	480	480;221	0	38.03	By MS/MS	By MS/MS	By MS/MS	By MS/MS	By MS/MS	By MS/MS	6	10.6	11	9	9	9	39713000	35253000	32158000	25807000
P49792;F8WBP7	E3 SUMO-protein ligase RanBP2	RANBP2	sp|P49792|RBP2_HUMAN E3 SUMO-protein ligase RanBP2 OS=Homo sapiens GN=RANBP2 PE=1 SV=2	2	19	19	9	12	9	10	10	9	10	12	9	10	10	9	10	6	4	5	6	4	5	8.6	8.6	4.7	358.2	3224	3224;51	0	63.502	By MS/MS	By MS/MS	By MS/MS	By MS/MS	By MS/MS	By MS/MS	5.5	3.5	4	5.1	4.2	4.9	53130000	61522000	57351000	43493000
Q9UII4;E9PBL0	E3 ISG15--protein ligase HERC5	HERC5	sp|Q9UII4|HERC5_HUMAN E3 ISG15--protein ligase HERC5 OS=Homo sapiens GN=HERC5 PE=1 SV=2;tr|E9PBL0|E9PBL0_HUMAN E3 ISG15--protein ligase HERC5 OS=Homo sapiens GN=HERC5 PE=1 SV=1	2	12	12	12	9	10	9	5	5	6	9	10	9	5	5	6	9	10	9	5	5	6	15.6	15.6	15.6	116.85	1024	1024;662	0	44.214	By MS/MS	By MS/MS	By MS/MS	By MS/MS	By MS/MS	By MS/MS	12.1	13.1	11.2	7.2	6.8	8.4	44081000	49970000	46398000	33662000
Q8WX93;D6R9F5;H0YA05;F8WA26;A0A087WX60;Q86TC9	Palladin	PALLD	sp|Q8WX93|PALLD_HUMAN Palladin OS=Homo sapiens GN=PALLD PE=1 SV=3	6	5	5	5	4	3	3	3	3	3	4	3	3	3	3	3	4	3	3	3	3	3	5.6	5.6	5.6	150.56	1383	1383;90;160;164;1026;1320	0	9.9505	By MS/MS	By MS/MS	By MS/MS	By MS/MS	By MS/MS	By MS/MS	4.7	2.5	2.5	4.1	4.1	4.1	22282000	20941000	21717000	15128000
Q6NUK1	Calcium-binding mitochondrial carrier protein SCaMC-1	SLC25A24	sp|Q6NUK1|SCMC1_HUMAN Calcium-binding mitochondrial carrier protein SCaMC-1 OS=Homo sapiens GN=SLC25A24 PE=1 SV=2	1	7	7	7	5	5	4	3	4	6	5	5	4	3	4	6	5	5	4	3	4	6	20.8	20.8	20.8	53.354	477	477	0	14.107	By MS/MS	By MS/MS	By MS/MS	By matching	By MS/MS	By MS/MS	15.5	16.4	10.1	10.1	13.8	16.1	22727000	18040000	23091000	12971000
O43592;F5GZM3;F8WDU6	Exportin-T	XPOT	sp|O43592|XPOT_HUMAN Exportin-T OS=Homo sapiens GN=XPOT PE=1 SV=2	3	7	7	7	6	6	6	3	3	6	6	6	6	3	3	6	6	6	6	3	3	6	9.6	9.6	9.6	109.96	962	962;63;202	0	21.035	By MS/MS	By MS/MS	By MS/MS	By MS/MS	By MS/MS	By MS/MS	8.3	8.1	8.1	4.5	4	8.2	24528000	32721000	31094000	22975000
P11413;E7EUI8;E7EM57;E9PD92	Glucose-6-phosphate 1-dehydrogenase	G6PD	sp|P11413|G6PD_HUMAN Glucose-6-phosphate 1-dehydrogenase OS=Homo sapiens GN=G6PD PE=1 SV=4;tr|E7EUI8|E7EUI8_HUMAN Glucose-6-phosphate 1-dehydrogenase (Fragment) OS=Homo sapiens GN=G6PD PE=1 SV=7;tr|E7EM57|E7EM57_HUMAN Glucose-6-phosphate 1-dehydrogenase (F	4	25	25	25	19	23	18	15	20	18	19	23	18	15	20	18	19	23	18	15	20	18	54	54	54	59.256	515	515;339;320;256	0	126.45	By MS/MS	By MS/MS	By MS/MS	By MS/MS	By MS/MS	By MS/MS	46.8	52	40.8	35	48	42.7	245730000	273780000	321190000	204350000
F8W6I7;P09651;F8VZ49;F8VTQ5;Q32P51;F8W646;F8VYN5;H0YH80	Heterogeneous nuclear ribonucleoprotein A1;Heterogeneous nuclear ribonucleoprotein A1, N-terminally processed;Heterogeneous nuclear ribonucleoprotein A1-like 2	HNRNPA1;HNRNPA1L2	tr|F8W6I7|F8W6I7_HUMAN Heterogeneous nuclear ribonucleoprotein A1 OS=Homo sapiens GN=HNRNPA1 PE=1 SV=2;sp|P09651|ROA1_HUMAN Heterogeneous nuclear ribonucleoprotein A1 OS=Homo sapiens GN=HNRNPA1 PE=1 SV=5;tr|F8VZ49|F8VZ49_HUMAN Heterogeneous nuclear ribonuc	8	16	15	15	12	15	16	13	14	13	11	14	15	12	13	12	11	14	15	12	13	12	56.4	53.4	53.4	33.155	307	307;372;231;145;320;156;113;191	0	146.86	By MS/MS	By MS/MS	By MS/MS	By MS/MS	By MS/MS	By MS/MS	48.5	54.7	56.4	48.5	49.5	48.5	590430000	552820000	573330000	435490000
Q9UHI6;E9PJ60	Probable ATP-dependent RNA helicase DDX20	DDX20	sp|Q9UHI6|DDX20_HUMAN Probable ATP-dependent RNA helicase DDX20 OS=Homo sapiens GN=DDX20 PE=1 SV=2;tr|E9PJ60|E9PJ60_HUMAN Probable ATP-dependent RNA helicase DDX20 OS=Homo sapiens GN=DDX20 PE=1 SV=1	2	3	3	3	3	1	1	2	1	1	3	1	1	2	1	1	3	1	1	2	1	1	5.2	5.2	5.2	92.239	824	824;432	0	8.2775	By matching	By matching	By matching	By MS/MS	By MS/MS	By MS/MS	5.2	1.2	1.2	2.7	2.5	2.5	12740000	11199000	10206000	7854300
O94906	Pre-mRNA-processing factor 6	PRPF6	sp|O94906|PRP6_HUMAN Pre-mRNA-processing factor 6 OS=Homo sapiens GN=PRPF6 PE=1 SV=1	1	8	8	8	6	3	6	7	5	5	6	3	6	7	5	5	6	3	6	7	5	5	9.9	9.9	9.9	106.92	941	941	0	26.269	By MS/MS	By MS/MS	By MS/MS	By MS/MS	By MS/MS	By MS/MS	7.1	3.6	7.1	8.9	6.4	6.4	28693000	18601000	26204000	19810000
P38606;C9JA17;C9JVW8	V-type proton ATPase catalytic subunit A	ATP6V1A	sp|P38606|VATA_HUMAN V-type proton ATPase catalytic subunit A OS=Homo sapiens GN=ATP6V1A PE=1 SV=2	3	10	10	10	5	2	3	2	3	5	5	2	3	2	3	5	5	2	3	2	3	5	23	23	23	68.303	617	617;185;221	0	39.031	By MS/MS	By MS/MS	By MS/MS	By MS/MS	By MS/MS	By MS/MS	13.1	4.5	6.5	5.2	7.8	12.8	30696000	23244000	21241000	12773000
Q14247;H0YEV2;H0YCD9	Src substrate cortactin	CTTN	sp|Q14247|SRC8_HUMAN Src substrate cortactin OS=Homo sapiens GN=CTTN PE=1 SV=2	3	8	8	8	7	6	5	4	5	5	7	6	5	4	5	5	7	6	5	4	5	5	20.5	20.5	20.5	61.585	550	550;128;265	0	25.727	By MS/MS	By MS/MS	By MS/MS	By MS/MS	By MS/MS	By MS/MS	18.7	15.3	13.5	9.6	13.5	12.4	41455000	35410000	37778000	31305000
Q08211	ATP-dependent RNA helicase A	DHX9	sp|Q08211|DHX9_HUMAN ATP-dependent RNA helicase A OS=Homo sapiens GN=DHX9 PE=1 SV=4	1	34	34	34	27	25	23	18	26	19	27	25	23	18	26	19	27	25	23	18	26	19	32.6	32.6	32.6	140.96	1270	1270	0	197.92	By MS/MS	By MS/MS	By MS/MS	By MS/MS	By MS/MS	By MS/MS	26.5	25.1	24.6	20.5	26.9	20	293750000	303190000	303750000	236080000
Q16531;F5GY55;F5GYG8;F5GZY8;F5H2L3;F5GWI0;F5H198	DNA damage-binding protein 1	DDB1	sp|Q16531|DDB1_HUMAN DNA damage-binding protein 1 OS=Homo sapiens GN=DDB1 PE=1 SV=1;tr|F5GY55|F5GY55_HUMAN DNA damage-binding protein 1 OS=Homo sapiens GN=DDB1 PE=1 SV=1	7	17	17	17	12	11	10	5	7	7	12	11	10	5	7	7	12	11	10	5	7	7	17.8	17.8	17.8	126.97	1140	1140;1092;109;146;165;139;162	0	47.068	By MS/MS	By MS/MS	By MS/MS	By MS/MS	By MS/MS	By MS/MS	12.2	12.7	11.1	5	8.2	8.3	77202000	59179000	57421000	47465000
O14879	Interferon-induced protein with tetratricopeptide repeats 3	IFIT3	sp|O14879|IFIT3_HUMAN Interferon-induced protein with tetratricopeptide repeats 3 OS=Homo sapiens GN=IFIT3 PE=1 SV=1	1	11	11	11	8	9	7	6	8	7	8	9	7	6	8	7	8	9	7	6	8	7	34.3	34.3	34.3	55.984	490	490	0	59.479	By MS/MS	By MS/MS	By MS/MS	By MS/MS	By MS/MS	By MS/MS	25.9	28.8	23.3	17.6	25.9	22.4	61254000	57697000	65797000	46569000
P50454;E9PR70;E9PPV6;E9PKH2;E9PNX1;E9PK86;E9PMI5;E9PJH8;E9PIG2;E9PRS3;E9PQ34;H0YEP8;E9PLA6	Serpin H1	SERPINH1	sp|P50454|SERPH_HUMAN Serpin H1 OS=Homo sapiens GN=SERPINH1 PE=1 SV=2;tr|E9PR70|E9PR70_HUMAN Serpin H1 (Fragment) OS=Homo sapiens GN=SERPINH1 PE=1 SV=1;tr|E9PPV6|E9PPV6_HUMAN Serpin H1 OS=Homo sapiens GN=SERPINH1 PE=1 SV=1;tr|E9PKH2|E9PKH2_HUMAN Serpin H1	13	11	11	11	9	10	11	10	10	11	9	10	11	10	10	11	9	10	11	10	10	11	39.2	39.2	39.2	46.44	418	418;295;324;201;203;247;249;150;165;167;142;56;86	0	120.74	By MS/MS	By MS/MS	By MS/MS	By MS/MS	By MS/MS	By MS/MS	31.8	36.4	39.2	35.2	34	39.2	172890000	189940000	146290000	124280000
Q9Y266;A0A0A0MSS4;A0A0A0MSU9	Nuclear migration protein nudC	NUDC	sp|Q9Y266|NUDC_HUMAN Nuclear migration protein nudC OS=Homo sapiens GN=NUDC PE=1 SV=1;tr|A0A0A0MSS4|A0A0A0MSS4_HUMAN Nuclear migration protein nudC (Fragment) OS=Homo sapiens GN=NUDC PE=1 SV=1;tr|A0A0A0MSU9|A0A0A0MSU9_HUMAN Nuclear migration protein nudC (	3	8	8	8	3	6	6	4	6	5	3	6	6	4	6	5	3	6	6	4	6	5	29.9	29.9	29.9	38.242	331	331;133;186	0	23.986	By MS/MS	By MS/MS	By MS/MS	By MS/MS	By MS/MS	By MS/MS	10.6	22.4	22.4	14.2	23.3	18.7	39431000	40471000	44656000	28439000
P19338;H7BY16;C9JYW2;C9JLB1;C9J1H7;C9JWL1	Nucleolin	NCL	sp|P19338|NUCL_HUMAN Nucleolin OS=Homo sapiens GN=NCL PE=1 SV=3;tr|H7BY16|H7BY16_HUMAN Nucleolin (Fragment) OS=Homo sapiens GN=NCL PE=1 SV=7	6	26	26	26	21	23	25	20	21	21	21	23	25	20	21	21	21	23	25	20	21	21	32.1	32.1	32.1	76.613	710	710;297;141;151;166;170	0	323.31	By MS/MS	By MS/MS	By MS/MS	By MS/MS	By MS/MS	By MS/MS	30	28.2	31.1	29.7	30.8	27.9	693450000	601890000	633490000	481740000
P50416;H3BMD2;H3BP22;H3BUV7	Carnitine O-palmitoyltransferase 1, liver isoform	CPT1A	sp|P50416|CPT1A_HUMAN Carnitine O-palmitoyltransferase 1, liver isoform OS=Homo sapiens GN=CPT1A PE=1 SV=2	4	10	10	10	9	8	8	8	8	7	9	8	8	8	8	7	9	8	8	8	8	7	16.4	16.4	16.4	88.367	773	773;78;118;134	0	50.281	By MS/MS	By MS/MS	By MS/MS	By MS/MS	By MS/MS	By MS/MS	14.9	13.6	13.5	13.3	13.5	12	67037000	86812000	75417000	52202000
E7EVA0;P27816;H7C4C5;H0Y2V1;B5MEG9;F8W9U4	Microtubule-associated protein;Microtubule-associated protein 4	MAP4	tr|E7EVA0|E7EVA0_HUMAN Microtubule-associated protein OS=Homo sapiens GN=MAP4 PE=1 SV=1;sp|P27816|MAP4_HUMAN Microtubule-associated protein 4 OS=Homo sapiens GN=MAP4 PE=1 SV=3;tr|H7C4C5|H7C4C5_HUMAN Microtubule-associated protein (Fragment) OS=Homo sapiens	6	7	7	7	5	3	1	2	3	5	5	3	1	2	3	5	5	3	1	2	3	5	4.3	4.3	4.3	245.44	2297	2297;1152;493;463;761;828	0	20.03	By MS/MS	By MS/MS	By MS/MS	By MS/MS	By MS/MS	By MS/MS	3	1.9	0.7	1.1	1.9	3.1	26108000	20460000	11954000	5875100
Q15084	Protein disulfide-isomerase A6	PDIA6	sp|Q15084|PDIA6_HUMAN Protein disulfide-isomerase A6 OS=Homo sapiens GN=PDIA6 PE=1 SV=1	1	4	4	4	3	3	3	3	4	3	3	3	3	3	4	3	3	3	3	3	4	3	11.6	11.6	11.6	48.121	440	440	0	26.784	By MS/MS	By MS/MS	By MS/MS	By MS/MS	By MS/MS	By MS/MS	9.5	9.5	9.5	9.5	11.6	9.5	39082000	44425000	37889000	32207000
Q15437;Q5QPE2;Q5QPE1	Protein transport protein Sec23B	SEC23B	sp|Q15437|SC23B_HUMAN Protein transport protein Sec23B OS=Homo sapiens GN=SEC23B PE=1 SV=2;tr|Q5QPE2|Q5QPE2_HUMAN Protein transport protein Sec23B (Fragment) OS=Homo sapiens GN=SEC23B PE=1 SV=1	3	5	3	3	4	3	2	3	2	2	2	1	0	2	1	1	2	1	0	2	1	1	8.9	5.5	5.5	86.478	767	767;331;246	0.00082305	3.2726	By MS/MS	By matching	By matching	By matching	By MS/MS	By matching	6.6	5.6	3.4	5.1	4	3.8	18142000	27468000	0	13037000
Q15758;M0QXM4	Neutral amino acid transporter B(0);Amino acid transporter	SLC1A5	sp|Q15758|AAAT_HUMAN Neutral amino acid transporter B(0) OS=Homo sapiens GN=SLC1A5 PE=1 SV=2;tr|M0QXM4|M0QXM4_HUMAN Neutral amino acid transporter B(0) OS=Homo sapiens GN=SLC1A5 PE=1 SV=1	2	8	8	3	6	6	7	5	5	6	6	6	7	5	5	6	2	3	3	3	3	3	18.1	18.1	7.9	56.598	541	541;365	0	31.362	By MS/MS	By MS/MS	By MS/MS	By MS/MS	By MS/MS	By MS/MS	14	13.9	16.5	12.2	12.8	13.9	51236000	46324000	43678000	32631000
E9PHS0;O43813	LanC-like protein 1	LANCL1	tr|E9PHS0|E9PHS0_HUMAN LanC-like protein 1 (Fragment) OS=Homo sapiens GN=LANCL1 PE=1 SV=1;sp|O43813|LANC1_HUMAN LanC-like protein 1 OS=Homo sapiens GN=LANCL1 PE=1 SV=1	2	3	3	3	3	2	3	3	2	2	3	2	3	3	2	2	3	2	3	3	2	2	24	24	24	22.042	196	196;399	0	21.394	By MS/MS	By MS/MS	By matching	By MS/MS	By matching	By MS/MS	24	17.9	24	24	17.9	17.9	28341000	33970000	37404000	23549000
P55884;C9JZG1;C9JQN7	Eukaryotic translation initiation factor 3 subunit B	EIF3B	sp|P55884|EIF3B_HUMAN Eukaryotic translation initiation factor 3 subunit B OS=Homo sapiens GN=EIF3B PE=1 SV=3	3	19	19	19	16	12	13	10	12	12	16	12	13	10	12	12	16	12	13	10	12	12	31.4	31.4	31.4	92.48	814	814;302;153	0	75.648	By MS/MS	By MS/MS	By MS/MS	By MS/MS	By MS/MS	By MS/MS	25.8	18.9	22	17.1	19.5	19.5	134090000	150160000	128400000	94764000
P63104;E7EX29;B0AZS6;B7Z2E6;H0YB80;E7ESK7;E5RGE1;E5RIR4;E9PD24;E7EVZ2	14-3-3 protein zeta/delta	YWHAZ	sp|P63104|1433Z_HUMAN 14-3-3 protein zeta/delta OS=Homo sapiens GN=YWHAZ PE=1 SV=1;tr|E7EX29|E7EX29_HUMAN 14-3-3 protein zeta/delta (Fragment) OS=Homo sapiens GN=YWHAZ PE=1 SV=1;tr|B0AZS6|B0AZS6_HUMAN 14-3-3 protein zeta/delta OS=Homo sapiens GN=YWHAZ PE=1	10	10	6	6	8	9	9	7	9	8	4	5	5	3	5	4	4	5	5	3	5	4	49.4	35.5	35.5	27.745	245	245;246;168;125;130;137;52;75;92;98	0	63.894	By MS/MS	By MS/MS	By MS/MS	By MS/MS	By MS/MS	By MS/MS	39.6	44.5	44.5	34.7	44.5	39.6	116620000	88866000	104690000	88789000
Q9Y3I0	tRNA-splicing ligase RtcB homolog	RTCB	sp|Q9Y3I0|RTCB_HUMAN tRNA-splicing ligase RtcB homolog OS=Homo sapiens GN=RTCB PE=1 SV=1	1	10	10	10	5	4	5	5	6	5	5	4	5	5	6	5	5	4	5	5	6	5	24.4	24.4	24.4	55.21	505	505	0	26.473	By MS/MS	By matching	By MS/MS	By MS/MS	By MS/MS	By MS/MS	14.3	10.7	12.7	13.1	14.5	13.1	29103000	20464000	20397000	16044000
Q9P0V3;C9JF25;C9JED2	SH3 domain-binding protein 4	SH3BP4	sp|Q9P0V3|SH3B4_HUMAN SH3 domain-binding protein 4 OS=Homo sapiens GN=SH3BP4 PE=1 SV=1	3	3	3	3	1	1	1	1	1	1	1	1	1	1	1	1	1	1	1	1	1	1	4.3	4.3	4.3	107.49	963	963;122;173	0	6.8411	By MS/MS	By MS/MS	By MS/MS	By MS/MS	By MS/MS	By MS/MS	2	2	2	1.1	2	2	6844500	9582800	6561900	0
P22102;H7C366;A0A140TA71;C9JBJ1;C9JTV6;F8WD69	Trifunctional purine biosynthetic protein adenosine-3;Phosphoribosylamine--glycine ligase;Phosphoribosylformylglycinamidine cyclo-ligase;Phosphoribosylglycinamide formyltransferase	GART	sp|P22102|PUR2_HUMAN Trifunctional purine biosynthetic protein adenosine-3 OS=Homo sapiens GN=GART PE=1 SV=1	6	7	7	7	6	6	5	3	4	5	6	6	5	3	4	5	6	6	5	3	4	5	9.3	9.3	9.3	107.77	1010	1010;145;223;232;241;306	0	21.584	By MS/MS	By MS/MS	By MS/MS	By MS/MS	By MS/MS	By MS/MS	7.7	8.5	7.6	5.1	6.5	7.4	29077000	28252000	27877000	22478000
P26641	Elongation factor 1-gamma	EEF1G	sp|P26641|EF1G_HUMAN Elongation factor 1-gamma OS=Homo sapiens GN=EEF1G PE=1 SV=3	1	20	20	20	17	17	16	15	17	16	17	17	16	15	17	16	17	17	16	15	17	16	46.7	46.7	46.7	50.118	437	437	0	146.75	By MS/MS	By MS/MS	By MS/MS	By MS/MS	By MS/MS	By MS/MS	42.6	39.8	38.2	38.9	43.2	38.4	406110000	371820000	398780000	253190000
P22626;A0A087WUI2	Heterogeneous nuclear ribonucleoproteins A2/B1	HNRNPA2B1	sp|P22626|ROA2_HUMAN Heterogeneous nuclear ribonucleoproteins A2/B1 OS=Homo sapiens GN=HNRNPA2B1 PE=1 SV=2;tr|A0A087WUI2|A0A087WUI2_HUMAN Heterogeneous nuclear ribonucleoproteins A2/B1 OS=Homo sapiens GN=HNRNPA2B1 PE=1 SV=1	2	22	22	21	19	19	19	19	19	18	19	19	19	19	19	18	18	18	18	18	18	17	64.9	64.9	64.9	37.429	353	353;261	0	296.21	By MS/MS	By MS/MS	By MS/MS	By MS/MS	By MS/MS	By MS/MS	58.1	58.1	58.1	60.1	62	58.1	793420000	767960000	804870000	518210000
P38159;H0Y6E7;H3BT71;Q96E39;H3BUY5;H3BR27;H3BNC1;O75526;Q8IZ40;Q8N7X1	RNA-binding motif protein, X chromosome;RNA-binding motif protein, X chromosome, N-terminally processed;RNA binding motif protein, X-linked-like-1	RBMX;RBMXL1	sp|P38159|RBMX_HUMAN RNA-binding motif protein, X chromosome OS=Homo sapiens GN=RBMX PE=1 SV=3;tr|H0Y6E7|H0Y6E7_HUMAN RNA-binding motif protein, X chromosome (Fragment) OS=Homo sapiens GN=RBMX PE=1 SV=2;tr|H3BT71|H3BT71_HUMAN RNA-binding motif protein, X c	10	12	12	12	9	8	8	10	8	9	9	8	8	10	8	9	9	8	8	10	8	9	33.5	33.5	33.5	42.331	391	391;292;296;390;263;78;37;392;523;1067	0	31.301	By MS/MS	By MS/MS	By MS/MS	By MS/MS	By MS/MS	By MS/MS	26.3	21.5	21.5	25.8	23.8	26.3	80912000	93605000	86808000	60753000
E9PC52;Q16576;Q5JP01;Q5JP02;C9JAJ9;Q5JNZ6	Histone-binding protein RBBP7	RBBP7	tr|E9PC52|E9PC52_HUMAN Histone-binding protein RBBP7 OS=Homo sapiens GN=RBBP7 PE=1 SV=1;sp|Q16576|RBBP7_HUMAN Histone-binding protein RBBP7 OS=Homo sapiens GN=RBBP7 PE=1 SV=1;tr|Q5JP01|Q5JP01_HUMAN Histone-binding protein RBBP7 (Fragment) OS=Homo sapiens G	6	9	4	4	8	9	9	8	9	9	3	4	4	3	4	4	3	4	4	3	4	4	35.8	25.2	25.2	46.938	416	416;425;285;175;37;85	0	102.2	By MS/MS	By MS/MS	By MS/MS	By MS/MS	By MS/MS	By MS/MS	28.4	35.8	35.8	28.4	35.8	35.8	99797000	91967000	95560000	66960000
Q99832;F8WAM2;F8WBP8	T-complex protein 1 subunit eta	CCT7	sp|Q99832|TCPH_HUMAN T-complex protein 1 subunit eta OS=Homo sapiens GN=CCT7 PE=1 SV=2	3	14	14	14	11	12	9	10	7	10	11	12	9	10	7	10	11	12	9	10	7	10	32	32	32	59.366	543	543;98;83	0	56.5	By MS/MS	By MS/MS	By MS/MS	By MS/MS	By MS/MS	By MS/MS	27.3	28.9	18.2	25.8	17.5	26	129990000	131670000	116220000	89410000
H3BPJ9;O96000;H3BV16	NADH dehydrogenase [ubiquinone] 1 beta subcomplex subunit 10	NDUFB10	tr|H3BPJ9|H3BPJ9_HUMAN NADH dehydrogenase [ubiquinone] 1 beta subcomplex subunit 10 OS=Homo sapiens GN=NDUFB10 PE=1 SV=1;sp|O96000|NDUBA_HUMAN NADH dehydrogenase [ubiquinone] 1 beta subcomplex subunit 10 OS=Homo sapiens GN=NDUFB10 PE=1 SV=3;tr|H3BV16|H3BV1	3	3	3	3	0	1	2	1	2	1	0	1	2	1	2	1	0	1	2	1	2	1	23	23	23	19.258	161	161;172;143	0	5.1147		By MS/MS	By matching	By MS/MS	By MS/MS	By MS/MS	0	8.7	15.5	8.7	14.3	8.7	0	4559200	6255900	0
G3V3A4;Q13573;G3V4X8;G3V5R3	SNW domain-containing protein 1	SNW1	tr|G3V3A4|G3V3A4_HUMAN SNW domain-containing protein 1 OS=Homo sapiens GN=SNW1 PE=1 SV=1;sp|Q13573|SNW1_HUMAN SNW domain-containing protein 1 OS=Homo sapiens GN=SNW1 PE=1 SV=1;tr|G3V4X8|G3V4X8_HUMAN SNW domain-containing protein 1 OS=Homo sapiens GN=SNW1 P	4	3	3	3	1	2	3	2	1	1	1	2	3	2	1	1	1	2	3	2	1	1	9.3	9.3	9.3	65.391	571	571;536;374;185	0	14.425	By MS/MS	By MS/MS	By MS/MS	By MS/MS	By MS/MS	By MS/MS	2.6	7	9.3	7	2.6	2.6	12822000	10203000	9358700	13181000
P05023;M0R116;B1AKY9;A0A0A0MT26;P13637;P50993;H0Y7C1;Q13733;Q5TC01;M0QXF2;P20648;P54707;Q5TC02;Q5TC05;E9PRA5	Sodium/potassium-transporting ATPase subunit alpha-1	ATP1A1	sp|P05023|AT1A1_HUMAN Sodium/potassium-transporting ATPase subunit alpha-1 OS=Homo sapiens GN=ATP1A1 PE=1 SV=1	15	19	19	19	17	15	15	14	13	13	17	15	15	14	13	13	17	15	15	14	13	13	22.9	22.9	22.9	112.89	1023	1023;983;1009;1226;1013;1020;714;1029;144;251;1035;1039;106;157;517	0	139.18	By MS/MS	By MS/MS	By MS/MS	By MS/MS	By MS/MS	By MS/MS	21	18.2	18.8	17.8	15.8	16.6	185960000	161820000	177260000	122650000
P61981	14-3-3 protein gamma;14-3-3 protein gamma, N-terminally processed	YWHAG	sp|P61981|1433G_HUMAN 14-3-3 protein gamma OS=Homo sapiens GN=YWHAG PE=1 SV=2	1	8	4	4	7	7	7	7	6	4	3	3	3	3	2	1	3	3	3	3	2	1	35.2	21.5	21.5	28.302	247	247	0	20.957	By MS/MS	By MS/MS	By MS/MS	By MS/MS	By MS/MS	By MS/MS	31.2	31.2	31.2	29.6	27.1	14.2	34917000	23143000	20107000	15647000
Q13263;M0R0K9;M0R3C0;M0R2I3	Transcription intermediary factor 1-beta	TRIM28	sp|Q13263|TIF1B_HUMAN Transcription intermediary factor 1-beta OS=Homo sapiens GN=TRIM28 PE=1 SV=5;tr|M0R0K9|M0R0K9_HUMAN Transcription intermediary factor 1-beta (Fragment) OS=Homo sapiens GN=TRIM28 PE=1 SV=1	4	11	11	11	7	7	10	6	4	4	7	7	10	6	4	4	7	7	10	6	4	4	19.9	19.9	19.9	88.549	835	835;460;178;162	0	49.385	By MS/MS	By MS/MS	By MS/MS	By MS/MS	By MS/MS	By MS/MS	15.1	15.1	18.9	13.9	10.7	10.7	72304000	63436000	70955000	52354000
A0A0A6YYA0;Q9Y3B3	Transmembrane emp24 domain-containing protein 7	TMED7-TICAM2;TMED7	tr|A0A0A6YYA0|A0A0A6YYA0_HUMAN Protein TMED7-TICAM2 OS=Homo sapiens GN=TMED7-TICAM2 PE=3 SV=1;sp|Q9Y3B3|TMED7_HUMAN Transmembrane emp24 domain-containing protein 7 OS=Homo sapiens GN=TMED7 PE=1 SV=2	2	6	6	6	3	5	3	4	2	3	3	5	3	4	2	3	3	5	3	4	2	3	35.6	35.6	35.6	21.233	188	188;224	0	40.919	By MS/MS	By MS/MS	By MS/MS	By MS/MS	By MS/MS	By MS/MS	22.3	31.9	22.3	26.1	15.4	22.3	27795000	30713000	28441000	20423000
B4DLR8;P15559;H3BNV2;H3BRK3	NAD(P)H dehydrogenase [quinone] 1	NQO1	tr|B4DLR8|B4DLR8_HUMAN NAD(P)H dehydrogenase [quinone] 1 OS=Homo sapiens GN=NQO1 PE=1 SV=1;sp|P15559|NQO1_HUMAN NAD(P)H dehydrogenase [quinone] 1 OS=Homo sapiens GN=NQO1 PE=1 SV=1;tr|H3BNV2|H3BNV2_HUMAN NAD(P)H dehydrogenase [quinone] 1 OS=Homo sapiens GN=	4	5	5	5	5	4	4	4	4	5	5	4	4	4	4	5	5	4	4	4	4	5	26.7	26.7	26.7	22.793	202	202;274;253;269	0	14.363	By MS/MS	By MS/MS	By MS/MS	By MS/MS	By MS/MS	By MS/MS	26.7	23.3	23.3	23.3	23.3	26.7	45762000	44333000	48040000	34789000
P40763;G8JLH9	Signal transducer and activator of transcription 3;Signal transducer and activator of transcription	STAT3	sp|P40763|STAT3_HUMAN Signal transducer and activator of transcription 3 OS=Homo sapiens GN=STAT3 PE=1 SV=2;tr|G8JLH9|G8JLH9_HUMAN Signal transducer and activator of transcription OS=Homo sapiens GN=STAT3 PE=1 SV=1	2	4	4	4	3	4	4	2	3	3	3	4	4	2	3	3	3	4	4	2	3	3	7.7	7.7	7.7	88.067	770	770;672	0	34.181	By matching	By MS/MS	By MS/MS	By matching	By MS/MS	By matching	6.2	7.7	7.7	3.2	6.2	6.6	17666000	25012000	30169000	19543000
A0A087WZ40;Q14244	Ensconsin	MAP7	tr|A0A087WZ40|A0A087WZ40_HUMAN Ensconsin OS=Homo sapiens GN=MAP7 PE=1 SV=1;sp|Q14244|MAP7_HUMAN Ensconsin OS=Homo sapiens GN=MAP7 PE=1 SV=1	2	3	3	3	3	2	1	1	2	2	3	2	1	1	2	2	3	2	1	1	2	2	4	4	4	87.817	779	779;749	0	6.3441	By MS/MS	By MS/MS	By MS/MS	By matching	By MS/MS	By MS/MS	4	2.6	1.2	1.2	2.6	2.6	8047200	8857900	8474900	5181000
H0YGW7;Q8NE71;A0A0G2JIC2	ATP-binding cassette sub-family F member 1	ABCF1	tr|H0YGW7|H0YGW7_HUMAN ATP-binding cassette sub-family F member 1 (Fragment) OS=Homo sapiens GN=ABCF1 PE=1 SV=1;sp|Q8NE71|ABCF1_HUMAN ATP-binding cassette sub-family F member 1 OS=Homo sapiens GN=ABCF1 PE=1 SV=2	3	4	4	4	3	2	3	1	2	2	3	2	3	1	2	2	3	2	3	1	2	2	7.9	7.9	7.9	67.55	596	596;845;238	0	11.818	By MS/MS	By matching	By MS/MS	By MS/MS	By MS/MS	By matching	6.2	3.7	6.2	2.2	4.7	3.7	9328200	12585000	17190000	9433400
B5MDF5;J3KQE5;P62826;F5H018;H0YFC6;B4DV51	GTP-binding nuclear protein Ran	RAN	tr|B5MDF5|B5MDF5_HUMAN GTP-binding nuclear protein Ran OS=Homo sapiens GN=RAN PE=1 SV=1;tr|J3KQE5|J3KQE5_HUMAN GTP-binding nuclear protein Ran (Fragment) OS=Homo sapiens GN=RAN PE=1 SV=1;sp|P62826|RAN_HUMAN GTP-binding nuclear protein Ran OS=Homo sapiens G	6	7	7	7	7	7	7	6	7	6	7	7	7	6	7	6	7	7	7	6	7	6	36.5	36.5	36.5	26.224	233	233;234;216;199;103;128	0	26.521	By MS/MS	By MS/MS	By MS/MS	By MS/MS	By MS/MS	By MS/MS	36.5	36.5	36.5	28.8	36.5	28.8	91845000	84462000	91889000	70274000
Q15046;H3BVA8;J3KRL2;H3BPV7	Lysine--tRNA ligase	KARS	sp|Q15046|SYK_HUMAN Lysine--tRNA ligase OS=Homo sapiens GN=KARS PE=1 SV=3	4	12	12	12	5	5	8	6	7	4	5	5	8	6	7	4	5	5	8	6	7	4	25.6	25.6	25.6	68.047	597	597;256;102;104	0	35.892	By MS/MS	By MS/MS	By MS/MS	By MS/MS	By MS/MS	By MS/MS	12.4	11.2	16.2	13.1	14.7	10.1	53759000	48343000	52477000	37322000
P47897;B4DDN1;H7C0R3;A0A0U1RQQ5;A0A0U1RQT0;C9J165;A0A0U1RQX5;A0A0U1RRC8;A0A0U1RQM8;A0A0U1RR66;A0A0U1RQU2;A0A0U1RRI9;A0A0U1RQE9;A0A0U1RQL2;A0A0U1RQX9;A0A0U1RRJ7;A0A0U1RQJ6;F2Z2V6	Glutamine--tRNA ligase	QARS	sp|P47897|SYQ_HUMAN Glutamine--tRNA ligase OS=Homo sapiens GN=QARS PE=1 SV=1;tr|B4DDN1|B4DDN1_HUMAN Glutamine--tRNA ligase OS=Homo sapiens GN=QARS PE=1 SV=1	18	18	18	18	9	11	6	6	4	4	9	11	6	6	4	4	9	11	6	6	4	4	29	29	29	87.798	775	775;630;253;195;342;339;134;91;173;173;174;183;187;191;83;68;96;100	0	88.781	By MS/MS	By MS/MS	By MS/MS	By MS/MS	By MS/MS	By MS/MS	14.1	16.4	9.7	10.7	6.7	6.1	48621000	45460000	44969000	42026000
P31946;Q4VY20;Q4VY19;A0A0J9YWE8;A0A0J9YWZ2	14-3-3 protein beta/alpha;14-3-3 protein beta/alpha, N-terminally processed	YWHAB	sp|P31946|1433B_HUMAN 14-3-3 protein beta/alpha OS=Homo sapiens GN=YWHAB PE=1 SV=3;tr|Q4VY20|Q4VY20_HUMAN 14-3-3 protein beta/alpha (Fragment) OS=Homo sapiens GN=YWHAB PE=1 SV=1;tr|Q4VY19|Q4VY19_HUMAN 14-3-3 protein beta/alpha (Fragment) OS=Homo sapiens GN	5	8	4	3	7	8	8	7	7	5	3	4	4	3	3	1	2	3	3	2	2	1	35.8	22	18.3	28.082	246	246;74;100;149;81	0	41.039	By MS/MS	By MS/MS	By MS/MS	By MS/MS	By MS/MS	By MS/MS	30.9	35.8	35.8	30.9	30.9	19.5	57309000	44118000	45940000	35117000
A0A087WVM4;B7ZM99;Q6UB35;H0Y327	Monofunctional C1-tetrahydrofolate synthase, mitochondrial	MTHFD1L	tr|A0A087WVM4|A0A087WVM4_HUMAN Monofunctional C1-tetrahydrofolate synthase, mitochondrial OS=Homo sapiens GN=MTHFD1L PE=1 SV=1;tr|B7ZM99|B7ZM99_HUMAN MTHFD1L protein OS=Homo sapiens GN=MTHFD1L PE=1 SV=1;sp|Q6UB35|C1TM_HUMAN Monofunctional C1-tetrahydrofola	4	3	3	3	2	2	3	3	3	1	2	2	3	3	3	1	2	2	3	3	3	1	3.7	3.7	3.7	99.31	913	913;979;978;332	0.00089206	4.314	By matching	By matching	By MS/MS	By MS/MS	By MS/MS	By matching	2.4	2.4	3.7	3.7	3.7	1.6	13179000	14175000	12547000	8785700
J3KMX1;Q99567;I3L245	Nuclear pore complex protein Nup88	NUP88	tr|J3KMX1|J3KMX1_HUMAN Nuclear pore complex protein Nup88 (Fragment) OS=Homo sapiens GN=NUP88 PE=1 SV=1;sp|Q99567|NUP88_HUMAN Nuclear pore complex protein Nup88 OS=Homo sapiens GN=NUP88 PE=1 SV=2;tr|I3L245|I3L245_HUMAN Nuclear pore complex protein Nup88 (F	3	4	4	4	2	2	2	1	2	2	2	2	2	1	2	2	2	2	2	1	2	2	9.3	9.3	9.3	78.77	696	696;741;153	0	10.709	By matching	By matching	By matching	By matching	By matching	By MS/MS	5.3	4.5	4.5	2.6	4.5	4.5	14163000	12015000	11777000	11021000
Q13200;H7C1H2;F8WBS8;C9JPC0	26S proteasome non-ATPase regulatory subunit 2	PSMD2	sp|Q13200|PSMD2_HUMAN 26S proteasome non-ATPase regulatory subunit 2 OS=Homo sapiens GN=PSMD2 PE=1 SV=3	4	14	14	14	10	9	9	10	10	11	10	9	9	10	10	11	10	9	9	10	10	11	20.6	20.6	20.6	100.2	908	908;203;59;217	0	111.8	By MS/MS	By MS/MS	By MS/MS	By MS/MS	By MS/MS	By MS/MS	16	13.3	13.2	16.9	15.3	17.1	99332000	100380000	108240000	63164000
Q9C0C2	182 kDa tankyrase-1-binding protein	TNKS1BP1	sp|Q9C0C2|TB182_HUMAN 182 kDa tankyrase-1-binding protein OS=Homo sapiens GN=TNKS1BP1 PE=1 SV=4	1	7	7	7	4	2	2	4	5	5	4	2	2	4	5	5	4	2	2	4	5	5	6.2	6.2	6.2	181.79	1729	1729	0	15.229	By MS/MS	By MS/MS	By MS/MS	By MS/MS	By MS/MS	By MS/MS	4.1	1.7	1.7	4.1	4.3	4.6	314310000	319850000	366600000	259660000
P49368;B4DUR8;Q5SZX6;E9PRC8;Q5SZX9;Q5SZW8;E9PQ35;E9PM09	T-complex protein 1 subunit gamma	CCT3	sp|P49368|TCPG_HUMAN T-complex protein 1 subunit gamma OS=Homo sapiens GN=CCT3 PE=1 SV=4;tr|B4DUR8|B4DUR8_HUMAN T-complex protein 1 subunit gamma OS=Homo sapiens GN=CCT3 PE=1 SV=1	8	19	19	19	16	18	18	14	15	16	16	18	18	14	15	16	16	18	18	14	15	16	42.2	42.2	42.2	60.533	545	545;500;276;234;161;188;144;154	0	120.8	By MS/MS	By MS/MS	By MS/MS	By MS/MS	By MS/MS	By MS/MS	37.8	40.9	40.4	33.4	37.2	37.2	232640000	227650000	226050000	159840000
Q9Y678;Q9UBF2;H0Y8G2;H0Y8X7	Coatomer subunit gamma-1	COPG1	sp|Q9Y678|COPG1_HUMAN Coatomer subunit gamma-1 OS=Homo sapiens GN=COPG1 PE=1 SV=1	4	12	12	12	9	6	7	5	8	7	9	6	7	5	8	7	9	6	7	5	8	7	19.6	19.6	19.6	97.717	874	874;871;76;188	0	37.31	By MS/MS	By MS/MS	By MS/MS	By MS/MS	By MS/MS	By MS/MS	16.4	10.6	13	9.6	15.1	12.1	54758000	56367000	67560000	39274000
P14866;M0QXS5;M0QYT0;M0R1W6;M0R076;B4DVF8;M0QYL7	Heterogeneous nuclear ribonucleoprotein L	HNRNPL	sp|P14866|HNRPL_HUMAN Heterogeneous nuclear ribonucleoprotein L OS=Homo sapiens GN=HNRNPL PE=1 SV=2;tr|M0QXS5|M0QXS5_HUMAN Heterogeneous nuclear ribonucleoprotein L (Fragment) OS=Homo sapiens GN=HNRNPL PE=1 SV=1;tr|M0QYT0|M0QYT0_HUMAN Uncharacterized prote	7	14	14	14	12	12	10	11	13	12	12	12	10	11	13	12	12	12	10	11	13	12	41.3	41.3	41.3	64.132	589	589;530;321;220;114;179;198	0	75.386	By MS/MS	By MS/MS	By MS/MS	By MS/MS	By MS/MS	By MS/MS	33.8	33.4	28.7	32.3	39.4	36.8	244800000	224430000	235990000	178860000
Q00839;Q5RI18	Heterogeneous nuclear ribonucleoprotein U	HNRNPU	sp|Q00839|HNRPU_HUMAN Heterogeneous nuclear ribonucleoprotein U OS=Homo sapiens GN=HNRNPU PE=1 SV=6	2	30	30	30	30	29	29	26	27	28	30	29	29	26	27	28	30	29	29	26	27	28	43.5	43.5	43.5	90.583	825	825;242	0	323.31	By MS/MS	By MS/MS	By MS/MS	By MS/MS	By MS/MS	By MS/MS	43.5	43.4	43.4	34.4	37.9	41.6	1900700000	1760300000	1787600000	1321600000
P53618;E9PP73;E9PP63;E9PKQ1	Coatomer subunit beta	COPB1	sp|P53618|COPB_HUMAN Coatomer subunit beta OS=Homo sapiens GN=COPB1 PE=1 SV=3;tr|E9PP73|E9PP73_HUMAN Coatomer subunit beta (Fragment) OS=Homo sapiens GN=COPB1 PE=1 SV=7	4	17	17	17	9	9	9	8	9	7	9	9	9	8	9	7	9	9	9	8	9	7	26.9	26.9	26.9	107.14	953	953;486;132;137	0	47.331	By MS/MS	By MS/MS	By MS/MS	By MS/MS	By MS/MS	By MS/MS	16.3	14	13	14.4	15.6	10.6	96945000	88711000	77726000	70667000
P78347	General transcription factor II-I	GTF2I	sp|P78347|GTF2I_HUMAN General transcription factor II-I OS=Homo sapiens GN=GTF2I PE=1 SV=2	1	17	17	17	17	10	15	14	11	11	17	10	15	14	11	11	17	10	15	14	11	11	22.7	22.7	22.7	112.42	998	998	0	83.697	By MS/MS	By MS/MS	By MS/MS	By MS/MS	By MS/MS	By MS/MS	22.7	13.3	20.3	20.1	15.7	16.1	141010000	154780000	146460000	102050000
P42224;J3KPM9;E7EPD2;D2KFR9;E7ENM1;E9PH66;H7BZB5	Signal transducer and activator of transcription 1-alpha/beta;Signal transducer and activator of transcription	STAT1	sp|P42224|STAT1_HUMAN Signal transducer and activator of transcription 1-alpha/beta OS=Homo sapiens GN=STAT1 PE=1 SV=2;tr|J3KPM9|J3KPM9_HUMAN Signal transducer and activator of transcription OS=Homo sapiens GN=STAT1 PE=1 SV=1	7	17	17	17	13	12	13	10	9	12	13	12	13	10	9	12	13	12	13	10	9	12	28.5	28.5	28.5	87.334	750	750;714;180;193;150;70;58	0	69.399	By MS/MS	By MS/MS	By MS/MS	By MS/MS	By MS/MS	By MS/MS	22	19.2	22	17.1	15.3	19.7	141070000	115750000	122660000	96744000
CON__P00761				1	7	7	7	7	7	7	5	5	6	7	7	7	5	5	6	7	7	7	5	5	6	31.2	31.2	31.2	24.409	231	231	0	250.5	By MS/MS	By MS/MS	By MS/MS	By MS/MS	By MS/MS	By MS/MS	31.2	31.2	31.2	31.2	31.2	31.2	8903800000	9523000000	9688100000	6877700000
P80723;U3KQP0	Brain acid soluble protein 1	BASP1	sp|P80723|BASP1_HUMAN Brain acid soluble protein 1 OS=Homo sapiens GN=BASP1 PE=1 SV=2	2	6	6	6	5	5	4	3	3	5	5	5	4	3	3	5	5	5	4	3	3	5	50.2	50.2	50.2	22.693	227	227;46	0	26.716	By MS/MS	By MS/MS	By MS/MS	By MS/MS	By MS/MS	By MS/MS	44.1	44.1	31.7	27.8	24.2	44.1	44187000	39965000	39221000	35058000
P11940;A0A087WTT1;E7EQV3;E7ERJ7;H0YAR2;Q9H361;H0YAP2;H0YBN4;H0YB86;E5RGH3;Q4VXU2;E5RH24;E5RJB9;H0YAS6;H0YB75;H0YAS7;E5RHG7;H0YC10;E5RGC4;E5RFD8;Q5JQF8;Q96DU9	Polyadenylate-binding protein 1;Polyadenylate-binding protein	PABPC1	sp|P11940|PABP1_HUMAN Polyadenylate-binding protein 1 OS=Homo sapiens GN=PABPC1 PE=1 SV=2;tr|A0A087WTT1|A0A087WTT1_HUMAN Polyadenylate-binding protein OS=Homo sapiens GN=PABPC1 PE=1 SV=1;tr|E7EQV3|E7EQV3_HUMAN Polyadenylate-binding protein OS=Homo sapiens	22	23	23	16	18	19	18	17	17	19	18	19	18	17	17	19	13	13	13	12	12	14	43.9	43.9	30.7	70.67	636	636;522;591;604;284;631;131;175;165;108;614;118;129;169;183;136;75;42;43;61;200;382	0	178.94	By MS/MS	By MS/MS	By MS/MS	By MS/MS	By MS/MS	By MS/MS	37.7	38.2	35.5	36.3	37.3	40.3	317570000	279380000	298920000	194650000
P07814;V9GYZ6;V9GZ76	Bifunctional glutamate/proline--tRNA ligase;Glutamate--tRNA ligase;Proline--tRNA ligase	EPRS	sp|P07814|SYEP_HUMAN Bifunctional glutamate/proline--tRNA ligase OS=Homo sapiens GN=EPRS PE=1 SV=5;tr|V9GYZ6|V9GYZ6_HUMAN Bifunctional glutamate/proline--tRNA ligase (Fragment) OS=Homo sapiens GN=EPRS PE=1 SV=1	3	31	31	31	24	22	19	19	20	14	24	22	19	19	20	14	24	22	19	19	20	14	31.2	31.2	31.2	170.59	1512	1512;968;194	0	128.06	By MS/MS	By MS/MS	By MS/MS	By MS/MS	By MS/MS	By MS/MS	24.4	21.8	20.6	19	21.4	14.4	212960000	237490000	195260000	131780000
P26599;A6NLN1;A0A0U1RRM4;A0A0D9SF20;K7EKJ7;K7EK45;K7ES59;A0A087WU68;A0A087WUW5;K7ELW5;O95758;X6R242	Polypyrimidine tract-binding protein 1	PTBP1	sp|P26599|PTBP1_HUMAN Polypyrimidine tract-binding protein 1 OS=Homo sapiens GN=PTBP1 PE=1 SV=1;tr|A6NLN1|A6NLN1_HUMAN Polypyrimidine tract binding protein 1, isoform CRA_b OS=Homo sapiens GN=PTBP1 PE=1 SV=4;tr|A0A0U1RRM4|A0A0U1RRM4_HUMAN Polypyrimidine tr	12	13	13	13	10	11	11	5	8	6	10	11	11	5	8	6	10	11	11	5	8	6	38.6	38.6	38.6	57.221	531	531;527;588;197;238;256;149;227;82;105;552;183	0	146.62	By MS/MS	By MS/MS	By MS/MS	By MS/MS	By MS/MS	By MS/MS	27.3	32.4	34.8	17.3	25	19.8	222440000	215840000	206130000	132420000
H7BXI1;A0A087WXU3;A0FGR8	Extended synaptotagmin-2	ESYT2	tr|H7BXI1|H7BXI1_HUMAN Extended synaptotagmin-2 (Fragment) OS=Homo sapiens GN=ESYT2 PE=1 SV=1;tr|A0A087WXU3|A0A087WXU3_HUMAN Extended synaptotagmin-2 OS=Homo sapiens GN=ESYT2 PE=1 SV=1;sp|A0FGR8|ESYT2_HUMAN Extended synaptotagmin-2 OS=Homo sapiens GN=ESYT2	3	4	4	4	3	3	1	3	2	2	3	3	1	3	2	2	3	3	1	3	2	2	6.4	6.4	6.4	98.008	884	884;921;921	0	8.5532	By MS/MS	By MS/MS	By matching	By MS/MS	By MS/MS	By matching	5.4	4.2	1.5	4.8	3.2	3.2	12141000	8646600	10584000	6863900
Q15393;J3QL37;I3L4G7	Splicing factor 3B subunit 3	SF3B3	sp|Q15393|SF3B3_HUMAN Splicing factor 3B subunit 3 OS=Homo sapiens GN=SF3B3 PE=1 SV=4	3	11	11	11	6	10	10	7	6	6	6	10	10	7	6	6	6	10	10	7	6	6	13	13	13	135.58	1217	1217;58;72	0	42.868	By MS/MS	By MS/MS	By MS/MS	By MS/MS	By MS/MS	By MS/MS	7.5	12.1	11.9	8	7.7	7.6	68756000	67448000	82114000	53044000
Q07065	Cytoskeleton-associated protein 4	CKAP4	sp|Q07065|CKAP4_HUMAN Cytoskeleton-associated protein 4 OS=Homo sapiens GN=CKAP4 PE=1 SV=2	1	16	16	16	13	15	12	11	10	11	13	15	12	11	10	11	13	15	12	11	10	11	41.4	41.4	41.4	66.022	602	602	0	89.948	By MS/MS	By MS/MS	By MS/MS	By MS/MS	By MS/MS	By MS/MS	35.2	36	31.6	30.4	26.1	26.7	109550000	113110000	120650000	79120000
P11142;E9PKE3;E9PNE6;E9PN89;E9PLF4;E9PQQ4;E9PQK7;E9PK54;P54652;E9PPY6;E9PN25;E9PI65	Heat shock cognate 71 kDa protein	HSPA8	sp|P11142|HSP7C_HUMAN Heat shock cognate 71 kDa protein OS=Homo sapiens GN=HSPA8 PE=1 SV=1;tr|E9PKE3|E9PKE3_HUMAN Heat shock cognate 71 kDa protein OS=Homo sapiens GN=HSPA8 PE=1 SV=1;tr|E9PNE6|E9PNE6_HUMAN Heat shock cognate 71 kDa protein OS=Homo sapiens	12	46	46	15	39	39	40	38	38	41	39	39	40	38	38	41	12	13	13	14	14	13	65.3	65.3	25.1	70.897	646	646;627;500;312;187;171;178;184;639;137;132;168	0	323.31	By MS/MS	By MS/MS	By MS/MS	By MS/MS	By MS/MS	By MS/MS	63.2	59	59.4	56.8	57.9	63.6	7081600000	6807000000	7060900000	4972900000
A0A0C4DGI3;B4DJV2;O75390;F8VRP1;F8VX68;H0YIC4;F8VRI6;F8VPF9;F8VPA1;F8VR34;F8W1S4;H0YH82	Citrate synthase;Citrate synthase, mitochondrial	CS	tr|A0A0C4DGI3|A0A0C4DGI3_HUMAN Citrate synthase OS=Homo sapiens GN=CS PE=1 SV=1;tr|B4DJV2|B4DJV2_HUMAN Citrate synthase OS=Homo sapiens GN=CS PE=1 SV=1;sp|O75390|CISY_HUMAN Citrate synthase, mitochondrial OS=Homo sapiens GN=CS PE=1 SV=2	12	3	3	3	1	2	1	3	2	2	1	2	1	3	2	2	1	2	1	3	2	2	21	21	21	44.703	400	400;453;466;118;120;123;140;141;144;146;157;190	0	11.872	By MS/MS	By MS/MS	By matching	By MS/MS	By MS/MS	By MS/MS	9.8	12.5	8.5	21	12.5	18.2	53191000	35520000	31421000	32455000
Q96HC4;H0Y8Y3;A0A0D9SFR4;H0YBI4;A0A0A0MSP3	PDZ and LIM domain protein 5	PDLIM5	sp|Q96HC4|PDLI5_HUMAN PDZ and LIM domain protein 5 OS=Homo sapiens GN=PDLIM5 PE=1 SV=5;tr|H0Y8Y3|H0Y8Y3_HUMAN PDZ and LIM domain protein 5 (Fragment) OS=Homo sapiens GN=PDLIM5 PE=1 SV=1	5	3	3	3	1	1	2	1	1	1	1	1	2	1	1	1	1	1	2	1	1	1	5.4	5.4	5.4	63.944	596	596;231;177;196;271	0.00090171	4.4474	By matching	By matching	By MS/MS	By MS/MS	By matching	By matching	1.8	1.8	3.9	1.8	1.8	1.8	5098700	4427400	5407500	3345600
F5H365;Q15436;G3V4V1;G3V1W4;G3V3G5;G3V2R6;G3V5X8;G3V4Q2	Protein transport protein Sec23A	SEC23A	tr|F5H365|F5H365_HUMAN Protein transport protein Sec23A OS=Homo sapiens GN=SEC23A PE=1 SV=1;sp|Q15436|SC23A_HUMAN Protein transport protein Sec23A OS=Homo sapiens GN=SEC23A PE=1 SV=2	8	5	5	3	4	5	3	2	3	2	4	5	3	2	3	2	2	3	1	1	2	1	9.1	9.1	5.6	82.968	736	736;765;94;108;140;169;85;86	0	30.709	By MS/MS	By MS/MS	By MS/MS	By MS/MS	By MS/MS	By matching	7.6	9.1	5.3	4.2	6	3.4	31421000	30836000	28294000	23505000
Q15459;F8WC79;F8WB66;H7C1L2	Splicing factor 3A subunit 1	SF3A1	sp|Q15459|SF3A1_HUMAN Splicing factor 3A subunit 1 OS=Homo sapiens GN=SF3A1 PE=1 SV=1	4	7	7	7	5	4	5	2	2	2	5	4	5	2	2	2	5	4	5	2	2	2	12.2	12.2	12.2	88.885	793	793;38;63;259	0	17.27	By MS/MS	By MS/MS	By MS/MS	By matching	By matching	By MS/MS	8.4	6.4	9.6	4.4	4.4	4.4	22865000	18032000	19039000	13359000
Q14432	cGMP-inhibited 3,5-cyclic phosphodiesterase A	PDE3A	sp|Q14432|PDE3A_HUMAN cGMP-inhibited 3,5-cyclic phosphodiesterase A OS=Homo sapiens GN=PDE3A PE=1 SV=3	1	11	11	11	5	5	5	7	6	5	5	5	5	7	6	5	5	5	5	7	6	5	20.1	20.1	20.1	124.98	1141	1141	0	23.341	By MS/MS	By MS/MS	By MS/MS	By MS/MS	By MS/MS	By MS/MS	8.9	7.4	7.1	12.1	7.9	7.2	46298000	45992000	49727000	35546000
A0A0R4J2E8;A8MXP9;P43243;D6REM6;D6R991;H0Y8T4;B3KM87;D6R8Z5;D6RBI2;D6RBK5;D6RE02;D6RIA2;Q68E03;D6RAM9;D6RAY2;D6RCM3;D6REK4;D6RB45;D6R9F3;D6RBS2	Matrin-3	MATR3	tr|A0A0R4J2E8|A0A0R4J2E8_HUMAN Matrin-3 OS=Homo sapiens GN=MATR3 PE=1 SV=1;tr|A8MXP9|A8MXP9_HUMAN Matrin-3 OS=Homo sapiens GN=MATR3 PE=1 SV=1;sp|P43243|MATR3_HUMAN Matrin-3 OS=Homo sapiens GN=MATR3 PE=1 SV=2;tr|D6REM6|D6REM6_HUMAN Matrin-3 OS=Homo sapiens	20	27	27	27	23	21	23	20	22	24	23	21	23	20	22	24	23	21	23	20	22	24	40.6	40.6	40.6	94.622	847	847;895;847;794;433;334;509;107;109;121;125;172;283;81;86;99;100;47;78;87	0	202.26	By MS/MS	By MS/MS	By MS/MS	By MS/MS	By MS/MS	By MS/MS	36.8	33.2	33.1	31.8	34.8	36.6	441420000	455230000	522750000	321170000
E9PD53;Q9NTJ3;C9JR83;C9J578	Structural maintenance of chromosomes protein;Structural maintenance of chromosomes protein 4	SMC4	tr|E9PD53|E9PD53_HUMAN Structural maintenance of chromosomes protein OS=Homo sapiens GN=SMC4 PE=1 SV=1;sp|Q9NTJ3|SMC4_HUMAN Structural maintenance of chromosomes protein 4 OS=Homo sapiens GN=SMC4 PE=1 SV=2	4	7	7	7	5	3	6	3	4	3	5	3	6	3	4	3	5	3	6	3	4	3	6.7	6.7	6.7	144.45	1263	1263;1288;423;139	0	22.422	By MS/MS	By MS/MS	By MS/MS	By MS/MS	By MS/MS	By MS/MS	4.8	2.6	6	2.3	4.4	2.6	22887000	21452000	22128000	15850000
O60701;E7ER83;E7ETF4;E7EV97	UDP-glucose 6-dehydrogenase	UGDH	sp|O60701|UGDH_HUMAN UDP-glucose 6-dehydrogenase OS=Homo sapiens GN=UGDH PE=1 SV=1	4	5	5	5	3	2	3	2	0	4	3	2	3	2	0	4	3	2	3	2	0	4	12.8	12.8	12.8	55.023	494	494;130;153;181	0	11.213	By MS/MS	By MS/MS	By MS/MS	By matching		By MS/MS	6.7	4.5	5.9	4	0	10.1	19398000	17014000	14393000	17011000
Q9NRG9;H3BU82;F8VZ44;F8VUB6	Aladin	AAAS	sp|Q9NRG9|AAAS_HUMAN Aladin OS=Homo sapiens GN=AAAS PE=1 SV=1;tr|H3BU82|H3BU82_HUMAN Aladin (Fragment) OS=Homo sapiens GN=AAAS PE=1 SV=1;tr|F8VZ44|F8VZ44_HUMAN Aladin OS=Homo sapiens GN=AAAS PE=1 SV=1	4	3	3	3	1	2	1	1	1	0	1	2	1	1	1	0	1	2	1	1	1	0	6.8	6.8	6.8	59.573	546	546;358;422;277	0	5.3607	By matching	By MS/MS	By matching	By MS/MS	By matching		2.4	4.4	2.4	2.4	2.4	0	5022500	2297000	2754900	3229100
Q9UBB4;B1AHE4;B1AHE3	Ataxin-10	ATXN10	sp|Q9UBB4|ATX10_HUMAN Ataxin-10 OS=Homo sapiens GN=ATXN10 PE=1 SV=1	3	6	6	6	5	3	2	5	4	5	5	3	2	5	4	5	5	3	2	5	4	5	19.6	19.6	19.6	53.488	475	475;197;126	0	26.212	By MS/MS	By MS/MS	By MS/MS	By MS/MS	By MS/MS	By MS/MS	13.9	7.6	6.7	16.8	11.2	16.8	27801000	42571000	44247000	23988000
Q7Z417	Nuclear fragile X mental retardation-interacting protein 2	NUFIP2	sp|Q7Z417|NUFP2_HUMAN Nuclear fragile X mental retardation-interacting protein 2 OS=Homo sapiens GN=NUFIP2 PE=1 SV=1	1	3	3	3	1	2	0	0	0	1	1	2	0	0	0	1	1	2	0	0	0	1	9.1	9.1	9.1	76.12	695	695	0.00084746	3.7072	By matching	By MS/MS				By MS/MS	2.4	7.2	0	0	0	4.7	5434900	5337700	0	0
P31939;F8WEF0;H7C1S2	Bifunctional purine biosynthesis protein PURH;Phosphoribosylaminoimidazolecarboxamide formyltransferase;IMP cyclohydrolase	ATIC	sp|P31939|PUR9_HUMAN Bifunctional purine biosynthesis protein PURH OS=Homo sapiens GN=ATIC PE=1 SV=3	3	3	3	3	2	2	1	2	0	0	2	2	1	2	0	0	2	2	1	2	0	0	8.4	8.4	8.4	64.615	592	592;84;231	0	6.309	By MS/MS	By MS/MS	By MS/MS	By MS/MS			5.2	5.9	2.5	5.9	0	0	0	6013100	0	4126800
F8W1N5;F8VZJ2;F8VNW4;F8W0W4;H0YHX9;Q13765;E9PAV3;F8VZ58;Q9BZK3	Nascent polypeptide-associated complex subunit alpha;Nascent polypeptide-associated complex subunit alpha, muscle-specific form	NACA	tr|F8W1N5|F8W1N5_HUMAN Nascent polypeptide-associated complex subunit alpha (Fragment) OS=Homo sapiens GN=NACA PE=1 SV=1;tr|F8VZJ2|F8VZJ2_HUMAN Nascent polypeptide-associated complex subunit alpha OS=Homo sapiens GN=NACA PE=1 SV=1;tr|F8VNW4|F8VNW4_HUMAN Na	9	3	3	3	3	2	3	3	2	3	3	2	3	3	2	3	3	2	3	3	2	3	59.2	59.2	59.2	7.813	71	71;136;148;198;213;215;2078;126;213	0	44.962	By MS/MS	By MS/MS	By MS/MS	By MS/MS	By MS/MS	By MS/MS	59.2	38	59.2	59.2	38	59.2	25563000	20330000	25788000	16576000
Q9P2J5;A0A087WXY1	Leucine--tRNA ligase, cytoplasmic	LARS	sp|Q9P2J5|SYLC_HUMAN Leucine--tRNA ligase, cytoplasmic OS=Homo sapiens GN=LARS PE=1 SV=2	2	13	13	13	10	8	7	5	7	4	10	8	7	5	7	4	10	8	7	5	7	4	13.6	13.6	13.6	134.46	1176	1176;160	0	32.992	By MS/MS	By MS/MS	By MS/MS	By MS/MS	By MS/MS	By MS/MS	11.1	9.1	7.9	6	8.2	4.5	56455000	47456000	53222000	37130000
P50990;H7C4C8;H7C2U0	T-complex protein 1 subunit theta	CCT8	sp|P50990|TCPQ_HUMAN T-complex protein 1 subunit theta OS=Homo sapiens GN=CCT8 PE=1 SV=4	3	21	21	21	17	20	19	16	16	17	17	20	19	16	16	17	17	20	19	16	16	17	45.4	45.4	45.4	59.62	548	548;323;107	0	82.77	By MS/MS	By MS/MS	By MS/MS	By MS/MS	By MS/MS	By MS/MS	38.9	43.6	42.3	33.9	34.9	37.4	206690000	206290000	212230000	127770000
P43121	Cell surface glycoprotein MUC18	MCAM	sp|P43121|MUC18_HUMAN Cell surface glycoprotein MUC18 OS=Homo sapiens GN=MCAM PE=1 SV=2	1	3	3	3	2	2	2	1	1	0	2	2	2	1	1	0	2	2	2	1	1	0	6.3	6.3	6.3	71.607	646	646	0	14.338	By MS/MS	By MS/MS	By MS/MS	By MS/MS	By MS/MS		4.5	4.5	4.2	2.2	2.2	0	7331900	6698500	6602400	6263200
P33991;E5RG31;E5RFJ8	DNA replication licensing factor MCM4	MCM4	sp|P33991|MCM4_HUMAN DNA replication licensing factor MCM4 OS=Homo sapiens GN=MCM4 PE=1 SV=5	3	9	9	9	5	8	6	1	6	7	5	8	6	1	6	7	5	8	6	1	6	7	17.3	17.3	17.3	96.557	863	863;279;212	0	36.184	By MS/MS	By MS/MS	By MS/MS	By MS/MS	By MS/MS	By MS/MS	9.4	15.3	10.9	2	10.1	12.9	32478000	45305000	27220000	4617000
P31942	Heterogeneous nuclear ribonucleoprotein H3	HNRNPH3	sp|P31942|HNRH3_HUMAN Heterogeneous nuclear ribonucleoprotein H3 OS=Homo sapiens GN=HNRNPH3 PE=1 SV=2	1	6	5	5	4	5	5	3	2	3	3	4	4	2	1	2	3	4	4	2	1	2	25.1	22.8	22.8	36.926	346	346	0	12.042	By MS/MS	By MS/MS	By MS/MS	By matching	By matching	By matching	15	17.6	17.6	11.3	7.2	11	39460000	36884000	37505000	30333000
Q92621;U3KQ97;U3KPX2	Nuclear pore complex protein Nup205	NUP205	sp|Q92621|NU205_HUMAN Nuclear pore complex protein Nup205 OS=Homo sapiens GN=NUP205 PE=1 SV=3	3	6	6	6	3	2	3	1	0	2	3	2	3	1	0	2	3	2	3	1	0	2	3.9	3.9	3.9	227.92	2012	2012;185;273	0	17.765	By MS/MS	By MS/MS	By MS/MS	By MS/MS		By MS/MS	2.1	1.3	1.8	0.5	0	1.3	5729700	7539700	6324100	7826400
P51149;C9J592;C9J4V0;C9J8S3;C9J4S4;C9IZZ0;C9J7D1	Ras-related protein Rab-7a	RAB7A	sp|P51149|RAB7A_HUMAN Ras-related protein Rab-7a OS=Homo sapiens GN=RAB7A PE=1 SV=1;tr|C9J592|C9J592_HUMAN Ras-related protein Rab-7a (Fragment) OS=Homo sapiens GN=RAB7A PE=1 SV=1;tr|C9J4V0|C9J4V0_HUMAN Ras-related protein Rab-7a OS=Homo sapiens GN=RAB7A P	7	6	6	6	2	2	1	2	2	2	2	2	1	2	2	2	2	2	1	2	2	2	39.6	39.6	39.6	23.489	207	207;150;134;160;98;116;91	0	32.613	By MS/MS	By MS/MS	By MS/MS	By MS/MS	By matching	By MS/MS	11.6	12.1	6.8	16.4	12.1	13	18362000	13761000	21745000	13594000
Q68EM7;C9IZD3;I3L4P6	Rho GTPase-activating protein 17	ARHGAP17	sp|Q68EM7|RHG17_HUMAN Rho GTPase-activating protein 17 OS=Homo sapiens GN=ARHGAP17 PE=1 SV=1;tr|C9IZD3|C9IZD3_HUMAN Rho GTPase-activating protein 17 (Fragment) OS=Homo sapiens GN=ARHGAP17 PE=1 SV=3	3	3	3	3	2	2	2	3	2	2	2	2	2	3	2	2	2	2	2	3	2	2	4.5	4.5	4.5	95.436	881	881;211;76	0	6.3366	By MS/MS	By MS/MS	By matching	By MS/MS	By matching	By matching	3.2	3.2	3.2	4.5	3.2	3.2	9747800	9975600	15549000	8947800
A0A0U1RQF0;P49327;A0A0U1RRG3;J3KTF0	Fatty acid synthase;[Acyl-carrier-protein] S-acetyltransferase;[Acyl-carrier-protein] S-malonyltransferase;3-oxoacyl-[acyl-carrier-protein] synthase;3-oxoacyl-[acyl-carrier-protein] reductase;3-hydroxyacyl-[acyl-carrier-protein] dehydratase;Enoyl-[acyl-carrier-protein] reductase;Oleoyl-[acyl-carrier-protein] hydrolase	FASN	tr|A0A0U1RQF0|A0A0U1RQF0_HUMAN Fatty acid synthase OS=Homo sapiens GN=FASN PE=1 SV=1;sp|P49327|FAS_HUMAN Fatty acid synthase OS=Homo sapiens GN=FASN PE=1 SV=3	4	71	71	71	55	59	54	43	50	45	55	59	54	43	50	45	55	59	54	43	50	45	39.9	39.9	39.9	273.2	2509	2509;2511;150;78	0	323.31	By MS/MS	By MS/MS	By MS/MS	By MS/MS	By MS/MS	By MS/MS	31	34.3	30.1	26.4	29.8	28.2	13897000000	13848000000	13764000000	9541000000
Q9H2K2	Tankyrase-2	TNKS2	sp|Q9H2K2|TNKS2_HUMAN Tankyrase-2 OS=Homo sapiens GN=TNKS2 PE=1 SV=1	1	31	18	18	25	21	25	20	22	21	14	9	12	11	11	10	14	9	12	11	11	10	34	21.4	21.4	126.92	1166	1166	0	92.775	By MS/MS	By MS/MS	By MS/MS	By MS/MS	By MS/MS	By MS/MS	27.3	22.6	27.9	22.2	24.4	23.6	102550000	101410000	99568000	64497000
P32004;H0Y5C3	Neural cell adhesion molecule L1	L1CAM	sp|P32004|L1CAM_HUMAN Neural cell adhesion molecule L1 OS=Homo sapiens GN=L1CAM PE=1 SV=2	2	8	8	8	2	3	1	2	2	2	2	3	1	2	2	2	2	3	1	2	2	2	10.1	10.1	10.1	140	1257	1257;190	0	14.632	By MS/MS	By MS/MS	By matching	By matching	By MS/MS	By matching	3	2.7	1.1	3	2.1	3	19195000	18136000	14733000	10186000
A0A096LNZ9;A0A096LPJ4;P05161	Ubiquitin-like protein ISG15	ISG15	tr|A0A096LNZ9|A0A096LNZ9_HUMAN Ubiquitin-like protein ISG15 (Fragment) OS=Homo sapiens GN=ISG15 PE=1 SV=5;tr|A0A096LPJ4|A0A096LPJ4_HUMAN Ubiquitin-like protein ISG15 OS=Homo sapiens GN=ISG15 PE=1 SV=1;sp|P05161|ISG15_HUMAN Ubiquitin-like protein ISG15 OS=H	3	4	4	4	4	3	2	2	2	3	4	3	2	2	2	3	4	3	2	2	2	3	42.4	42.4	42.4	15.675	144	144;157;165	0	18.188	By MS/MS	By MS/MS	By MS/MS	By MS/MS	By MS/MS	By MS/MS	42.4	21.5	15.3	15.3	15.3	21.5	46686000	33873000	41187000	25275000
F5GX39;Q15363;E7EQ72	Transmembrane emp24 domain-containing protein 2	TMED2	tr|F5GX39|F5GX39_HUMAN Transmembrane emp24 domain-containing protein 2 OS=Homo sapiens GN=TMED2 PE=1 SV=1;sp|Q15363|TMED2_HUMAN Transmembrane emp24 domain-containing protein 2 OS=Homo sapiens GN=TMED2 PE=1 SV=1;tr|E7EQ72|E7EQ72_HUMAN Transmembrane emp24 do	3	3	3	3	3	2	2	1	2	2	3	2	2	1	2	2	3	2	2	1	2	2	26.7	26.7	26.7	13.631	116	116;201;166	0	7.1323	By MS/MS	By MS/MS	By MS/MS	By MS/MS	By MS/MS	By MS/MS	26.7	15.5	15.5	7.8	19	15.5	42943000	43615000	44482000	23473000
J3QL05;J3KP15;Q01130;Q9BRL6	Serine/arginine-rich splicing factor 2	SRSF2	tr|J3QL05|J3QL05_HUMAN Serine/arginine-rich-splicing factor 2 (Fragment) OS=Homo sapiens GN=SRSF2 PE=1 SV=1;tr|J3KP15|J3KP15_HUMAN Serine/arginine-rich-splicing factor 2 (Fragment) OS=Homo sapiens GN=SRSF2 PE=1 SV=7;sp|Q01130|SRSF2_HUMAN Serine/arginine-ri	4	5	5	5	3	4	2	1	4	3	3	4	2	1	4	3	3	4	2	1	4	3	42.3	42.3	42.3	15.156	130	130;134;221;282	0	17.922	By MS/MS	By MS/MS	By MS/MS	By MS/MS	By MS/MS	By MS/MS	31.5	36.9	19.2	13.1	36.2	30.8	23934000	17966000	13823000	0
Q5QPL9;Q9UKM9;Q5QPM2;Q5QPM0;Q5QPM1	RNA-binding protein Raly	RALY	tr|Q5QPL9|Q5QPL9_HUMAN RNA-binding protein Raly (Fragment) OS=Homo sapiens GN=RALY PE=1 SV=1;sp|Q9UKM9|RALY_HUMAN RNA-binding protein Raly OS=Homo sapiens GN=RALY PE=1 SV=1;tr|Q5QPM2|Q5QPM2_HUMAN RNA-binding protein Raly (Fragment) OS=Homo sapiens GN=RALY	5	3	3	3	2	3	3	2	3	2	2	3	3	2	3	2	2	3	3	2	3	2	13.5	13.5	13.5	24.665	237	237;306;89;172;181	0	9.4967	By MS/MS	By MS/MS	By MS/MS	By MS/MS	By MS/MS	By MS/MS	8.9	13.5	13.5	8.9	13.5	8.9	14867000	23758000	23544000	9610800
P26640;A0A140T936;A0A140T954;A2ABF4;A0A0G2JJT9;A0A140T904	Valine--tRNA ligase	VARS	sp|P26640|SYVC_HUMAN Valine--tRNA ligase OS=Homo sapiens GN=VARS PE=1 SV=4;tr|A0A140T936|A0A140T936_HUMAN Valine--tRNA ligase (Fragment) OS=Homo sapiens GN=VARS PE=1 SV=1;tr|A0A140T954|A0A140T954_HUMAN Valine--tRNA ligase (Fragment) OS=Homo sapiens GN=VARS	6	7	7	7	6	5	4	2	3	1	6	5	4	2	3	1	6	5	4	2	3	1	7.5	7.5	7.5	140.47	1264	1264;1183;366;174;174;95	0	26.551	By MS/MS	By MS/MS	By MS/MS	By matching	By MS/MS	By MS/MS	6.2	5.5	4.7	2.5	3.5	1.3	21620000	19544000	20660000	16579000
P26368;K7ENG2;K7ELP8	Splicing factor U2AF 65 kDa subunit	U2AF2	sp|P26368|U2AF2_HUMAN Splicing factor U2AF 65 kDa subunit OS=Homo sapiens GN=U2AF2 PE=1 SV=4;tr|K7ENG2|K7ENG2_HUMAN Splicing factor U2AF 65 kDa subunit OS=Homo sapiens GN=U2AF2 PE=1 SV=1	3	7	7	7	5	7	5	5	5	6	5	7	5	5	5	6	5	7	5	5	5	6	29.9	29.9	29.9	53.5	475	475;307;86	0	25.023	By MS/MS	By MS/MS	By MS/MS	By MS/MS	By MS/MS	By MS/MS	14.9	29.9	14.9	21.3	14.9	28.2	72656000	69808000	75018000	46834000
P31327;Q5R211;E7EWJ3;C9JTA4	Carbamoyl-phosphate synthase [ammonia], mitochondrial	CPS1	sp|P31327|CPSM_HUMAN Carbamoyl-phosphate synthase [ammonia], mitochondrial OS=Homo sapiens GN=CPS1 PE=1 SV=2	4	37	35	35	29	28	29	19	26	24	27	26	27	18	24	22	27	26	27	18	24	22	31.9	30.9	30.9	164.94	1500	1500;513;157;121	0	163.17	By MS/MS	By MS/MS	By MS/MS	By MS/MS	By MS/MS	By MS/MS	26.5	24.5	26	18.3	22.7	22.6	381300000	376980000	379700000	263490000
O43823;M0QYL4	A-kinase anchor protein 8	AKAP8	sp|O43823|AKAP8_HUMAN A-kinase anchor protein 8 OS=Homo sapiens GN=AKAP8 PE=1 SV=1	2	5	5	5	3	4	4	2	2	2	3	4	4	2	2	2	3	4	4	2	2	2	9	9	9	76.107	692	692;178	0	11.83	By matching	By MS/MS	By MS/MS	By matching	By matching	By matching	5.5	7.4	7.4	4.8	3.2	4.2	12450000	17016000	14167000	8258300
CON__ENSEMBL:ENSBTAP00000024146;P01023;P20742				3	10	10	10	8	9	8	7	4	6	8	9	8	7	4	6	8	9	8	7	4	6	10.3	10.3	10.3	164.34	1477	1477;1474;1482	0	50.185	By MS/MS	By MS/MS	By MS/MS	By MS/MS	By MS/MS	By MS/MS	8.8	9.5	8.8	7.9	4.5	6.2	73176000	53880000	78803000	48979000
A0A0A0MS08;A0A087X1C7;A0A0G2JNK4;A0A087WV47;A0A087X079;A0A087WYC5;P01857;A0A0A0MS07	Ig gamma-1 chain C region	IGHG1	tr|A0A0A0MS08|A0A0A0MS08_HUMAN Ig gamma-1 chain C region (Fragment) OS=Homo sapiens GN=IGHG1 PE=1 SV=1;tr|A0A087X1C7|A0A087X1C7_HUMAN Ig gamma-1 chain C region OS=Homo sapiens GN=IGHG1 PE=1 SV=1;tr|A0A0G2JNK4|A0A0G2JNK4_HUMAN Ig gamma-1 chain C region OS=H	8	6	6	3	5	5	5	4	6	4	5	5	5	4	6	4	3	2	3	2	3	2	24.6	24.6	11.3	43.911	399	399;462;464;466;473;475;330;295	0	27.247	By MS/MS	By MS/MS	By MS/MS	By MS/MS	By MS/MS	By MS/MS	18.8	19.8	18.8	14	24.6	15.8	69667000	75666000	63519000	52761000
P08238;Q58FF7	Heat shock protein HSP 90-beta	HSP90AB1	sp|P08238|HS90B_HUMAN Heat shock protein HSP 90-beta OS=Homo sapiens GN=HSP90AB1 PE=1 SV=4	2	42	42	21	41	36	39	37	36	33	41	36	39	37	36	33	20	17	21	20	18	17	53.3	53.3	30.9	83.263	724	724;597	0	323.31	By MS/MS	By MS/MS	By MS/MS	By MS/MS	By MS/MS	By MS/MS	52.3	48.2	51.9	51.7	49.4	46.8	2010100000	1837700000	1997800000	1260000000
D6R9P3;D6RD18;D6RBZ0;A0A087WZV1;Q99729	Heterogeneous nuclear ribonucleoprotein A/B	HNRNPAB	tr|D6R9P3|D6R9P3_HUMAN Heterogeneous nuclear ribonucleoprotein A/B OS=Homo sapiens GN=HNRNPAB PE=1 SV=1;tr|D6RD18|D6RD18_HUMAN Heterogeneous nuclear ribonucleoprotein A/B OS=Homo sapiens GN=HNRNPAB PE=1 SV=1;tr|D6RBZ0|D6RBZ0_HUMAN Heterogeneous nuclear rib	5	3	3	3	2	2	3	3	3	3	2	2	3	3	3	3	2	2	3	3	3	3	11.8	11.8	11.8	30.302	280	280;283;327;330;332	0	26.621	By MS/MS	By MS/MS	By MS/MS	By MS/MS	By MS/MS	By MS/MS	7.5	7.5	11.8	11.8	11.8	11.8	29063000	31536000	29075000	15853000
Q16658	Fascin	FSCN1	sp|Q16658|FSCN1_HUMAN Fascin OS=Homo sapiens GN=FSCN1 PE=1 SV=3	1	5	5	5	1	2	3	1	3	2	1	2	3	1	3	2	1	2	3	1	3	2	12.6	12.6	12.6	54.529	493	493	0	15.104	By MS/MS	By MS/MS	By MS/MS	By MS/MS	By MS/MS	By matching	2.8	5.5	7.3	3.2	7.9	6.1	14691000	12775000	18785000	9669000
P21266;A0A0A0MTN3	Glutathione S-transferase Mu 3	GSTM3	sp|P21266|GSTM3_HUMAN Glutathione S-transferase Mu 3 OS=Homo sapiens GN=GSTM3 PE=1 SV=3;tr|A0A0A0MTN3|A0A0A0MTN3_HUMAN Glutathione S-transferase Mu 3 OS=Homo sapiens GN=GSTM3 PE=1 SV=1	2	5	5	5	3	3	3	3	2	3	3	3	3	3	2	3	3	3	3	3	2	3	24	24	24	26.559	225	225;212	0	12.883	By MS/MS	By MS/MS	By MS/MS	By MS/MS	By MS/MS	By MS/MS	16.4	16.4	15.6	14.7	10.2	13.8	15104000	22278000	31760000	12678000
Q07666;Q5VWX1;O75525	KH domain-containing, RNA-binding, signal transduction-associated protein 1	KHDRBS1	sp|Q07666|KHDR1_HUMAN KH domain-containing, RNA-binding, signal transduction-associated protein 1 OS=Homo sapiens GN=KHDRBS1 PE=1 SV=1	3	6	6	6	6	5	5	6	5	5	6	5	5	6	5	5	6	5	5	6	5	5	14.7	14.7	14.7	48.227	443	443;349;346	0	44.342	By MS/MS	By MS/MS	By MS/MS	By MS/MS	By MS/MS	By MS/MS	14.7	14.7	14.7	14.7	14.7	14.7	96139000	110170000	83233000	54351000
H7BXH2;E9PKF6;Q5H9R7;E9PQP7;E9PK08;H0YEN2;E9PNN8;H0YDW1	Serine/threonine-protein phosphatase 6 regulatory subunit 3	PPP6R3	tr|H7BXH2|H7BXH2_HUMAN Serine/threonine-protein phosphatase 6 regulatory subunit 3 OS=Homo sapiens GN=PPP6R3 PE=1 SV=1;tr|E9PKF6|E9PKF6_HUMAN Serine/threonine-protein phosphatase 6 regulatory subunit 3 OS=Homo sapiens GN=PPP6R3 PE=1 SV=1;sp|Q5H9R7|PP6R3_HU	8	9	9	9	4	3	6	4	1	3	4	3	6	4	1	3	4	3	6	4	1	3	13.3	13.3	13.3	92.407	827	827;838;873;641;140;580;186;112	0	29.915	By MS/MS	By MS/MS	By MS/MS	By MS/MS	By MS/MS	By MS/MS	6.4	5.3	9.1	5.9	1.5	5	21605000	23134000	19259000	16442000
P11498;E9PRE7;E9PS68	Pyruvate carboxylase, mitochondrial	PC	sp|P11498|PYC_HUMAN Pyruvate carboxylase, mitochondrial OS=Homo sapiens GN=PC PE=1 SV=2;tr|E9PRE7|E9PRE7_HUMAN Pyruvate carboxylase, mitochondrial OS=Homo sapiens GN=PC PE=1 SV=1	3	4	4	4	3	1	2	2	2	1	3	1	2	2	2	1	3	1	2	2	2	1	5.3	5.3	5.3	129.63	1178	1178;489;298	0	16.502	By matching	By MS/MS	By MS/MS	By matching	By matching	By matching	4.2	1.9	3.1	2.9	2.3	1.3	9544900	15526000	8759800	6309500
A0A0A0MTP6;O15357;F5GY16;F5H588;H0YFZ4	Phosphatidylinositol 3,4,5-trisphosphate 5-phosphatase 2	INPPL1	tr|A0A0A0MTP6|A0A0A0MTP6_HUMAN Phosphatidylinositol 3,4,5-trisphosphate 5-phosphatase 2 OS=Homo sapiens GN=INPPL1 PE=1 SV=1;sp|O15357|SHIP2_HUMAN Phosphatidylinositol 3,4,5-trisphosphate 5-phosphatase 2 OS=Homo sapiens GN=INPPL1 PE=1 SV=2	5	7	7	7	3	2	2	1	3	1	3	2	2	1	3	1	3	2	2	1	3	1	9.9	9.9	9.9	126.52	1146	1146;1258;127;34;197	0	22.561	By MS/MS	By MS/MS	By matching	By MS/MS	By MS/MS	By MS/MS	4.2	3.3	2.4	1.5	4.2	1.5	10455000	15084000	17321000	11396000
A0A087WZH7;P29966	Myristoylated alanine-rich C-kinase substrate	MARCKS	tr|A0A087WZH7|A0A087WZH7_HUMAN Myristoylated alanine-rich C-kinase substrate OS=Homo sapiens GN=MARCKS PE=1 SV=1;sp|P29966|MARCS_HUMAN Myristoylated alanine-rich C-kinase substrate OS=Homo sapiens GN=MARCKS PE=1 SV=4	2	3	3	3	3	3	3	2	1	3	3	3	3	2	1	3	3	3	3	2	1	3	13.3	13.3	13.3	31.595	330	330;332	0	11.131	By MS/MS	By MS/MS	By MS/MS	By MS/MS	By MS/MS	By matching	13.3	13.3	13.3	8.8	5.5	13.3	12234000	13967000	14610000	8907400
P34932;A0A087WYC1;A0A087WTS8	Heat shock 70 kDa protein 4	HSPA4	sp|P34932|HSP74_HUMAN Heat shock 70 kDa protein 4 OS=Homo sapiens GN=HSPA4 PE=1 SV=4;tr|A0A087WYC1|A0A087WYC1_HUMAN Heat shock 70 kDa protein 4 OS=Homo sapiens GN=HSPA4 PE=1 SV=1;tr|A0A087WTS8|A0A087WTS8_HUMAN Heat shock 70 kDa protein 4 OS=Homo sapiens GN	3	23	23	23	19	17	20	16	17	16	19	17	20	16	17	16	19	17	20	16	17	16	39.6	39.6	39.6	94.33	840	840;699;475	0	164.62	By MS/MS	By MS/MS	By MS/MS	By MS/MS	By MS/MS	By MS/MS	31.7	28.7	36.7	27.7	28.1	27.9	254140000	261840000	266120000	163750000
P18669;P15259;Q8N0Y7	Phosphoglycerate mutase 1	PGAM1	sp|P18669|PGAM1_HUMAN Phosphoglycerate mutase 1 OS=Homo sapiens GN=PGAM1 PE=1 SV=2	3	3	3	3	3	3	3	0	2	2	3	3	3	0	2	2	3	3	3	0	2	2	16.1	16.1	16.1	28.804	254	254;253;254	0	10.759	By MS/MS	By MS/MS	By MS/MS		By MS/MS	By MS/MS	16.1	16.1	16.1	0	9.8	11.8	28762000	29180000	26378000	0
Q14764;H3BUK7;H3BNF6;H3BRL2;H3BQK6;H3BP76	Major vault protein	MVP	sp|Q14764|MVP_HUMAN Major vault protein OS=Homo sapiens GN=MVP PE=1 SV=4	6	5	5	5	3	3	5	3	2	3	3	3	5	3	2	3	3	3	5	3	2	3	9.9	9.9	9.9	99.326	893	893;107;144;149;220;94	0	14.465	By MS/MS	By MS/MS	By MS/MS	By MS/MS	By MS/MS	By MS/MS	6.7	7.3	9.9	6.7	3.1	4.5	20938000	29558000	27357000	12935000
O43143;A0A140T947;F5H658;O60231;Q14562	Pre-mRNA-splicing factor ATP-dependent RNA helicase DHX15	DHX15	sp|O43143|DHX15_HUMAN Pre-mRNA-splicing factor ATP-dependent RNA helicase DHX15 OS=Homo sapiens GN=DHX15 PE=1 SV=2	5	19	19	19	14	16	14	14	11	14	14	16	14	14	11	14	14	16	14	14	11	14	29.6	29.6	29.6	90.932	795	795;669;1181;1041;1220	0	67.088	By MS/MS	By MS/MS	By MS/MS	By MS/MS	By MS/MS	By MS/MS	21.9	25.8	20.9	21.9	16.9	22.9	128000000	134340000	126620000	81421000
O60264;A0A0A0MRP6;B7ZLQ5;P28370	SWI/SNF-related matrix-associated actin-dependent regulator of chromatin subfamily A member 5;Probable global transcription activator SNF2L1	SMARCA5;SMARCA1	sp|O60264|SMCA5_HUMAN SWI/SNF-related matrix-associated actin-dependent regulator of chromatin subfamily A member 5 OS=Homo sapiens GN=SMARCA5 PE=1 SV=1;tr|A0A0A0MRP6|A0A0A0MRP6_HUMAN Probable global transcription activator SNF2L1 OS=Homo sapiens GN=SMARCA	4	6	6	6	5	4	2	1	3	2	5	4	2	1	3	2	5	4	2	1	3	2	6.6	6.6	6.6	121.9	1052	1052;1058;1070;1054	0	15.308	By MS/MS	By MS/MS	By matching	By MS/MS	By MS/MS	By MS/MS	5.1	4.4	1.8	1.1	3.1	1.8	12334000	10402000	5123100	3836000
Q1KMD3;H3BQZ7	Heterogeneous nuclear ribonucleoprotein U-like protein 2	HNRNPUL2;HNRNPUL2-BSCL2	sp|Q1KMD3|HNRL2_HUMAN Heterogeneous nuclear ribonucleoprotein U-like protein 2 OS=Homo sapiens GN=HNRNPUL2 PE=1 SV=1;tr|H3BQZ7|H3BQZ7_HUMAN HCG2044799 OS=Homo sapiens GN=HNRNPUL2-BSCL2 PE=4 SV=1	2	10	10	10	8	8	8	4	3	6	8	8	8	4	3	6	8	8	8	4	3	6	22.1	22.1	22.1	85.104	747	747;746	0	38.358	By MS/MS	By MS/MS	By MS/MS	By MS/MS	By MS/MS	By MS/MS	19	19.1	16.9	9.9	6.8	14.6	83327000	92803000	79752000	58374000
O75533;H7C341	Splicing factor 3B subunit 1	SF3B1	sp|O75533|SF3B1_HUMAN Splicing factor 3B subunit 1 OS=Homo sapiens GN=SF3B1 PE=1 SV=3	2	18	18	18	12	11	13	7	7	9	12	11	13	7	7	9	12	11	13	7	7	9	20.6	20.6	20.6	145.83	1304	1304;241	0	45.689	By MS/MS	By MS/MS	By MS/MS	By MS/MS	By MS/MS	By MS/MS	15	14	16	8.8	7.7	10.9	74969000	70897000	75872000	55162000
P40227;J3KRI6	T-complex protein 1 subunit zeta	CCT6A	sp|P40227|TCPZ_HUMAN T-complex protein 1 subunit zeta OS=Homo sapiens GN=CCT6A PE=1 SV=3	2	12	12	10	8	9	8	6	7	5	8	9	8	6	7	5	7	8	7	4	6	4	26.6	26.6	22.2	58.024	531	531;128	0	45.234	By MS/MS	By MS/MS	By MS/MS	By MS/MS	By MS/MS	By MS/MS	21.3	21.1	19.8	15.3	18.5	14.5	109000000	119300000	130450000	88904000
Q9H8Y8;F8WEG2	Golgi reassembly-stacking protein 2	GORASP2	sp|Q9H8Y8|GORS2_HUMAN Golgi reassembly-stacking protein 2 OS=Homo sapiens GN=GORASP2 PE=1 SV=3	2	20	20	19	20	19	20	19	19	18	20	19	20	19	19	18	19	18	19	18	18	17	50.2	50.2	48.5	47.145	452	452;32	0	323.31	By MS/MS	By MS/MS	By MS/MS	By MS/MS	By MS/MS	By MS/MS	50.2	50.2	50.2	50.2	50.2	48.5	9282600000	9039900000	9523800000	5816200000
P08758;D6RBL5;D6RBE9;E9PHT9	Annexin A5;Annexin	ANXA5	sp|P08758|ANXA5_HUMAN Annexin A5 OS=Homo sapiens GN=ANXA5 PE=1 SV=2;tr|D6RBL5|D6RBL5_HUMAN Annexin OS=Homo sapiens GN=ANXA5 PE=1 SV=1;tr|D6RBE9|D6RBE9_HUMAN Annexin OS=Homo sapiens GN=ANXA5 PE=1 SV=1	4	9	9	9	8	7	8	5	6	4	8	7	8	5	6	4	8	7	8	5	6	4	32.5	32.5	32.5	35.936	320	320;260;220;163	0	47.778	By MS/MS	By MS/MS	By MS/MS	By MS/MS	By MS/MS	By MS/MS	29.1	25	28.4	20.9	23.8	16.6	53772000	48921000	58173000	42821000
O95757;E9PDE8;D6RJ96	Heat shock 70 kDa protein 4L	HSPA4L	sp|O95757|HS74L_HUMAN Heat shock 70 kDa protein 4L OS=Homo sapiens GN=HSPA4L PE=1 SV=3;tr|E9PDE8|E9PDE8_HUMAN Heat shock 70 kDa protein 4L OS=Homo sapiens GN=HSPA4L PE=1 SV=1;tr|D6RJ96|D6RJ96_HUMAN Heat shock 70 kDa protein 4L (Fragment) OS=Homo sapiens GN	3	12	11	11	6	7	9	3	5	3	5	6	8	3	4	2	5	6	8	3	4	2	19	18.1	18.1	94.511	839	839;813;531	0	45.866	By MS/MS	By MS/MS	By MS/MS	By matching	By matching	By MS/MS	9.9	10.3	13.6	5.7	7.5	5	40859000	41889000	43338000	27215000
Q8WWM7;H3BUF6;H3BSK9	Ataxin-2-like protein	ATXN2L	sp|Q8WWM7|ATX2L_HUMAN Ataxin-2-like protein OS=Homo sapiens GN=ATXN2L PE=1 SV=2;tr|H3BUF6|H3BUF6_HUMAN Ataxin-2-like protein OS=Homo sapiens GN=ATXN2L PE=1 SV=1	3	4	4	4	2	2	1	2	1	1	2	2	1	2	1	1	2	2	1	2	1	1	6	6	6	113.37	1075	1075;1068;336	0	4.8337	By MS/MS	By matching	By MS/MS	By MS/MS	By matching	By matching	3.6	3.7	2.1	3.6	2.1	2.1	13291000	11892000	9857500	5431300
E9PGZ1;C9J813;E7EX44;Q05682;C9JE79;F8WE61;C9JEK3	Caldesmon	CALD1	tr|E9PGZ1|E9PGZ1_HUMAN Caldesmon OS=Homo sapiens GN=CALD1 PE=1 SV=1;tr|C9J813|C9J813_HUMAN Caldesmon (Fragment) OS=Homo sapiens GN=CALD1 PE=1 SV=1;tr|E7EX44|E7EX44_HUMAN Caldesmon OS=Homo sapiens GN=CALD1 PE=1 SV=1;sp|Q05682|CALD1_HUMAN Caldesmon OS=Homo s	7	5	5	5	4	3	3	1	1	2	4	3	3	1	1	2	4	3	3	1	1	2	11.9	11.9	11.9	61.705	536	536;459;557;793;72;85;132	0	9.1174	By MS/MS	By MS/MS	By MS/MS	By matching	By matching	By matching	9	7.3	7.3	2.4	2.4	4.3	11320000	8557500	8778500	5971000
P13639	Elongation factor 2	EEF2	sp|P13639|EF2_HUMAN Elongation factor 2 OS=Homo sapiens GN=EEF2 PE=1 SV=4	1	42	42	41	40	38	36	33	31	34	40	38	36	33	31	34	39	37	35	32	30	33	53.1	53.1	52	95.337	858	858	0	290.68	By MS/MS	By MS/MS	By MS/MS	By MS/MS	By MS/MS	By MS/MS	53.1	48.3	48.1	44.2	41.8	42.9	922730000	875300000	850920000	543490000
I3L2C7;P57678;I3L399	Gem-associated protein 4	GEMIN4	tr|I3L2C7|I3L2C7_HUMAN Gem-associated protein 4 OS=Homo sapiens GN=GEMIN4 PE=1 SV=1;sp|P57678|GEMI4_HUMAN Gem-associated protein 4 OS=Homo sapiens GN=GEMIN4 PE=1 SV=2	3	4	4	4	3	0	2	2	0	1	3	0	2	2	0	1	3	0	2	2	0	1	6.3	6.3	6.3	118.82	1047	1047;1058;296	0	12.264	By MS/MS		By matching	By MS/MS		By MS/MS	4.6	0	2.8	3	0	1.2	13665000	0	13323000	8125800
P30101;H7BZJ3	Protein disulfide-isomerase A3	PDIA3	sp|P30101|PDIA3_HUMAN Protein disulfide-isomerase A3 OS=Homo sapiens GN=PDIA3 PE=1 SV=4	2	17	17	17	14	15	15	13	10	13	14	15	15	13	10	13	14	15	15	13	10	13	48.3	48.3	48.3	56.782	505	505;123	0	68.412	By MS/MS	By MS/MS	By MS/MS	By MS/MS	By MS/MS	By MS/MS	36.4	41.2	44.6	39.6	27.9	37.2	178890000	170190000	173960000	110600000
P02790;Q9BS19	Hemopexin	HPX	sp|P02790|HEMO_HUMAN Hemopexin OS=Homo sapiens GN=HPX PE=1 SV=2	2	14	14	14	10	12	9	7	6	7	10	12	9	7	6	7	10	12	9	7	6	7	39.6	39.6	39.6	51.676	462	462;254	0	96.265	By MS/MS	By MS/MS	By MS/MS	By MS/MS	By MS/MS	By MS/MS	30.1	31.4	24	18.8	19.7	22.1	134930000	162680000	141330000	76350000
P19474;H0YDP8	E3 ubiquitin-protein ligase TRIM21	TRIM21	sp|P19474|RO52_HUMAN E3 ubiquitin-protein ligase TRIM21 OS=Homo sapiens GN=TRIM21 PE=1 SV=1	2	34	34	34	32	33	32	31	29	31	32	33	32	31	29	31	32	33	32	31	29	31	70.1	70.1	70.1	54.169	475	475;90	0	323.31	By MS/MS	By MS/MS	By MS/MS	By MS/MS	By MS/MS	By MS/MS	70.1	66.3	66.3	66.1	56.4	66.1	9928600000	9450400000	10682000000	6140000000
P57740;G3V1T4	Nuclear pore complex protein Nup107	NUP107	sp|P57740|NU107_HUMAN Nuclear pore complex protein Nup107 OS=Homo sapiens GN=NUP107 PE=1 SV=1	2	5	5	5	3	3	4	2	2	2	3	3	4	2	2	2	3	3	4	2	2	2	6.3	6.3	6.3	106.37	925	925;103	0	12.123	By MS/MS	By MS/MS	By MS/MS	By matching	By matching	By matching	3.8	3.8	5	2.3	2.2	2.3	14560000	15861000	18819000	10637000
H7C3I1;A0A087X1H6;Q8IZP2;P50502;F6VDH7;Q3KNR6;Q8NFI4	Putative protein FAM10A4;Hsc70-interacting protein;Putative protein FAM10A5	ST13;ST13P4;ST13P5	tr|H7C3I1|H7C3I1_HUMAN Hsc70-interacting protein (Fragment) OS=Homo sapiens GN=ST13 PE=1 SV=1;tr|A0A087X1H6|A0A087X1H6_HUMAN Hsc70-interacting protein OS=Homo sapiens GN=ST13 PE=1 SV=1;sp|Q8IZP2|ST134_HUMAN Putative protein FAM10A4 OS=Homo sapiens GN=ST13P	7	3	3	3	3	3	2	2	3	2	3	3	2	2	3	2	3	3	2	2	3	2	27.4	27.4	27.4	16.219	146	146;254;240;369;162;211;369	0	13.709	By MS/MS	By MS/MS	By MS/MS	By MS/MS	By MS/MS	By MS/MS	27.4	27.4	15.8	20.5	27.4	15.8	22989000	16442000	20657000	10353000
Q14566	DNA replication licensing factor MCM6	MCM6	sp|Q14566|MCM6_HUMAN DNA replication licensing factor MCM6 OS=Homo sapiens GN=MCM6 PE=1 SV=1	1	7	7	7	6	3	3	2	3	2	6	3	3	2	3	2	6	3	3	2	3	2	11.1	11.1	11.1	92.888	821	821	0	16.505	By MS/MS	By MS/MS	By matching	By matching	By matching	By matching	9.5	4.3	5	2.8	4.8	3.2	27259000	14837000	23397000	14532000
O95271;E7EQ52;E7EWY6;E5RHD2;A0A0C4DGE3	Tankyrase-1	TNKS	sp|O95271|TNKS1_HUMAN Tankyrase-1 OS=Homo sapiens GN=TNKS PE=1 SV=2;tr|E7EQ52|E7EQ52_HUMAN Poly [ADP-ribose] polymerase OS=Homo sapiens GN=TNKS PE=1 SV=1	5	57	57	42	51	52	50	41	46	48	51	52	50	41	46	48	38	39	35	31	34	35	59	59	46.3	142.04	1327	1327;1090;617;243;68	0	323.31	By MS/MS	By MS/MS	By MS/MS	By MS/MS	By MS/MS	By MS/MS	55.6	55.2	52.1	42.9	47.6	51.6	1090200000	1126900000	1253600000	651930000
Q7KZF4;H7C597	Staphylococcal nuclease domain-containing protein 1	SND1	sp|Q7KZF4|SND1_HUMAN Staphylococcal nuclease domain-containing protein 1 OS=Homo sapiens GN=SND1 PE=1 SV=1	2	40	40	40	30	33	32	23	26	29	30	33	32	23	26	29	30	33	32	23	26	29	57.9	57.9	57.9	102	910	910;231	0	263.23	By MS/MS	By MS/MS	By MS/MS	By MS/MS	By MS/MS	By MS/MS	42.6	47.6	45.2	34.7	41.1	41.6	888380000	837370000	918160000	483530000
P14625;Q96GW1;H0YIV0;Q58FF3;F8W026	Endoplasmin	HSP90B1	sp|P14625|ENPL_HUMAN Endoplasmin OS=Homo sapiens GN=HSP90B1 PE=1 SV=1	5	25	23	23	21	19	22	13	16	15	19	17	20	12	15	14	19	17	20	12	15	14	37.5	35.7	35.7	92.468	803	803;315;147;399;49	0	113.91	By MS/MS	By MS/MS	By MS/MS	By MS/MS	By MS/MS	By MS/MS	30.3	28.1	32	20.8	27.5	25	209970000	218180000	225220000	125350000
P52948;H7C3P6;H0YCT1	Nuclear pore complex protein Nup98-Nup96;Nuclear pore complex protein Nup98;Nuclear pore complex protein Nup96	NUP98	sp|P52948|NUP98_HUMAN Nuclear pore complex protein Nup98-Nup96 OS=Homo sapiens GN=NUP98 PE=1 SV=4;tr|H7C3P6|H7C3P6_HUMAN Nuclear pore complex protein Nup98-Nup96 (Fragment) OS=Homo sapiens GN=NUP98 PE=1 SV=1	3	6	6	6	4	4	2	1	3	2	4	4	2	1	3	2	4	4	2	1	3	2	4.5	4.5	4.5	197.58	1817	1817;753;93	0	17.178	By MS/MS	By MS/MS	By matching	By MS/MS	By MS/MS	By MS/MS	3.3	3.1	1.6	0.8	2.5	1.6	16449000	12745000	16673000	0
Q12906;K7EKJ9;K7ERM6;K7ENK6;K7EM82;K7EJ09;K7ER69;K7EQR9;Q96SI9;K7EQ75	Interleukin enhancer-binding factor 3	ILF3	sp|Q12906|ILF3_HUMAN Interleukin enhancer-binding factor 3 OS=Homo sapiens GN=ILF3 PE=1 SV=3	10	14	14	14	11	11	11	8	8	10	11	11	11	8	8	10	11	11	11	8	8	10	21.1	21.1	21.1	95.337	894	894;254;78;79;99;122;161;180;672;55	0	97.066	By MS/MS	By MS/MS	By MS/MS	By MS/MS	By MS/MS	By MS/MS	15.2	15.2	15.2	12.3	12.5	14.2	130300000	108610000	109180000	68106000
Q9NUQ8	ATP-binding cassette sub-family F member 3	ABCF3	sp|Q9NUQ8|ABCF3_HUMAN ATP-binding cassette sub-family F member 3 OS=Homo sapiens GN=ABCF3 PE=1 SV=2	1	3	3	3	1	2	1	1	1	0	1	2	1	1	1	0	1	2	1	1	1	0	10	10	10	79.744	709	709	0	7.2386	By MS/MS	By MS/MS	By matching	By MS/MS	By matching		3	7.5	3	3	4.5	0	8972700	4829400	4439100	6120200
A0A0A0MQX7;Q08629;D6RB21;D6RAM7;E7ENT7;A0A0A0MTJ2;Q9BQ16	Testican-1	SPOCK1	tr|A0A0A0MQX7|A0A0A0MQX7_HUMAN Testican-1 OS=Homo sapiens GN=SPOCK1 PE=1 SV=1;sp|Q08629|TICN1_HUMAN Testican-1 OS=Homo sapiens GN=SPOCK1 PE=1 SV=1	7	7	7	7	5	3	4	3	5	5	5	3	4	3	5	5	5	3	4	3	5	5	27.3	27.3	27.3	42.219	377	377;439;139;67;173;344;436	0	22.857	By MS/MS	By MS/MS	By MS/MS	By MS/MS	By MS/MS	By MS/MS	22.3	10.9	13.8	10.9	22.3	19.4	36131000	42374000	42429000	21775000
A0A0D9SEM4;Q13247;Q08170;A0A0D9SGD2;B4DJK0;B4DUA4;Q13243	Serine/arginine-rich splicing factor 6;Serine/arginine-rich splicing factor 4	SRSF4;SRSF6	tr|A0A0D9SEM4|A0A0D9SEM4_HUMAN Serine/arginine-rich-splicing factor 4 (Fragment) OS=Homo sapiens GN=SRSF4 PE=1 SV=1;sp|Q13247|SRSF6_HUMAN Serine/arginine-rich splicing factor 6 OS=Homo sapiens GN=SRSF6 PE=1 SV=2;sp|Q08170|SRSF4_HUMAN Serine/arginine-rich s	7	3	3	3	2	3	3	3	2	3	2	3	3	3	2	3	2	3	3	3	2	3	7.4	7.4	7.4	43.647	378	378;344;494;45;124;138;272	0	4.7656	By MS/MS	By MS/MS	By MS/MS	By MS/MS	By MS/MS	By MS/MS	4.2	7.4	7.4	7.4	4.2	7.4	18863000	20764000	21398000	9526500
O75083;D6RD66	WD repeat-containing protein 1	WDR1	sp|O75083|WDR1_HUMAN WD repeat-containing protein 1 OS=Homo sapiens GN=WDR1 PE=1 SV=4	2	6	6	6	5	2	5	2	1	5	5	2	5	2	1	5	5	2	5	2	1	5	19.6	19.6	19.6	66.193	606	606;245	0	12.239	By MS/MS	By matching	By MS/MS	By MS/MS	By MS/MS	By MS/MS	15.5	5.9	15	8.7	2.3	15	31614000	15053000	24752000	20303000
P53396;K7ESG8	ATP-citrate synthase	ACLY	sp|P53396|ACLY_HUMAN ATP-citrate synthase OS=Homo sapiens GN=ACLY PE=1 SV=3	2	29	29	29	24	24	25	15	15	17	24	24	25	15	15	17	24	24	25	15	15	17	33	33	33	120.84	1101	1101;109	0	175.08	By MS/MS	By MS/MS	By MS/MS	By MS/MS	By MS/MS	By MS/MS	27.9	27.3	28.2	17.2	17.1	20.4	265500000	252420000	261010000	148370000
Q96DI7;Q9NSS8	U5 small nuclear ribonucleoprotein 40 kDa protein	SNRNP40	sp|Q96DI7|SNR40_HUMAN U5 small nuclear ribonucleoprotein 40 kDa protein OS=Homo sapiens GN=SNRNP40 PE=1 SV=1	2	3	3	3	1	1	0	1	1	1	1	1	0	1	1	1	1	1	0	1	1	1	16.2	16.2	16.2	39.31	357	357;127	0	11.318	By matching	By matching		By MS/MS	By matching	By matching	2.8	2.8	0	4.5	9	2.8	7937700	13801000	0	0
Q8TCT9;A0A075B6F6;A0A0C4DGU3	Minor histocompatibility antigen H13	HM13	sp|Q8TCT9|HM13_HUMAN Minor histocompatibility antigen H13 OS=Homo sapiens GN=HM13 PE=1 SV=1;tr|A0A075B6F6|A0A075B6F6_HUMAN Minor histocompatibility antigen H13 (Fragment) OS=Homo sapiens GN=HM13 PE=1 SV=1	3	4	4	4	2	3	1	2	2	1	2	3	1	2	2	1	2	3	1	2	2	1	14.6	14.6	14.6	41.488	377	377;272;143	0	16.491	By MS/MS	By MS/MS	By MS/MS	By MS/MS	By matching	By matching	9.5	11.9	3.2	9.5	5.6	2.4	11711000	16304000	21649000	9299500
E9PIR7;F8W809;A0A087WSW9;A0A087WSY9;Q16881;E2QRB9;E9PKD3;E9PLT3;E9PKI4;A0A0B4J225;E9PIZ5;E9PQI3;A0A096LPD9;E7EWK1;A0A096LPK7;D3YTF8;Q9NNW7	Thioredoxin reductase 1, cytoplasmic	TXNRD1	tr|E9PIR7|E9PIR7_HUMAN Thioredoxin reductase 1, cytoplasmic OS=Homo sapiens GN=TXNRD1 PE=1 SV=1;tr|F8W809|F8W809_HUMAN Thioredoxin reductase 1, cytoplasmic OS=Homo sapiens GN=TXNRD1 PE=1 SV=1;tr|A0A087WSW9|A0A087WSW9_HUMAN Thioredoxin reductase 1, cytoplas	17	8	8	8	6	6	7	5	4	5	6	6	7	5	4	5	6	6	7	5	4	5	28.6	28.6	28.6	53.166	482	482;498;548;648;649;460;175;70;72;104;139;53;306;338;463;501;524	0	36.05	By MS/MS	By MS/MS	By MS/MS	By MS/MS	By MS/MS	By MS/MS	22.2	18.7	23.4	19.9	15.1	17.2	59370000	61462000	60446000	40124000
P27797;K7EJB9;K7EL50	Calreticulin	CALR	sp|P27797|CALR_HUMAN Calreticulin OS=Homo sapiens GN=CALR PE=1 SV=1;tr|K7EJB9|K7EJB9_HUMAN Calreticulin (Fragment) OS=Homo sapiens GN=CALR PE=1 SV=1	3	10	10	10	9	9	9	9	8	8	9	9	9	9	8	8	9	9	9	9	8	8	36	36	36	48.141	417	417;247;163	0	94.4	By MS/MS	By MS/MS	By MS/MS	By MS/MS	By MS/MS	By MS/MS	34.3	34.3	34.3	34.3	30.9	28.5	211900000	183770000	188830000	100840000
Q9NR30;A0A087WVC1;Q9BQ39	Nucleolar RNA helicase 2	DDX21	sp|Q9NR30|DDX21_HUMAN Nucleolar RNA helicase 2 OS=Homo sapiens GN=DDX21 PE=1 SV=5	3	6	6	6	5	5	5	1	5	4	5	5	5	1	5	4	5	5	5	1	5	4	11.2	11.2	11.2	87.343	783	783;730;737	0	41.02	By MS/MS	By MS/MS	By MS/MS	By matching	By MS/MS	By MS/MS	8.9	8.4	8.9	1.4	8.4	7	32159000	45280000	45358000	5401900
P46063;F8WA66;F8WD97;F5H2L2	ATP-dependent DNA helicase Q1	RECQL	sp|P46063|RECQ1_HUMAN ATP-dependent DNA helicase Q1 OS=Homo sapiens GN=RECQL PE=1 SV=3;tr|F8WA66|F8WA66_HUMAN ATP-dependent DNA helicase Q1 (Fragment) OS=Homo sapiens GN=RECQL PE=1 SV=1;tr|F8WD97|F8WD97_HUMAN ATP-dependent DNA helicase Q1 (Fragment) OS=Hom	4	3	3	3	2	2	1	0	1	2	2	2	1	0	1	2	2	2	1	0	1	2	5.9	5.9	5.9	73.457	649	649;199;211;131	0	5.0624	By MS/MS	By MS/MS	By MS/MS		By matching	By matching	4.2	3.5	1.8	0	1.7	3.5	8619100	10770000	7933700	0
Q14697;F5H6X6;E9PKU7;E9PNH1	Neutral alpha-glucosidase AB	GANAB	sp|Q14697|GANAB_HUMAN Neutral alpha-glucosidase AB OS=Homo sapiens GN=GANAB PE=1 SV=3;tr|F5H6X6|F5H6X6_HUMAN Neutral alpha-glucosidase AB OS=Homo sapiens GN=GANAB PE=1 SV=1;tr|E9PKU7|E9PKU7_HUMAN Neutral alpha-glucosidase AB OS=Homo sapiens GN=GANAB PE=1 S	4	22	22	22	17	17	17	13	12	11	17	17	17	13	12	11	17	17	17	13	12	11	30.5	30.5	30.5	106.87	944	944;847;852;119	0	127.32	By MS/MS	By MS/MS	By MS/MS	By MS/MS	By MS/MS	By MS/MS	23.5	24.4	23.8	20.8	20	19.4	207790000	167070000	186930000	101510000
P31948;F5H783;F5GXD8;H0YGI8	Stress-induced-phosphoprotein 1	STIP1	sp|P31948|STIP1_HUMAN Stress-induced-phosphoprotein 1 OS=Homo sapiens GN=STIP1 PE=1 SV=1	4	11	11	11	9	11	11	6	4	5	9	11	11	6	4	5	9	11	11	6	4	5	26.9	26.9	26.9	62.639	543	543;236;138;137	0	40.481	By MS/MS	By MS/MS	By MS/MS	By MS/MS	By matching	By matching	23	26.9	26.9	14.4	10.3	13.1	101380000	135280000	118770000	66039000
P07900;G3V2J8;Q58FG0;Q14568;Q58FG1	Heat shock protein HSP 90-alpha	HSP90AA1	sp|P07900|HS90A_HUMAN Heat shock protein HSP 90-alpha OS=Homo sapiens GN=HSP90AA1 PE=1 SV=5	5	29	16	16	28	28	27	23	22	24	15	16	15	12	10	13	15	16	15	12	10	13	39.2	24.7	24.7	84.659	732	732;174;334;343;418	0	213.18	By MS/MS	By MS/MS	By MS/MS	By MS/MS	By MS/MS	By MS/MS	39.2	38.9	38.9	33.9	32	33.9	336430000	341580000	329600000	173710000
Q9NVH1;Q5TH61;B1AK20	DnaJ homolog subfamily C member 11	DNAJC11	sp|Q9NVH1|DJC11_HUMAN DnaJ homolog subfamily C member 11 OS=Homo sapiens GN=DNAJC11 PE=1 SV=2;tr|Q5TH61|Q5TH61_HUMAN DnaJ homolog subfamily C member 11 (Fragment) OS=Homo sapiens GN=DNAJC11 PE=1 SV=1	3	3	3	3	2	2	3	2	3	0	2	2	3	2	3	0	2	2	3	2	3	0	9.5	9.5	9.5	63.277	559	559;332;324	0	5.1639	By MS/MS	By MS/MS	By MS/MS	By matching	By MS/MS		6.8	6.8	9.5	6.8	9.5	0	17643000	15748000	10093000	11368000
P55072;C9IZA5;C9JUP7	Transitional endoplasmic reticulum ATPase	VCP	sp|P55072|TERA_HUMAN Transitional endoplasmic reticulum ATPase OS=Homo sapiens GN=VCP PE=1 SV=4	3	36	36	36	33	33	32	23	22	23	33	33	32	23	22	23	33	33	32	23	22	23	54	54	54	89.321	806	806;160;115	0	289.79	By MS/MS	By MS/MS	By MS/MS	By MS/MS	By MS/MS	By MS/MS	51.2	49	51	38.3	40.7	41.9	697240000	724200000	690260000	409170000
O15371;B0QYA4;B0QYA5;B0QYA8;B0QYA6	Eukaryotic translation initiation factor 3 subunit D	EIF3D	sp|O15371|EIF3D_HUMAN Eukaryotic translation initiation factor 3 subunit D OS=Homo sapiens GN=EIF3D PE=1 SV=1;tr|B0QYA4|B0QYA4_HUMAN Eukaryotic translation initiation factor 3 subunit D (Fragment) OS=Homo sapiens GN=EIF3D PE=1 SV=2;tr|B0QYA5|B0QYA5_HUMAN E	5	5	5	5	4	5	4	4	3	1	4	5	4	4	3	1	4	5	4	4	3	1	14.1	14.1	14.1	63.972	548	548;105;269;123;173	0	57.908	By MS/MS	By MS/MS	By MS/MS	By MS/MS	By MS/MS	By matching	11.7	14.1	11.7	11.7	8	2.4	32386000	50990000	31014000	27652000
P60174;U3KPZ0;U3KQF3;U3KPS5	Triosephosphate isomerase	TPI1	sp|P60174|TPIS_HUMAN Triosephosphate isomerase OS=Homo sapiens GN=TPI1 PE=1 SV=3;tr|U3KPZ0|U3KPZ0_HUMAN Triosephosphate isomerase (Fragment) OS=Homo sapiens GN=TPI1 PE=1 SV=1	4	10	10	10	9	9	8	5	4	5	9	9	8	5	4	5	9	9	8	5	4	5	51.4	51.4	51.4	30.791	286	286;113;98;39	0	64.734	By MS/MS	By MS/MS	By MS/MS	By MS/MS	By MS/MS	By MS/MS	51	51.4	44.8	29.4	24.1	30.4	109790000	90004000	90895000	58384000
P26639;D6R9F8;D6RCA5;D6RDJ6;D6RBR8;D6RJ97;D6RHV7;D6RCS6;B7ZLP8;A2RTX5	Threonine--tRNA ligase, cytoplasmic	TARS	sp|P26639|SYTC_HUMAN Threonine--tRNA ligase, cytoplasmic OS=Homo sapiens GN=TARS PE=1 SV=3	10	20	20	20	19	17	17	11	13	11	19	17	17	11	13	11	19	17	17	11	13	11	34.9	34.9	34.9	83.434	723	723;129;118;131;50;55;56;66;766;802	0	83.154	By MS/MS	By MS/MS	By MS/MS	By MS/MS	By MS/MS	By MS/MS	33.9	30.8	30	19.6	24.8	21.6	150200000	147330000	138050000	89544000
P14618;B4DNK4;H3BTN5;H3BR70;H3BQ34;H3BUW1;H3BTJ2;H3BT25;H3BU13;H3BN34;H3BQZ3;P30613	Pyruvate kinase PKM;Pyruvate kinase	PKM	sp|P14618|KPYM_HUMAN Pyruvate kinase PKM OS=Homo sapiens GN=PKM PE=1 SV=4;tr|B4DNK4|B4DNK4_HUMAN Pyruvate kinase OS=Homo sapiens GN=PKM PE=1 SV=1;tr|H3BTN5|H3BTN5_HUMAN Pyruvate kinase (Fragment) OS=Homo sapiens GN=PKM PE=1 SV=1;tr|H3BR70|H3BR70_HUMAN Pyru	12	36	36	36	34	32	33	32	31	33	34	32	33	32	31	33	34	32	33	32	31	33	74.4	74.4	74.4	57.936	531	531;457;485;366;281;162;168;151;82;52;69;574	0	323.31	By MS/MS	By MS/MS	By MS/MS	By MS/MS	By MS/MS	By MS/MS	74.2	71.4	72.7	71.8	66.9	72.7	1907200000	2127700000	1935500000	1095900000
P45974	Ubiquitin carboxyl-terminal hydrolase 5	USP5	sp|P45974|UBP5_HUMAN Ubiquitin carboxyl-terminal hydrolase 5 OS=Homo sapiens GN=USP5 PE=1 SV=2	1	3	3	3	3	3	2	1	2	2	3	3	2	1	2	2	3	3	2	1	2	2	7.5	7.5	7.5	95.785	858	858	0	9.1412	By MS/MS	By MS/MS	By MS/MS	By matching	By matching	By matching	7.5	7.5	4.4	1.4	4.4	6.1	13031000	12446000	14665000	6375400
P07737;K7EJ44;CON__P02584;I3L3D5	Profilin-1	PFN1	sp|P07737|PROF1_HUMAN Profilin-1 OS=Homo sapiens GN=PFN1 PE=1 SV=2;tr|K7EJ44|K7EJ44_HUMAN Profilin OS=Homo sapiens GN=PFN1 PE=1 SV=1;;tr|I3L3D5|I3L3D5_HUMAN Profilin (Fragment) OS=Homo sapiens GN=PFN1 PE=1 SV=1	4	4	4	4	2	2	2	3	3	1	2	2	2	3	3	1	2	2	2	3	3	1	33.6	33.6	33.6	15.054	140	140;104;140;165	0	10.448	By MS/MS	By MS/MS	By MS/MS	By MS/MS	By MS/MS	By MS/MS	17.1	17.1	17.1	25.7	25.7	11.4	18798000	17654000	14842000	11363000
[truncated: 66 more rows]
[truncated: 6 more columns]
