# Supplementary material for: SUMOylated Golgin45 associates with PML-NB to transcriptionally regulate lipid metabolism genes during heat shock stress
Source: Commun Biol. 2024 May 6;7:532. doi: 10.1038/s42003-024-06232-3 (PMC11074300; doi:10.1038/s42003-024-06232-3)
Supplement: Supplementary file 4 — Supplementary data 2 [file 42003_2024_6232_MOESM4_ESM.xlsx]

## Sheet: Supplementary Table 2-HeLa-WT v
gene_id	HeLa-WT-Con_counts	HeLa-WT-HS_counts	HeLa-WT-Con_tpm	HeLa-WT-HS_tpm	ENSEMBL	log2FoldChange	pvalue	padj	Chr	Start	End	SYMBOL	GENENAME	stat
ENSG00000270757.1_4	0	18027	0	464.838	ENSG00000270757	17.3406	1.63E-21	2.11E-17	chr2	198365137	198415450	HSPE1-MOB4	HSPE1-MOB4 readthrough	up
ENSG00000225217.1_5	0	1332	0	15.8571	ENSG00000225217	13.5822	1.86E-14	6.02E-11	chr1	161576081	161578007	HSPA7	NA	up
ENSG00000285565.1_2	0	1152	0	19.7579	ENSG00000285565	13.3728	4.58E-14	1.19E-10	chr6	31796611	31807496	AL671762.1	NA	up
ENSG00000255872.3_7	0	860	0	7.61045	ENSG00000255872	12.9511	2.81E-13	5.19E-10	chr9	37588410	38068684	AL138752.2	NA	up
ENSG00000197312.12_5	0	701	0	1.50769	ENSG00000197312	12.6562	9.99E-13	1.57E-09	chr1	15943953	15995539	DDI2	DNA damage inducible 1 homolog 2	up
ENSG00000188536.13_5	0	691	0	27.766	ENSG00000188536	12.6355	1.09E-12	1.57E-09	chr16	222875	223709	HBA2	hemoglobin subunit alpha 2	up
ENSG00000247627.2_4	0	660	0	10.9886	ENSG00000247627	12.5693	1.44E-12	1.86E-09	chr5	134262350	134263726	MTND4P12	MT-ND4 pseudogene 12	up
ENSG00000283515.1_8	0	554	0	4.17565	ENSG00000283515	12.3167	4.25E-12	4.57E-09	chr19	58740280	58826549	AC020915.5	NA	up
ENSG00000271303.2_5	0	295	0	2.67199	ENSG00000271303	11.4078	2.04E-10	1.39E-07	chr20	627259	633844	SRXN1	sulfiredoxin 1	up
ENSG00000287156.1_1	0	282	0	3.17638	ENSG00000287156	11.3428	2.70E-10	1.66E-07	chr14	54421389	54428952	AL138479.2	NA	up
ENSG00000206172.8_4	0	248	0	10.0968	ENSG00000206172	11.1575	5.92E-10	3.13E-07	chr16	226679	227521	HBA1	hemoglobin subunit alpha 1	up
ENSG00000226403.2_9	0	247	0	5.72885	ENSG00000226403	11.1517	6.05E-10	3.13E-07	chr9	547135	549967	AL392089.1	NA	up
ENSG00000111780.8_8	0	234	0	9.69568	ENSG00000111780	11.0737	8.24E-10	4.10E-07	chr12	120876001	120897809	AL021546.1	NA	up
ENSG00000119630.14_6	0	205	0	2.17074	ENSG00000119630	10.8829	1.88E-09	8.09E-07	chr14	75408537	75422329	PGF	placental growth factor	up
ENSG00000258429.2_6	0	205	0	1.64302	ENSG00000258429	10.8829	1.88E-09	8.09E-07	chr16	69360816	69364491	PDF	peptide deformylase, mitochondrial	up
ENSG00000176994.11_4	0	193	0	0.531909	ENSG00000176994	10.796	2.65E-09	1.07E-06	chr17	18218607	18231370	SMCR8	SMCR8-C9orf72 complex subunit	up
ENSG00000268173.3_7	0	174	0	0.774946	ENSG00000268173	10.6465	4.98E-09	1.84E-06	chr19	18263968	18288927	AC007192.1	NA	up
ENSG00000239218.2_3	0	155	0	2.75425	ENSG00000239218	10.4798	1.01E-08	3.18E-06	chr8	38291865	38293182	RPS20P22	NA	up
ENSG00000173110.8_5	24	23648	0.263028	230.458	ENSG00000173110	10.3164	1.25E-16	8.11E-13	chr1	161494330	161496684	HSPA6	heat shock protein family A (Hsp70) member 6	up
ENSG00000144785.8_10	0	137	0	3.34194	ENSG00000144785	10.3019	2.06E-08	5.79E-06	chr12	56679700	56709843	AC073896.1	NA	up
ENSG00000270069.1_8	0	137	0	2.3029	ENSG00000270069	10.3019	2.06E-08	5.79E-06	chrX	45604639	45629677	MIR222HG	NA	up
ENSG00000269897.5_5	0	129	0	2.12877	ENSG00000269897	10.2151	2.92E-08	7.88E-06	chr10	22605317	22618471	COMMD3-BMI1	COMMD3-BMI1 readthrough	up
ENSG00000256349.1_8	0	124	0	0.799856	ENSG00000256349	10.1582	3.74E-08	9.67E-06	chr11	66276550	66301084	AP002748.5	NA	up
ENSG00000110025.13_5	0	122	0	0.624375	ENSG00000110025	10.1347	4.06E-08	1.01E-05	chr11	64794911	64808044	SNX15	sorting nexin 15	up
ENSG00000286075.1_3	0	122	0	1.26335	ENSG00000286075	10.1347	4.06E-08	1.01E-05	chr7	6369043	6388590	AC009412.1	NA	up
ENSG00000169598.16_4	0	115	0	0.910444	ENSG00000169598	10.0496	5.75E-08	1.35E-05	chr1	3773831	3801993	DFFB	DNA fragmentation factor subunit beta	up
ENSG00000282855.1_5	0	113	0	8.36649	ENSG00000282855	10.0243	6.59E-08	1.44E-05	chr4	128730325	128730632	AC093591.3	NA	up
ENSG00000197580.13_7	0	109	0	1.1673	ENSG00000197580	9.97233	7.93E-08	1.71E-05	chr11	112046233	112095422	BCO2	beta-carotene oxygenase 2	up
ENSG00000221944.8_6	0	108	0	0.951541	ENSG00000221944	9.95904	8.31E-08	1.74E-05	chr2	233412680	233415267	TIGD1	tigger transposable element derived 1	up
ENSG00000184207.9_6	0	105	0	1.07091	ENSG00000184207	9.91844	1.01E-07	1.98E-05	chr16	2261594	2264841	PGP	phosphoglycolate phosphatase	up
ENSG00000187091.13_5	0	104	0	1.01029	ENSG00000187091	9.90465	1.06E-07	2.04E-05	chr3	38048987	38071253	PLCD1	phospholipase C delta 1	up
ENSG00000283886.3_8	0	102	0	1.2383	ENSG00000283886	9.87666	1.17E-07	2.16E-05	chr9	41961617	42019580	BX664615.2	NA	up
ENSG00000211892.4_8	0	101	0	2.05371	ENSG00000211892	9.86247	1.23E-07	2.21E-05	chr14	106086843	106092403	IGHG4	immunoglobulin heavy constant gamma 4 (G4m marker)	up
ENSG00000241962.9_6	0	92	0	1.08248	ENSG00000241962	9.72797	2.08E-07	3.59E-05	chr2	99757948	99939204	AC079447.1	NA	up
ENSG00000149798.5_4	0	80	0	0.934332	ENSG00000149798	9.52659	4.72E-07	7.11E-05	chr11	65082337	65089888	CDC42EP2	CDC42 effector protein 2	up
ENSG00000258964.1_7	0	80	0	2.5393	ENSG00000258964	9.52659	4.72E-07	7.11E-05	chr14	62200856	62242978	AL137129.1	NA	up
ENSG00000267062.1_6	0	80	0	6.14511	ENSG00000267062	9.52659	4.72E-07	7.11E-05	chr19	12907637	12912663	AC018761.2	NA	up
ENSG00000006606.8_4	0	75	0	3.25612	ENSG00000006606	9.43361	6.96E-07	9.38E-05	chr7	75398851	75419214	CCL26	C-C motif chemokine ligand 26	up
ENSG00000140688.17_6	0	75	0	0.616408	ENSG00000140688	9.43361	6.96E-07	9.38E-05	chr16	31500792	31520630	C16orf58	RUS family member 1	up
ENSG00000158445.10_6	0	75	0	0.294853	ENSG00000158445	9.43361	6.96E-07	9.38E-05	chr20	47909931	48100834	KCNB1	potassium voltage-gated channel subfamily B member 1	up
ENSG00000233671.1_6	0	74	0	1.21891	ENSG00000233671	9.41427	7.44E-07	9.93E-05	chr2	87448236	87449611	CENPNP1	CENPN pseudogene 1	up
ENSG00000273088.2_9	0	73	0	2.20141	ENSG00000273088	9.39467	7.96E-07	0.000105134	chr1	155141885	155159748	AL713999.1	NA	up
ENSG00000253183.1_6	0	72	0	1.20782	ENSG00000253183	9.3748	8.52E-07	0.000109236	chr7	139187199	139188558	AC005531.1	NA	up
ENSG00000260799.1_4	0	72	0	1.14891	ENSG00000260799	9.3748	8.52E-07	0.000109236	chr15	43093166	43094603	KRT8P50	keratin 8 pseudogene 50	up
ENSG00000134317.18_4	0	70	0	0.386779	ENSG00000134317	9.33422	1.05E-06	0.000130218	chr2	10091822	10142405	GRHL1	grainyhead like transcription factor 1	up
ENSG00000183508.5_5	0	68	0	0.273317	ENSG00000183508	9.29247	1.21E-06	0.000140327	chr1	118148670	118171011	TENT5C	terminal nucleotidyltransferase 5C	up
ENSG00000249319.2_7	0	68	0	1.68446	ENSG00000249319	9.29247	1.21E-06	0.000140327	chr7	65552748	65617264	AC068533.4	NA	up
ENSG00000256982.2_8	0	68	0	0.723959	ENSG00000256982	9.29247	1.21E-06	0.000140327	chr16	89112580	89119374	AC135782.1	NA	up
ENSG00000261147.1_6	0	67	0	0.396719	ENSG00000261147	9.27113	1.31E-06	0.000145784	chr15	90792788	90815440	AC091167.2	NA	up
ENSG00000288531.1_2	0	64	0	0.581766	ENSG00000288531	9.20515	1.64E-06	0.000176485	chr1	795606	803582	AL669831.7	uncharacterized LOC107984850	up
ENSG00000229037.2_6	0	63	0	2.72909	ENSG00000229037	9.18247	1.91E-06	0.000197761	chrX	53834274	53835121	BX323845.3	NA	up
ENSG00000139219.19_7	0	61	0	0.276367	ENSG00000139219	9.13601	2.24E-06	0.000222829	chr12	48366750	48398337	COL2A1	collagen type II alpha 1 chain	up
ENSG00000170775.3_5	0	60	0	0.256507	ENSG00000170775	9.1122	2.43E-06	0.000237926	chr7	124383939	124405846	GPR37	G protein-coupled receptor 37	up
ENSG00000271933.1_6	0	60	0	0.633979	ENSG00000271933	9.1122	2.43E-06	0.000237926	chr10	85898176	85900338	AL603756.1	NA	up
ENSG00000248473.2_7	0	58	0	0.713294	ENSG00000248473	9.06338	2.86E-06	0.000276377	chr5	180605821	180618852	LINC01962	long intergenic non-protein coding RNA 1962	up
ENSG00000198917.13_8	3	374	0.053542	3.62767	ENSG00000198917	7.27632	1.36E-09	6.54E-07	chr9	131581930	131592073	SPOUT1	SPOUT domain containing methyltransferase 1	up
ENSG00000186645.9_8	13	1533	0.144271	17.7655	ENSG00000186645	7.2466	1.14E-10	8.72E-08	chr7	76652242	76691869	SPDYE17	speedy/RINGO cell cycle regulator family member E17	up
ENSG00000135916.16_7	1	131	0.037278	1.52863	ENSG00000135916	7.22424	1.83E-07	3.19E-05	chr2	231729354	231743963	ITM2C	integral membrane protein 2C	up
ENSG00000213411.2_5	5	469	0.068256	5.92804	ENSG00000213411	6.89203	2.59E-09	1.07E-06	chr13	31113734	31117598	RBM22P2	NA	up
ENSG00000284968.1_4	1	94	0.002203	1.04912	ENSG00000284968	6.74587	1.23E-06	0.000140944	chr4	87845782	87857354	AC093827.4	NA	up
ENSG00000214110.3_6	2	155	0.0375	3.54943	ENSG00000214110	6.559	2.68E-07	4.44E-05	chr9	14921335	14922332	LDHAP4	NA	up
ENSG00000268442.1_6	1	76	0.013756	1.64536	ENSG00000268442	6.43961	4.20E-06	0.000380547	chr19	24345172	24346227	AC073534.1	hepatitis A virus cellular receptor 1 pseudogene 1	up
ENSG00000213648.11_5	2	140	0.01831	2.44086	ENSG00000213648	6.41226	4.83E-07	7.13E-05	chr16	29471234	29476287	SULT1A4	sulfotransferase family 1A member 4	up
ENSG00000136197.12_7	9	485	0.21395	6.2337	ENSG00000136197	6.11016	3.04E-08	8.02E-06	chr7	42948325	42951904	C7orf25	chromosome 7 open reading frame 25	up
ENSG00000144057.15_5	4	216	0.010839	0.679734	ENSG00000144057	6.0859	1.10E-07	2.09E-05	chr2	107418056	107503564	ST6GAL2	ST6 beta-galactoside alpha-2,6-sialyltransferase 2	up
ENSG00000188677.14_7	63	3182	1.22877	13.9985	ENSG00000188677	6.03566	6.77E-09	2.25E-06	chr22	44395091	44568829	PARVB	parvin beta	up
ENSG00000132002.8_7	2314	108518	26.7652	1113.04	ENSG00000132002	5.93172	7.46E-09	2.41E-06	chr19	14625581	14640582	DNAJB1	DnaJ heat shock protein family (Hsp40) member B1	up
ENSG00000283580.3_6	7	320	0.160871	9.37265	ENSG00000283580	5.86662	1.13E-07	2.11E-05	chr1	43232963	43260164	AC098484.3	NA	up
ENSG00000261684.2_8	12	511	0.110693	4.23118	ENSG00000261684	5.77603	5.87E-08	1.36E-05	chr15	42789592	42825038	AC018362.1	NA	up
ENSG00000204389.10_5	1026	35597	11.0806	340.387	ENSG00000204389	5.49686	4.70E-08	1.13E-05	chr6	31783320	31785723	HSPA1A	heat shock protein family A (Hsp70) member 1A	up
ENSG00000278330.1_6	3	107	0.024424	1.12647	ENSG00000278330	5.47193	2.21E-06	0.000222829	chr18	74824558	74827682	AC018529.2	NA	up
ENSG00000284707.2_2	4	139	0.026177	0.841579	ENSG00000284707	5.45036	1.45E-06	0.000158873	chr7	97481000	97602297	AC079781.5	NA	up
ENSG00000286264.1_3	6	195	0.165263	6.53421	ENSG00000286264	5.36997	1.06E-06	0.000130218	chr11	64008616	64011606	AP001453.5	Uncharacterized protein LOC114841035	up
ENSG00000204388.7_6	222	6927	2.2792	63.1606	ENSG00000204388	5.34311	9.53E-08	1.91E-05	chr6	31795515	31798031	HSPA1B	heat shock protein family A (Hsp70) member 1B	up
ENSG00000173918.15_5	11	336	0.178333	5.78588	ENSG00000173918	5.29533	4.46E-07	6.95E-05	chr17	77018896	77045870	C1QTNF1	C1q and TNF related 1	up
ENSG00000255526.6_6	9	275	0.313634	9.24585	ENSG00000255526	5.29185	8.82E-07	0.000111867	chr14	24683161	24701558	NEDD8-MDP1	NEDD8-MDP1 readthrough	up
ENSG00000103549.21_7	18	519	0.133849	2.11369	ENSG00000103549	5.21908	4.85E-07	7.13E-05	chr16	30773066	30787628	RNF40	ring finger protein 40	up
ENSG00000100739.11_5	45	1283	0.930068	22.6061	ENSG00000100739	5.20945	2.34E-07	3.93E-05	chr14	96722547	96735304	BDKRB1	bradykinin receptor B1	up
ENSG00000146453.13_6	12	343	0.208262	4.35586	ENSG00000146453	5.20107	6.25E-07	8.97E-05	chr6	160221281	160241736	PNLDC1	PARN like, ribonuclease domain containing 1	up
ENSG00000176714.9_5	12	326	0.127592	5.05038	ENSG00000176714	5.12775	8.36E-07	0.000109236	chr2	27848506	27851879	CCDC121	coiled-coil domain containing 121	up
ENSG00000259001.3_7	8	206	0.306941	7.40382	ENSG00000259001	5.04239	2.69E-06	0.000261861	chr14	20811207	20811844	AL355075.4	NA	up
ENSG00000276832.2_3	3	79	0.0675	1.66998	ENSG00000276832	5.03477	1.21E-05	0.00098179	chr9	70649851	70663263	AL354718.3	NA	up
ENSG00000261889.1_6	17	430	0.558088	13.1783	ENSG00000261889	5.02955	1.08E-06	0.000131366	chr16	3206737	3207484	AC108134.2	NA	up
ENSG00000269720.2_7	29	726	0.863027	19.4619	ENSG00000269720	5.01945	6.35E-07	8.97E-05	chr19	17501318	17504967	CCDC194	coiled-coil domain containing 194	up
ENSG00000233830.2_4	3	76	0.075515	2.52066	ENSG00000233830	4.97899	1.55E-05	0.00123573	chr7	27497782	27498468	EIF4HP1	NA	up
ENSG00000277957.1_4	520	11703	3.83029	76.2977	ENSG00000277957	4.87225	6.37E-07	8.97E-05	chr17	7466604	7482033	SENP3-EIF4A1	NA	up
ENSG00000275131.3_8	10	212	0.035468	1.42521	ENSG00000275131	4.76688	6.46E-06	0.000546607	chr1	144852443	145075862	AC241952.2	NA	up
ENSG00000140403.12_4	923	19297	8.88691	147.998	ENSG00000140403	4.76609	9.61E-07	0.000120758	chr15	78556428	78574538	DNAJA4	DnaJ heat shock protein family (Hsp40) member A4	up
ENSG00000183655.13_5	4	86	0.02691	0.486412	ENSG00000183655	4.75838	2.10E-05	0.00165949	chr15	86302557	86338156	KLHL25	kelch like family member 25	up
ENSG00000151929.10_3	163	3144	1.6434	29.0008	ENSG00000151929	4.64886	1.74E-06	0.000185933	chr10	121410892	121437331	BAG3	BAG cochaperone 3	up
ENSG00000230943.3_8	38	715	0.523296	8.80953	ENSG00000230943	4.60914	2.95E-06	0.000282928	chr6	113938129	113971292	LINC02541	long intergenic non-protein coding RNA 2541	up
ENSG00000232489.1_4	5	96	0.085431	1.74582	ENSG00000232489	4.60484	2.75E-05	0.00209061	chr13	31115780	31117034	MFAP1P1	NA	up
ENSG00000128965.13_6	35	653	0.58591	10.0809	ENSG00000128965	4.59648	3.02E-06	0.000287102	chr15	41245160	41248710	CHAC1	ChaC glutathione specific gamma-glutamylcyclotransferase 1	up
ENSG00000100652.5_5	6	114	0.07584	1.29923	ENSG00000100652	4.5961	2.17E-05	0.00170347	chr14	70242133	70263958	SLC10A1	solute carrier family 10 member 1	up
ENSG00000265656.1_7	3	58	0.120702	2.96628	ENSG00000265656	4.58968	6.38E-05	0.00446582	chr18	19253589	19262522	AC106037.3	NA	up
ENSG00000080644.16_8	16	298	0.137425	2.85388	ENSG00000080644	4.58741	6.39E-06	0.000543925	chr15	78885394	78913637	CHRNA3	cholinergic receptor nicotinic alpha 3 subunit	up
ENSG00000198774.5_6	42	770	0.19447	3.20361	ENSG00000198774	4.57216	3.50E-06	0.000328575	chr12	86194481	86230187	RASSF9	Ras association domain family member 9	up
ENSG00000204390.10_7	22	399	0.198474	3.31245	ENSG00000204390	4.55237	5.15E-06	0.000450556	chr6	31777396	31783060	HSPA1L	heat shock protein family A (Hsp70) member 1 like	up
ENSG00000125735.10_5	4	71	0.023929	0.373263	ENSG00000125735	4.48224	5.86E-05	0.00416739	chr19	6661264	6670599	TNFSF14	TNF superfamily member 14	up
ENSG00000249641.2_8	9	154	0.155387	2.50634	ENSG00000249641	4.4558	2.39E-05	0.00184509	chr12	54329112	54333427	HOXC13-AS	HOXC13 antisense RNA	up
ENSG00000243414.6_5	10	166	0.079281	1.41311	ENSG00000243414	4.4142	2.51E-05	0.00192549	chr5	114914193	114938176	TICAM2	toll like receptor adaptor molecule 2	up
ENSG00000204949.9_8	23	373	0.435467	6.35389	ENSG00000204949	4.39145	9.74E-06	0.000807859	chr8	124208776	124214983	FAM83A-AS1	FAM83A antisense RNA 1	up
ENSG00000261801.6_8	7	115	0.226807	1.35735	ENSG00000261801	4.39105	3.94E-05	0.00293341	chr15	74200412	74220589	LOXL1-AS1	LOXL1 antisense RNA 1	up
ENSG00000164920.9_6	8	127	0.093541	1.60219	ENSG00000164920	4.34505	4.00E-05	0.00296204	chr8	99956631	99964332	OSR2	odd-skipped related transciption factor 2	up
ENSG00000167280.17_6	40	605	0.221675	3.01173	ENSG00000167280	4.29444	1.04E-05	0.000855942	chr17	77070906	77084681	ENGASE	endo-beta-N-acetylglucosaminidase	up
ENSG00000175061.18_6	4252	62641	80.7572	1166.1	ENSG00000175061	4.26125	7.14E-06	0.000600456	chr17	16342081	16381992	SNHG29	small nucleolar RNA host gene 29	up
ENSG00000241163.8_8	7	105	0.051562	1.13325	ENSG00000241163	4.25994	6.62E-05	0.00460592	chr3	71992743	72328654	LINC00877	long intergenic non-protein coding RNA 877	up
ENSG00000254428.1_7	10	148	0.448358	6.47879	ENSG00000254428	4.24873	4.79E-05	0.003483	chr11	118874452	118875603	AP003392.1	NA	up
ENSG00000279035.1_6	4	60	0.039414	0.631404	ENSG00000279035	4.23979	0.000146292	0.00966047	chr17	73126978	73129138	AC022211.5	NA	up
ENSG00000102119.11_4	6	87	0.105026	1.76151	ENSG00000102119	4.20658	9.43E-05	0.00642206	chrX	153607633	153609883	EMD	emerin	up
ENSG00000286088.1_4	4	58	0.039008	0.540724	ENSG00000286088	4.19097	0.000170538	0.0110918	chr10	124591683	124639099	AC073585.1	FAM24B-CUZD1 readthrough	up
ENSG00000248710.1_7	15	198	0.111638	1.34728	ENSG00000248710	4.09013	4.47E-05	0.00328579	chr3	159945241	160167617	AC079594.2	TRIM59-IFT80 protein	up
ENSG00000267520.2_8	13	167	0.058661	0.670982	ENSG00000267520	4.049	5.61E-05	0.00405579	chr2	61153044	61158745	AC010733.1	NA	up
ENSG00000187922.14_7	39	484	0.304719	3.40303	ENSG00000187922	4.00897	3.13E-05	0.00233972	chr9	139632619	139637808	LCN10	lipocalin 10	up
ENSG00000213533.12_7	7	86	0.344512	0.415081	ENSG00000213533	3.97229	0.000184208	0.011921	chr3	52870235	52931564	STIMATE	STIM activating enhancer	up
ENSG00000178381.12_5	966	11591	28.9561	305.285	ENSG00000178381	3.96505	2.32E-05	0.00181001	chr7	1191707	1200395	ZFAND2A	zinc finger AN1-type containing 2A	up
ENSG00000279243.3_9	14	168	0.505061	3.68115	ENSG00000279243	3.9518	7.88E-05	0.00539404	chr11	65254712	65256185	LINC02736	NA	up
ENSG00000160570.14_7	161	1893	2.18244	22.8098	ENSG00000160570	3.93476	2.91E-05	0.00220531	chr19	42702750	42724292	DEDD2	death effector domain containing 2	up
ENSG00000224568.2_6	27	305	0.528225	6.76685	ENSG00000224568	3.87116	5.80E-05	0.00414489	chr2	108145748	108172955	LINC01886	long intergenic non-protein coding RNA 1886	up
ENSG00000109794.13_7	8	91	0.068433	1.215	ENSG00000109794	3.86465	0.000245321	0.0153391	chr4	187025573	187093821	FAM149A	family with sequence similarity 149 member A	up
ENSG00000170345.10_5	40	445	0.539564	4.91655	ENSG00000170345	3.8514	5.78E-05	0.00414489	chr14	75745529	75748933	FOS	Fos proto-oncogene, AP-1 transcription factor subunit	up
ENSG00000167536.14_5	13	144	0.677617	1.60325	ENSG00000167536	3.83537	0.000123527	0.00828398	chr17	27224799	27230097	DHRS13	dehydrogenase/reductase 13	up
ENSG00000095321.17_9	8	88	0.07322	1.23606	ENSG00000095321	3.81634	0.000285536	0.0172696	chr9	131857073	131873468	CRAT	carnitine O-acetyltransferase	up
ENSG00000261087.1_7	208	2245	1.90925	18.2337	ENSG00000261087	3.81155	4.52E-05	0.0033048	chr8	102179033	102181857	ZNNT1	ZNF706 neighboring transcript 1	up
ENSG00000261668.1_6	42	450	0.278482	2.68379	ENSG00000261668	3.79737	7.15E-05	0.00494903	chr4	128761353	128765195	AC093591.2	NA	up
ENSG00000214447.4_5	9	95	0.122238	1.24435	ENSG00000214447	3.7595	0.000313228	0.0188563	chr17	42977080	42982758	FAM187A	family with sequence similarity 187 member A	up
ENSG00000251664.5_6	8	84	0.070695	0.352487	ENSG00000251664	3.74931	0.000370839	0.0214276	chr5	140254887	140391932	PCDHA12	protocadherin alpha 12	up
ENSG00000287001.1_2	142	1457	3.9894	36.4466	ENSG00000287001	3.73811	6.19E-05	0.00435473	chr19	50640116	50651487	AC010624.5	NA	up
ENSG00000278000.1_7	86	869	3.36558	30.1079	ENSG00000278000	3.71516	7.35E-05	0.00506216	chr18	77919635	77920296	AC139100.2	NA	up
ENSG00000162944.11_6	35	350	0.165749	1.48074	ENSG00000162944	3.69696	9.93E-05	0.00672756	chr2	198432948	198540769	RFTN2	raftlin family member 2	up
ENSG00000204706.14_8	7	70	0.11038	1.43395	ENSG00000204706	3.67572	0.000517304	0.0280145	chr9	72648837	72790804	MAMDC2-AS1	MAMDC2 antisense RNA 1	up
ENSG00000286786.1_1	14	134	0.054328	0.476137	ENSG00000286786	3.62581	0.000254528	0.0157625	chr15	38785509	38792186	AC116158.3	NA	up
ENSG00000137878.17_6	9	84	0.044887	0.523013	ENSG00000137878	3.58217	0.00059879	0.0312506	chr15	57884106	58006943	GCOM1	GRINL1A complex locus 1	up
ENSG00000267368.1_9	10	93	0.181583	1.58191	ENSG00000267368	3.57906	0.000534505	0.0285694	chr7	102277472	102283238	UPK3BL1	uroplakin 3B like 1	up
ENSG00000258984.5_3	15	134	0.386654	1.0539	ENSG00000258984	3.52724	0.000354174	0.0208367	chr2	238875656	239008053	UBE2F-SCLY	UBE2F-SCLY readthrough (NMD candidate)	up
ENSG00000179046.8_4	14	124	0.414534	2.87126	ENSG00000179046	3.51401	0.000387667	0.0219317	chr4	189012427	189030757	TRIML2	tripartite motif family like 2	up
ENSG00000267270.6_7	39	343	0.75891	7.43786	ENSG00000267270	3.5123	0.000202668	0.0128585	chr18	77905807	77937722	PARD6G-AS1	PARD6G antisense RNA 1	up
ENSG00000114737.15_3	8	71	0.040677	0.318873	ENSG00000114737	3.50708	0.000821282	0.0408841	chr3	50643921	50649262	CISH	cytokine inducible SH2 containing protein	up
ENSG00000251537.4_8	95	828	0.445285	3.44302	ENSG00000251537	3.50208	0.000161492	0.0105565	chr17	15474805	15554967	AC005324.3	NA	up
ENSG00000267504.1_7	39	334	0.91192	6.95449	ENSG00000267504	3.47396	0.000232327	0.0145971	chr18	56038798	56039898	AC090236.2	NA	up
ENSG00000197385.6_4	15	127	0.689862	1.25605	ENSG00000197385	3.4499	0.000465979	0.0255558	chr3	32023242	32033215	ZNF860	zinc finger protein 860	up
ENSG00000131408.15_10	11	92	0.075295	0.623145	ENSG00000131408	3.42781	0.000560536	0.0296123	chr19	50832910	50886645	NR1H2	nuclear receptor subfamily 1 group H member 2	up
ENSG00000255046.1_7	10	83	0.30705	2.78676	ENSG00000255046	3.41515	0.000969613	0.0464804	chr8	11655437	11660077	AC069185.1	NA	up
ENSG00000099251.14_4	61	497	1.11263	8.12533	ENSG00000099251	3.40374	0.000250424	0.0155829	chr10	38645308	38667433	HSD17B7P2	hydroxysteroid 17-beta dehydrogenase 7 pseudogene 2	up
ENSG00000204516.10_5	91	725	0.984717	6.87851	ENSG00000204516	3.37242	0.000269915	0.0165569	chr6	31462658	31478901	MICB	MHC class I polypeptide-related sequence B	up
ENSG00000150991.15_9	19642	154826	234.606	1675.9	ENSG00000150991	3.35903	0.000226333	0.0142899	chr12	125396150	125401914	UBC	ubiquitin C	up
ENSG00000111490.15_6	11	85	0.460982	0.319745	ENSG00000111490	3.31378	0.000831057	0.0412122	chr12	65153264	65274813	TBC1D30	TBC1 domain family member 30	up
ENSG00000117318.9_5	4978	37749	137.159	914.131	ENSG00000117318	3.30317	0.000278186	0.0169385	chr1	23884417	23885992	ID3	inhibitor of DNA binding 3, HLH protein	up
ENSG00000231711.2_8	147	1115	0.921007	6.15383	ENSG00000231711	3.30231	0.000319216	0.0191278	chr22	46435787	46440733	LINC00899	NA	up
ENSG00000164638.10_7	18	137	0.07927	0.549735	ENSG00000164638	3.29837	0.000762006	0.0380797	chr7	5314000	5346501	SLC29A4	solute carrier family 29 member 4	up
ENSG00000124549.14_5	51	384	0.526099	3.81277	ENSG00000124549	3.28936	0.000388037	0.0219317	chr6	26421619	26432611	BTN2A3P	butyrophilin subfamily 2 member A3, pseudogene	up
ENSG00000162032.16_6	54	406	1.01084	6.14467	ENSG00000162032	3.28747	0.000400336	0.0224309	chr16	1826713	1843701	SPSB3	splA/ryanodine receptor domain and SOCS box containing 3	up
ENSG00000223361.5_4	559	4132	26.344	102.053	ENSG00000223361	3.266	0.000329248	0.019548	chr5	17353804	17354733	FTH1P10	ferritin heavy chain 1 pseudogene 10	up
ENSG00000261052.6_7	24	178	0.842209	3.55827	ENSG00000261052	3.26358	0.000651306	0.0333196	chr16	30210549	30215631	SULT1A3	sulfotransferase family 1A member 3	up
ENSG00000167747.14_7	152	1121	2.57239	16.6649	ENSG00000167747	3.26185	0.000362394	0.0211282	chr19	51300961	51308186	C19orf48	chromosome 19 open reading frame 48	up
ENSG00000259407.1_7	15	111	0.3944	2.63795	ENSG00000259407	3.25581	0.000941601	0.0454744	chr15	86287340	86293512	AC021739.2	NA	up
ENSG00000255508.7_8	209	1527	1.07549	6.9183	ENSG00000255508	3.24866	0.000369067	0.0214208	chr11	62327075	62359003	AP002990.1	terminal uridylyl transferase 1, U6 snRNA-specific	up
ENSG00000106665.16_9	14	103	0.061015	1.96568	ENSG00000106665	3.24657	0.000988227	0.0471979	chr7	73703737	73820265	CLIP2	CAP-Gly domain containing linker protein 2	up
ENSG00000265972.6_5	148	1077	1.3262	8.85293	ENSG00000265972	3.24252	0.000383571	0.0218703	chr1	145438490	145442635	TXNIP	thioredoxin interacting protein	up
ENSG00000171425.10_7	216	1571	4.67962	27.2314	ENSG00000171425	3.24214	0.000375654	0.0215137	chr19	56146825	56156989	ZNF581	zinc finger protein 581	up
ENSG00000212719.13_9	49	354	0.466075	1.81491	ENSG00000212719	3.22959	0.000526926	0.0284167	chr17	21331575	21477781	LINC02693	long intergenic non-protein coding RNA 2693	up
ENSG00000164603.12_8	22	159	0.142732	0.922135	ENSG00000164603	3.2256	0.000750811	0.0376657	chr7	112459202	112579930	BMT2	base methyltransferase of 25S rRNA 2 homolog	up
ENSG00000261170.2_8	17	123	0.159357	1.17379	ENSG00000261170	3.22478	0.000998433	0.04751	chr16	74456018	74475835	AC009053.4	uncharacterized LOC107984827	up
ENSG00000104853.16_7	69	483	0.649179	14.6308	ENSG00000104853	3.18513	0.000534199	0.0285694	chr19	45457842	45496599	CLPTM1	CLPTM1 regulator of GABA type A receptor forward trafficking	up
ENSG00000142185.16_8	19	133	0.077277	0.489971	ENSG00000142185	3.17824	0.00089616	0.0437698	chr21	45770046	45862964	TRPM2	transient receptor potential cation channel subfamily M member 2	up
ENSG00000233783.8_8	87	590	1.56008	12.1468	ENSG00000233783	3.13996	0.000608468	0.0315016	chr21	27301066	27324928	AP001442.1	NA	up
ENSG00000116741.8_4	270	1823	5.18902	31.103	ENSG00000116741	3.13502	0.000538588	0.0285694	chr1	192778169	192781405	RGS2	regulator of G protein signaling 2	up
ENSG00000273271.1_7	144	954	7.1506	42.0717	ENSG00000273271	3.10707	0.000635961	0.0327938	chr21	33039041	33039560	AP000254.2	NA	up
ENSG00000283977.1_8	79	520	3.43868	20.2266	ENSG00000283977	3.09671	0.000723715	0.0364476	chr11	6502715	6530208	AC084337.2	NA	up
ENSG00000213859.6_5	52	336	0.454795	2.63423	ENSG00000213859	3.06883	0.000856295	0.0421408	chr17	7255208	7258263	KCTD11	potassium channel tetramerization domain containing 11	up
ENSG00000262160.1_7	81	518	0.655152	3.74068	ENSG00000262160	3.05515	0.00084511	0.0417491	chr16	68259872	68263048	AC020978.5	NA	up
ENSG00000149257.15_7	826	5237	9.01103	54.0977	ENSG00000149257	3.04471	0.000718762	0.0363396	chr11	75273101	75283828	SERPINH1	serpin family H member 1	up
ENSG00000152669.9_5	72	444	1.07725	7.23477	ENSG00000152669	3.00242	0.00103934	0.0492756	chr5	54526980	54529436	CCNO	cyclin O	up
ENSG00000271895.2_9	2116	194	63.0839	5.11511	ENSG00000271895	-3.0661	0.000710682	0.036072	chr1	11089716	11090585	AL109811.2	NA	down
ENSG00000152082.15_8	853	75	42.853	3.4702	ENSG00000152082	-3.12533	0.000650671	0.0333196	chr2	130939310	130948302	MZT2B	mitotic spindle organizing protein 2B	down
ENSG00000059588.10_5	2503	218	20.6409	2.05839	ENSG00000059588	-3.14022	0.000537317	0.0285694	chr1	234527059	234614925	TARBP1	TAR (HIV-1) RNA binding protein 1	down
ENSG00000258790.1_6	9453	811	63.5704	4.82572	ENSG00000258790	-3.16242	0.000468103	0.025564	chr14	35591755	35786680	AL121594.1	protein only RNase P catalytic subunit	down
ENSG00000260279.4_8	277	23	4.63943	0.422942	ENSG00000260279	-3.20371	0.00067861	0.0345797	chr16	89362536	89364725	AC137932.1	uncharacterized LOC105371414	down
ENSG00000281398.4_7	1708	136	22.5419	3.2273	ENSG00000281398	-3.26919	0.000347996	0.0205667	chr5	138609791	138620588	SNHG4	NA	down
ENSG00000135119.14_4	769	60	7.75687	0.845308	ENSG00000135119	-3.2972	0.000375076	0.0215137	chr12	117175983	117291436	RNFT2	ring finger protein, transmembrane 2	down
ENSG00000283761.1_9	107	8	0.904853	0.032217	ENSG00000283761	-3.34351	0.000969613	0.0464804	chr1	100435567	100548877	AC118553.2	NA	down
ENSG00000164458.9_5	108	8	1.14931	0.0711	ENSG00000164458	-3.35691	0.000920651	0.044797	chr6	166571144	166582188	TBXT	T-box transcription factor T	down
ENSG00000134531.10_6	1016	76	5.53963	2.3803	ENSG00000134531	-3.35849	0.000278752	0.0169385	chr12	13349657	13372875	EMP1	epithelial membrane protein 1	down
ENSG00000169508.7_5	203	14	3.12277	0.182877	ENSG00000169508	-3.46743	0.000390656	0.0219837	chr13	99946793	99959653	GPR183	G protein-coupled receptor 183	down
ENSG00000138821.13_6	890	61	7.09356	0.346382	ENSG00000138821	-3.48418	0.000187105	0.0119886	chr4	103172198	103352415	SLC39A8	solute carrier family 39 member 8	down
ENSG00000234281.5_6	118	8	4.09723	0.346507	ENSG00000234281	-3.48451	0.000588046	0.0308141	chr2	211189483	211333970	LANCL1-AS1	NA	down
ENSG00000267481.1_8	90	6	2.50812	0.129247	ENSG00000267481	-3.50287	0.000928005	0.0449856	chr19	19899564	19901340	AC011477.1	NA	down
ENSG00000171492.14_5	502	33	4.34528	0.811149	ENSG00000171492	-3.54241	0.000186055	0.0119807	chr1	90286573	90402170	LRRC8D	leucine rich repeat containing 8 VRAC subunit D	down
ENSG00000196810.5_8	96	5	0.43406	0.116222	ENSG00000196810	-3.85375	0.000405112	0.0226007	chr4	1243088	1282079	CTBP1-DT	NA	down
ENSG00000257913.2_7	98	5	1.45724	0.123401	ENSG00000257913	-3.88345	0.00035974	0.0210684	chr12	49392150	49413018	DDN-AS1	DDN and PRKAG1 antisense RNA 1	down
ENSG00000138028.16_5	140	7	1.90529	0.087934	ENSG00000138028	-3.92077	0.000159724	0.0104939	chr2	27321757	27341996	CGREF1	cell growth regulator with EF-hand domain 1	down
ENSG00000179431.7_4	84	4	0.894974	0.034085	ENSG00000179431	-3.97569	0.000421881	0.0232358	chr11	35640008	35642413	FJX1	four-jointed box kinase 1	down
ENSG00000283122.1_5	84	4	0.650381	0.027245	ENSG00000283122	-3.97569	0.000421881	0.0232358	chr6	144326053	144329399	HYMAI	hydatidiform mole associated and imprinted	down
ENSG00000240053.8_4	68	3	0.843572	0.057529	ENSG00000240053	-4.07378	0.000608184	0.0315016	chr6	31637944	31641553	LY6G5B	lymphocyte antigen 6 family member G5B	down
ENSG00000212127.6_6	71	3	1.07301	0.026573	ENSG00000212127	-4.13594	0.000478283	0.0260101	chr12	11090007	11324172	TAS2R14	taste 2 receptor member 14	down
ENSG00000248488.2_5	74	3	2.63494	0.06918	ENSG00000248488	-4.19553	0.000409502	0.0227476	chr4	116685255	116685975	PGAM4P2	phosphoglycerate mutase family member 4 pseudogene 2	down
ENSG00000272578.5_7	77	3	0.396277	0.131817	ENSG00000272578	-4.25276	0.000326678	0.0194847	chr22	24000281	24059543	AP000347.1	NA	down
ENSG00000164776.9_5	6975	253	81.2692	2.76426	ENSG00000164776	-4.40399	4.35E-06	0.000388148	chr7	56147976	56160689	PHKG1	phosphorylase kinase catalytic subunit gamma 1	down
ENSG00000233327.10_8	92	3	1.60928	0.103411	ENSG00000233327	-4.5091	0.000133449	0.00885759	chr17	18414576	18429244	USP32P2	ubiquitin specific peptidase 32 pseudogene 2	down
ENSG00000268584.1_6	123	4	4.01107	0.090839	ENSG00000268584	-4.52512	5.94E-05	0.00419793	chr10	75385754	75386548	AC073389.1	NA	down
ENSG00000182831.12_7	3686	117	9.77408	0.451143	ENSG00000182831	-4.59579	2.21E-06	0.000222829	chr16	9185501	9215492	C16orf72	chromosome 16 open reading frame 72	down
ENSG00000250007.7_8	446	14	8.99279	0.234451	ENSG00000250007	-4.60245	5.37E-06	0.000463556	chr15	35047285	35105706	AC087457.1	uncharacterized LOC101928174	down
ENSG00000231234.2_4	73	2	3.85611	0.08164	ENSG00000231234	-4.73592	0.000199564	0.012724	chr7	65888392	65888880	SKP1P1	NA	down
ENSG00000168283.14_6	542	14	4.23119	0.411364	ENSG00000168283	-4.88362	1.75E-06	0.000185933	chr10	22610028	22620413	BMI1	BMI1 proto-oncogene, polycomb ring finger	down
ENSG00000131969.15_4	81	2	1.10595	0.109081	ENSG00000131969	-4.88567	0.000117022	0.0078886	chr14	51338771	51371688	ABHD12B	abhydrolase domain containing 12B	down
ENSG00000271590.1_7	109	2	1.89778	0.030766	ENSG00000271590	-5.31335	2.35E-05	0.00182325	chr2	111968572	111970053	AC108463.3	NA	down
ENSG00000245059.2_6	112	2	2.66396	0.022782	ENSG00000245059	-5.35247	1.99E-05	0.00157972	chr16	81110924	81112466	AC092718.1	NA	down
ENSG00000181350.12_6	66026	1238	527.132	8.74279	ENSG00000181350	-5.35642	8.31E-08	1.74E-05	chr17	16344891	16395507	LRRC75A	leucine rich repeat containing 75A	down
ENSG00000186280.7_5	68	1	0.583055	0.000279	ENSG00000186280	-5.5613	2.98E-05	0.00224075	chr11	94706873	94732683	KDM4D	lysine demethylase 4D	down
ENSG00000257921.6_9	800	11	9.27997	0.126587	ENSG00000257921	-5.7901	6.50E-08	1.44E-05	chr12	58166443	58191337	AC025165.3	NA	down
ENSG00000274769.1_8	82	1	1.52035	2.00E-06	ENSG00000274769	-5.83087	1.12E-05	0.00091558	chr2	61342922	61391960	AC016747.4	NA	down
ENSG00000183208.12_7	2966	39	14.4519	0.743085	ENSG00000183208	-5.86455	1.64E-08	4.95E-06	chr15	90777040	90789043	GDPGP1	GDP-D-glucose phosphorylase 1	down
ENSG00000228649.9_8	3642	41	54.1257	0.722854	ENSG00000228649	-6.0888	6.04E-09	2.10E-06	chr7	22893745	22912564	SNHG26	small nucleolar RNA host gene 26	down
ENSG00000114786.16_8	117	1	3.34644	0.000129	ENSG00000114786	-6.34294	1.53E-06	0.000166135	chr3	52008722	52023199	ABHD14A-ACY1	ABHD14A-ACY1 readthrough	down
ENSG00000178397.13_10	120	1	1.39184	0.00618	ENSG00000178397	-6.37943	1.30E-06	0.000145784	chr7	6369042	6388612	FAM220A	family with sequence similarity 220 member A	down
ENSG00000215695.1_4	123	1	1.70858	0.000957	ENSG00000215695	-6.41501	1.17E-06	0.000139871	chr1	15986364	15988217	RSC1A1	regulator of solute carriers 1	down
ENSG00000213186.8_6	2822	18	18.4694	0.618195	ENSG00000213186	-6.90357	3.46E-10	2.03E-07	chr3	160150233	160203561	TRIM59	tripartite motif containing 59	down
ENSG00000256646.7_10	10521	61	112.645	1.12965	ENSG00000256646	-7.0473	9.07E-11	7.34E-08	chr7	42948872	42971773	AC010132.3	NA	down
ENSG00000168234.13_6	29371	135	161.547	1.67564	ENSG00000168234	-7.38373	1.77E-11	1.52E-08	chr18	21572737	21715574	TTC39C	tetratricopeptide repeat domain 39C	down
ENSG00000227764.2_7	56	0	1.77368	0	ENSG00000227764	-8.63329	1.43E-05	0.00115169	chr1	211812782	211827969	LINC01693	long intergenic non-protein coding RNA 1693	down
ENSG00000233967.7_7	57	0	0.430676	0	ENSG00000233967	-8.65876	1.29E-05	0.00104111	chr6	81151012	81176391	AL359715.1	NA	down
ENSG00000225963.8_9	61	0	1.66024	0	ENSG00000225963	-8.75638	8.53E-06	0.000712384	chr2	230986086	231038939	AC009950.1	NA	down
ENSG00000284906.1_4	66	0	1.01044	0	ENSG00000284906	-8.86978	5.80E-06	0.0004972	chr15	30916751	30977809	ARHGAP11B	Rho GTPase activating protein 11B	down
ENSG00000178460.18_4	67	0	0.33857	0	ENSG00000178460	-8.89143	5.29E-06	0.000459204	chr8	67782984	67834283	MCMDC2	minichromosome maintenance domain containing 2	down
ENSG00000237188.5_9	69	0	0.704882	0	ENSG00000237188	-8.93378	4.41E-06	0.000388148	chr1	146644334	146767415	AC242426.2	NA	down
ENSG00000251201.8_5	69	0	0.766858	0	ENSG00000251201	-8.93378	4.41E-06	0.000388148	chr5	114914339	114961858	TMED7-TICAM2	TMED7-TICAM2 readthrough	down
ENSG00000258588.3_4	69	0	0.526485	0	ENSG00000258588	-8.93378	4.41E-06	0.000388148	chr11	5617955	5665628	TRIM6-TRIM34	TRIM6-TRIM34 readthrough	down
ENSG00000263155.6_8	70	0	0.756035	0	ENSG00000263155	-8.95449	4.03E-06	0.000367647	chr15	57884102	57977562	MYZAP	myocardial zonula adherens protein	down
ENSG00000288065.1_1	70	0	1.58132	0	ENSG00000288065	-8.95449	4.03E-06	0.000367647	chr2	71340007	71344536	AC007881.4	NA	down
ENSG00000251259.1_8	71	0	3.34751	0	ENSG00000251259	-8.97492	3.70E-06	0.000341616	chr4	106058437	106061776	AC004069.1	NA	down
ENSG00000249773.3_6	72	0	1.0679	0	ENSG00000249773	-8.99505	3.70E-06	0.000341616	chr7	55954970	56022932	AC092647.5	NA	down
ENSG00000244701.1_8	73	0	2.45208	0	ENSG00000244701	-9.01492	3.39E-06	0.000320197	chr7	141352181	141356610	AC004918.1	NA	down
ENSG00000260927.2_7	78	0	0.42984	0	ENSG00000260927	-9.11031	2.24E-06	0.000222829	chr16	58163423	58197150	AC009107.2	uncharacterized LOC101927556	down
ENSG00000288591.1_1	79	0	0.295841	0	ENSG00000288591	-9.12866	2.07E-06	0.000212273	chr12	65153276	65371289	AC078815.1	NA	down
ENSG00000273184.1_7	81	0	2.9651	0	ENSG00000273184	-9.16467	1.91E-06	0.000197761	chr7	128095894	128133913	AC010655.4	NA	down
ENSG00000242338.6_4	82	0	1.23798	0	ENSG00000242338	-9.18234	1.77E-06	0.000185933	chr10	75475601	75490227	BMS1P4	NA	down
ENSG00000236627.1_6	85	0	1.94938	0	ENSG00000236627	-9.23409	1.41E-06	0.000155656	chr6	166167677	166189268	AL590302.2	NA	down
ENSG00000264324.1_9	86	0	0.438189	0	ENSG00000264324	-9.25093	1.31E-06	0.000145784	chr2	74438731	74590504	AC006030.1	NA	down
ENSG00000223799.1_7	88	0	1.01707	0	ENSG00000223799	-9.28405	1.21E-06	0.000140327	chr21	34636178	34638565	IL10RB-DT	NA	down
ENSG00000255663.1_7	89	0	3.15938	0	ENSG00000255663	-9.30032	1.13E-06	0.000136627	chr11	114271404	114314654	AP002373.1	NA	down
ENSG00000272146.6_6	97	0	4.33564	0	ENSG00000272146	-9.42431	6.96E-07	9.38E-05	chr3	57583258	57586654	ARF4-AS1	ARF4 antisense RNA 1	down
ENSG00000280378.1_1	102	0	1.49615	0	ENSG00000280378	-9.49672	5.03E-07	7.31E-05	chr1	54498799	54500553	AL353898.3	NA	down
ENSG00000145882.11_4	104	0	0.550951	0	ENSG00000145882	-9.5247	4.44E-07	6.95E-05	chr5	148737600	148749216	PCYOX1L	prenylcysteine oxidase 1 like	down
ENSG00000255092.1_7	105	0	4.78832	0	ENSG00000255092	-9.53849	4.44E-07	6.95E-05	chr11	44627720	44629651	AC010768.2	NA	down
ENSG00000138161.14_6	108	0	1.30919	0	ENSG00000138161	-9.57907	3.69E-07	5.98E-05	chr10	124591674	124605691	CUZD1	CUB and zona pellucida like domains 1	down
ENSG00000260436.1_8	112	0	10.0973	0	ENSG00000260436	-9.63147	2.92E-07	4.78E-05	chr16	2621571	2622354	AC093525.3	NA	down
ENSG00000270316.1_4	117	0	1.12811	0	ENSG00000270316	-9.69441	2.32E-07	3.93E-05	chr10	104614029	104661656	BORCS7-ASMT	NA	down
ENSG00000198908.12_5	123	0	0.616907	0	ENSG00000198908	-9.76647	1.77E-07	3.13E-05	chrX	101975616	102008468	BHLHB9	basic helix-loop-helix family member b9	down
ENSG00000274049.4_3	131	0	1.6625	0	ENSG00000274049	-9.85728	1.23E-07	2.21E-05	chr2	74682215	74688011	INO80B-WBP1	INO80B-WBP1 readthrough (NMD candidate)	down
ENSG00000149016.16_7	136	0	1.73911	0	ENSG00000149016	-9.91126	9.60E-08	1.91E-05	chr11	62342517	62359109	TUT1	terminal uridylyl transferase 1, U6 snRNA-specific	down
ENSG00000186019.11_8	137	0	0.623347	0	ENSG00000186019	-9.92182	9.60E-08	1.91E-05	chr19	44607160	44617336	AC021092.1	uncharacterized LOC100379224	down
ENSG00000232000.3_7	148	0	1.48743	0	ENSG00000232000	-10.0331	6.01E-08	1.37E-05	chr9	14921011	15146399	CLCN3P1	chloride voltage-gated channel 3 pseudogene 1	down
ENSG00000262560.1_7	182	0	2.0256	0	ENSG00000262560	-10.3312	1.77E-08	5.21E-06	chr15	44064815	44091331	AC018512.1	NA	down
ENSG00000226937.9_8	194	0	2.03337	0	ENSG00000226937	-10.4233	1.24E-08	3.81E-06	chr10	45497670	45571514	CEP164P1	centrosomal protein 164 pseudogene 1	down
ENSG00000076351.13_8	217	0	0.898998	0	ENSG00000076351	-10.5848	6.18E-09	2.10E-06	chr17	26721661	26734215	SLC46A1	solute carrier family 46 member 1	down
ENSG00000235989.4_7	238	0	2.71279	0	ENSG00000235989	-10.718	3.60E-09	1.37E-06	chr22	31318295	31328436	MORC2-AS1	MORC2 antisense RNA 1	down
ENSG00000266642.2_8	242	0	5.67264	0	ENSG00000266642	-10.742	3.31E-09	1.30E-06	chr17	27224756	27226420	AC024267.7	NA	down
ENSG00000280211.1_6	278	0	2.87823	0	ENSG00000280211	-10.942	1.42E-09	6.56E-07	chr16	30784853	30787354	AC106886.5	NA	down
ENSG00000261771.5_8	339	0	1.91292	0	ENSG00000261771	-11.228	4.24E-10	2.38E-07	chr15	55647446	55790558	DNAAF4-CCPG1	DNAAF4-CCPG1 readthrough (NMD candidate)	down
ENSG00000285641.1_3	371	0	5.63026	0	ENSG00000285641	-11.3581	2.45E-10	1.59E-07	chr1	153948326	153958722	AL358472.6	NA	down
ENSG00000270299.1_8	389	0	3.71548	0	ENSG00000270299	-11.4265	1.87E-10	1.34E-07	chr20	627270	656444	AL121758.1	NA	down
ENSG00000273003.1_3	594	0	6.43807	0	ENSG00000273003	-12.037	1.39E-11	1.29E-08	chr11	64781654	64808042	ARL2-SNX15	ARL2-SNX15 readthrough (NMD candidate)	down
ENSG00000225972.1_4	712	0	49.6226	0	ENSG00000225972	-12.2983	4.59E-12	4.57E-09	chr1	564442	564813	MTND1P23	MT-ND1 pseudogene 23	down
ENSG00000272779.1_7	824	0	19.0668	0	ENSG00000272779	-12.509	1.85E-12	2.18E-09	chr22	22657589	22664766	AC245060.4	NA	down
ENSG00000205482.9_7	1440	0	35.5581	0	ENSG00000205482	-13.3143	5.86E-14	1.26E-10	chr7	76682102	76689829	SPDYE18	NA	down
