# Supplementary material for: SUMOylated Golgin45 associates with PML-NB to transcriptionally regulate lipid metabolism genes during heat shock stress
Source: Commun Biol. 2024 May 6;7:532. doi: 10.1038/s42003-024-06232-3 (PMC11074300; doi:10.1038/s42003-024-06232-3)
Supplement: Supplementary file 5 — Supplementary data 3 [file 42003_2024_6232_MOESM5_ESM.xlsx]

## Sheet: Supplementary Table 3-HeLa-WT-H
gene_id	HeLa-WT-HS_counts	HeLa-Golgin45-KO-HS_counts	HeLa-WT-HS_tpm	HeLa-Golgin45-KO-HS_tpm	ENSEMBL	log2FoldChange	pvalue	padj	Chr	Start	End	SYMBOL	GENENAME	stat
ENSG00000204524.7_4	0	708	0	1.83774	ENSG00000204524	12.5411	1.55E-12	4.81E-09	chr19	57752000	57774096	ZNF805	zinc finger protein 805	up
ENSG00000270181.3_8	0	639	0	2.99263	ENSG00000270181	12.3932	2.94E-12	6.30E-09	chr13	103451460	103528344	BIVM-ERCC5	BIVM-ERCC5 readthrough	up
ENSG00000225972.1_4	0	355	0	25.193	ENSG00000225972	11.5454	1.08E-10	1.59E-07	chr1	564442	564813	MTND1P23	MT-ND1 pseudogene 23	up
ENSG00000280064.1_6	0	351	0	3.88119	ENSG00000280064	11.529	1.15E-10	1.59E-07	chr8	37716467	37718851	AC130304.1	NA	up
ENSG00000269955.2_5	0	306	0	4.85049	ENSG00000269955	11.3312	2.70E-10	2.57E-07	chr7	139026106	139107345	FMC1-LUC7L2	FMC1-LUC7L2 readthrough	up
ENSG00000285920.2_3	0	294	0	3.30592	ENSG00000285920	11.2735	3.40E-10	3.01E-07	chr15	41576205	41673194	AC087721.2	NA	up
ENSG00000271741.1_7	0	223	0	1.89783	ENSG00000271741	10.8749	1.83E-09	1.42E-06	chr1	35447134	35497342	AC114490.2	NA	up
ENSG00000280537.2_7	0	197	0	1.23236	ENSG00000280537	10.6961	3.82E-09	2.63E-06	chr2	219940051	220035549	AC068946.1	NA	up
ENSG00000241360.2_5	0	172	0	2.25637	ENSG00000241360	10.5005	8.51E-09	4.59E-06	chr22	38054730	38062939	PDXP	pyridoxal phosphatase	up
ENSG00000273003.1_3	0	169	0	1.86285	ENSG00000273003	10.4751	9.73E-09	5.03E-06	chr11	64781654	64808042	ARL2-SNX15	ARL2-SNX15 readthrough (NMD candidate)	up
ENSG00000276418.5_7	0	160	0	2.75716	ENSG00000276418	10.3962	1.33E-08	6.33E-06	chr8	80831095	80993010	AC036214.3	NA	up
ENSG00000274049.4_3	0	146	0	1.87943	ENSG00000274049	10.2642	2.31E-08	1.02E-05	chr2	74682215	74688011	INO80B-WBP1	INO80B-WBP1 readthrough (NMD candidate)	up
ENSG00000076351.13_8	0	118	0	0.967075	ENSG00000076351	9.95732	7.93E-08	2.98E-05	chr17	26721661	26734215	SLC46A1	solute carrier family 46 member 1	up
ENSG00000279364.1_5	0	100	0	1.51896	ENSG00000279364	9.71879	2.08E-07	6.62E-05	chr15	35270552	35272285	AC114546.3	NA	up
ENSG00000165685.8_5	0	99	0	1.85223	ENSG00000165685	9.70431	2.20E-07	6.82E-05	chr12	10323141	10344400	TMEM52B	transmembrane protein 52B	up
ENSG00000286185.1_2	0	98	0	0.614443	ENSG00000286185	9.68968	2.32E-07	6.86E-05	chr1	145209145	145365380	AC242842.3	NA	up
ENSG00000260436.1_8	0	89	0	8.14839	ENSG00000260436	9.55088	4.17E-07	0.000117656	chr16	2621571	2622354	AC093525.3	NA	up
ENSG00000149016.16_7	0	86	0	0.885406	ENSG00000149016	9.50148	5.03E-07	0.000132778	chr11	62342517	62359109	TUT1	terminal uridylyl transferase 1, U6 snRNA-specific	up
ENSG00000255663.1_7	0	75	0	2.71254	ENSG00000255663	9.30433	1.05E-06	0.000250883	chr11	114271404	114314654	AP002373.1	NA	up
ENSG00000286966.1_1	0	74	0	2.28001	ENSG00000286966	9.28499	1.13E-06	0.00026441	chr1	183582672	183588470	AL137800.1	NA	up
ENSG00000258529.5_8	0	70	0	0.621974	ENSG00000258529	9.20495	1.64E-06	0.000344088	chr11	111657010	111750149	AP001781.2	NA	up
ENSG00000284989.1_3	0	70	0	0.453022	ENSG00000284989	9.20495	1.64E-06	0.000344088	chr1	44115820	44396686	AL451062.4	NA	up
ENSG00000273184.1_7	0	65	0	2.41784	ENSG00000273184	9.09823	2.43E-06	0.000485574	chr7	128095894	128133913	AC010655.4	NA	up
ENSG00000185339.9_5	0	62	0	0.868914	ENSG00000185339	9.03018	3.11E-06	0.000603358	chr22	31002990	31023258	TCN2	transcobalamin 2	up
ENSG00000269693.1_7	0	60	0	0.270448	ENSG00000269693	8.98297	3.70E-06	0.000705317	chr19	12636534	12691789	AC010422.6	NA	up
ENSG00000167799.10_6	0	56	0	1.93762	ENSG00000167799	8.88364	5.29E-06	0.000950549	chr11	67395409	67397408	NUDT8	nudix hydrolase 8	up
ENSG00000102466.15_5	0	54	0	0.109052	ENSG00000102466	8.83128	6.37E-06	0.00109833	chr13	102363154	103054807	FGF14	fibroblast growth factor 14	up
ENSG00000262560.1_7	0	53	0	0.595565	ENSG00000262560	8.80438	7.01E-06	0.00117366	chr15	44064815	44091331	AC018512.1	NA	up
ENSG00000168234.13_6	135	14544	1.67564	95.8878	ENSG00000168234	6.89284	1.45E-10	1.64E-07	chr18	21572737	21715574	TTC39C	tetratricopeptide repeat domain 39C	up
ENSG00000145029.14_5	2	191	0.090392	1.63282	ENSG00000145029	6.62958	1.23E-07	4.12E-05	chr3	49459766	49466759	NICN1	nicolin 1	up
ENSG00000178397.13_10	1	100	0.00618	1.18557	ENSG00000178397	6.61064	1.37E-06	0.00030898	chr7	6369042	6388612	FAM220A	family with sequence similarity 220 member A	up
ENSG00000261915.6_8	5	226	0.038282	2.53662	ENSG00000261915	5.60456	7.23E-07	0.000179398	chr17	7215980	7222493	AC026954.2	NA	up
ENSG00000286268.1_1	12	392	0.191049	7.25007	ENSG00000286268	5.15741	7.03E-07	0.000177999	chrX	48380194	48403857	AF196969.1	NA	up
ENSG00000168283.14_6	14	250	0.411364	2.5446	ENSG00000168283	4.28857	1.94E-05	0.00296606	chr10	22610028	22620413	BMI1	BMI1 proto-oncogene, polycomb ring finger	up
ENSG00000267047.1_8	3	54	0.116278	2.81869	ENSG00000267047	4.25426	0.000357582	0.0448133	chr17	6888813	6922733	AC040977.2	NA	up
ENSG00000228649.9_8	41	659	0.722854	9.93833	ENSG00000228649	4.14515	1.79E-05	0.00280475	chr7	22893745	22912564	SNHG26	small nucleolar RNA host gene 26	up
ENSG00000284292.1_5	44	619	0.448367	6.84615	ENSG00000284292	3.95326	3.70E-05	0.0055379	chr7	98923502	98992276	AC004922.1	NA	up
ENSG00000224659.2_3	10	140	0.399364	6.82346	ENSG00000224659	3.93269	9.82E-05	0.0138512	chrX	49178536	49185863	GAGE12J	G antigen 2E	up
ENSG00000258232.2_8	9	110	0.302069	4.25986	ENSG00000258232	3.73503	0.000226713	0.0293002	chr12	49658939	49667089	AC125611.3	NA	up
ENSG00000106125.14_7	10	122	0.062205	1.11441	ENSG00000106125	3.73432	0.000203665	0.0271707	chr7	30811033	30932002	MINDY4	MINDY lysine 48 deubiquitinase 4	up
ENSG00000213186.8_6	18	209	0.618195	1.28937	ENSG00000213186	3.67069	0.000172982	0.0233281	chr3	160150233	160203561	TRIM59	tripartite motif containing 59	up
ENSG00000223749.11_9	14	161	0.252683	3.38358	ENSG00000223749	3.65408	0.000211531	0.0279198	chrX	133677149	133680672	MIR503HG	NA	up
ENSG00000171492.14_5	33	363	0.811149	2.42089	ENSG00000171492	3.59709	0.000148996	0.0205399	chr1	90286573	90402170	LRRC8D	leucine rich repeat containing 8 VRAC subunit D	up
ENSG00000135119.14_4	60	634	0.845308	7.05586	ENSG00000135119	3.54148	0.00015352	0.020931	chr12	117175983	117291436	RNFT2	ring finger protein, transmembrane 2	up
ENSG00000243649.9_5	12	126	0.238198	1.44227	ENSG00000243649	3.5209	0.000382652	0.0465447	chr6	31913427	31919861	CFB	complement factor B	up
ENSG00000250208.6_8	17	170	0.036026	0.49073	ENSG00000250208	3.45476	0.000379581	0.0465447	chr12	130628860	130646801	FZD10-AS1	FZD10 antisense divergent transcript	up
ENSG00000258790.1_6	811	7628	4.82572	52.2342	ENSG00000258790	3.37623	0.000217466	0.028401	chr14	35591755	35786680	AL121594.1	protein only RNase P catalytic subunit	up
ENSG00000196639.6_4	994	88	7.2415	4.03431	ENSG00000196639	-3.353	0.000285295	0.0361189	chr3	11178779	11305243	HRH1	histamine receptor H1	down
ENSG00000156675.16_6	993	76	2.78329	0.242448	ENSG00000156675	-3.56275	0.000132883	0.0185245	chr8	37716136	37757015	RAB11FIP1	RAB11 family interacting protein 1	down
ENSG00000072310.17_6	80	5	0.429347	0.097508	ENSG00000072310	-3.82557	0.000369019	0.0457842	chr17	17713713	17740325	SREBF1	sterol regulatory element binding transcription factor 1	down
ENSG00000204427.12_6	74	4	1.31018	0.050086	ENSG00000204427	-4.02687	0.000262647	0.0335945	chr6	31654732	31671133	ABHD16A	abhydrolase domain containing 16A, phospholipase	down
ENSG00000258984.5_3	134	6	1.0539	0.164057	ENSG00000258984	-4.31134	4.47E-05	0.00652602	chr2	238875656	239008053	UBE2F-SCLY	UBE2F-SCLY readthrough (NMD candidate)	down
ENSG00000283580.3_6	320	14	9.37265	0.354259	ENSG00000283580	-4.36006	1.62E-05	0.00257375	chr1	43232963	43260164	AC098484.3	NA	down
ENSG00000240303.8_6	122	5	0.863008	0.032326	ENSG00000240303	-4.43357	4.04E-05	0.00596831	chr3	132276982	132378926	ACAD11	acyl-CoA dehydrogenase family member 11	down
ENSG00000158863.22_4	101	4	0.535646	0.037018	ENSG00000158863	-4.47494	5.45E-05	0.00782985	chr8	21946661	21962422	FAM160B2	family with sequence similarity 160 member B2	down
ENSG00000213533.12_7	86	3	0.415081	0.146634	ENSG00000213533	-4.64455	5.49E-05	0.00782985	chr3	52870235	52931564	STIMATE	STIM activating enhancer	down
ENSG00000267520.2_8	167	5	0.670982	0.021864	ENSG00000267520	-4.88612	7.09E-06	0.00117366	chr2	61153044	61158745	AC010733.1	NA	down
ENSG00000283154.2_6	169	5	1.50717	0.058988	ENSG00000283154	-4.90328	6.61E-06	0.001124	chr3	158680024	159615155	IQCJ-SCHIP1	schwannomin interacting protein 1	down
ENSG00000251664.5_6	84	2	0.352487	0.020209	ENSG00000251664	-5.1684	2.29E-05	0.00346566	chr5	140254887	140391932	PCDHA12	protocadherin alpha 12	down
ENSG00000105647.18_6	87	2	0.500414	0.085311	ENSG00000105647	-5.21895	1.88E-05	0.00291012	chr19	18263973	18281342	PIK3R2	phosphoinositide-3-kinase regulatory subunit 2	down
ENSG00000241962.9_6	92	2	1.08248	0.062081	ENSG00000241962	-5.29945	1.36E-05	0.00219803	chr2	99757948	99939204	AC079447.1	NA	down
ENSG00000103495.14_6	266	5	2.31895	0.20374	ENSG00000103495	-5.55727	4.94E-07	0.000132778	chr16	29817427	29822485	MAZ	MYC associated zinc finger protein	down
ENSG00000268713.1_9	76	1	1.25076	0.016228	ENSG00000268713	-5.94553	1.12E-05	0.00182462	chr19	57772722	57774106	AC005261.3	NA	down
ENSG00000285565.1_2	1152	16	19.7579	0.302021	ENSG00000285565	-6.0165	1.66E-08	7.63E-06	chr6	31796611	31807496	AL671762.1	NA	down
ENSG00000262160.1_7	518	1	3.74068	0.0075	ENSG00000262160	-8.71229	1.39E-10	1.64E-07	chr16	68259872	68263048	AC020978.5	NA	down
ENSG00000170775.3_5	60	0	0.256507	0	ENSG00000170775	-8.84035	6.37E-06	0.00109833	chr7	124383939	124405846	GPR37	G protein-coupled receptor 37	down
ENSG00000255641.1_7	61	0	1.38569	0	ENSG00000255641	-8.86415	5.80E-06	0.00102812	chr12	10564911	10588600	AC068775.1	NA	down
ENSG00000229037.2_6	63	0	2.72909	0	ENSG00000229037	-8.91059	4.82E-06	0.000880216	chrX	53834274	53835121	BX323845.3	NA	down
ENSG00000249709.8_6	64	0	0.504884	0	ENSG00000249709	-8.93327	4.41E-06	0.00081634	chr19	12636187	12662356	ZNF564	zinc finger protein 564	down
ENSG00000259399.1_6	65	0	1.61187	0	ENSG00000259399	-8.95559	4.03E-06	0.000758241	chr20	35202956	35240787	TGIF2-RAB5IF	TGIF2-RAB5IF readthrough	down
ENSG00000249319.2_7	68	0	1.68446	0	ENSG00000249319	-9.02056	3.11E-06	0.000603358	chr7	65552748	65617264	AC068533.4	NA	down
ENSG00000273088.2_9	73	0	2.20141	0	ENSG00000273088	-9.12273	2.07E-06	0.000420307	chr1	155141885	155159748	AL713999.1	NA	down
ENSG00000157653.11_3	77	0	0.819034	0	ENSG00000157653	-9.19956	1.64E-06	0.000344088	chr9	116172334	116191964	C9orf43	chromosome 9 open reading frame 43	down
ENSG00000288602.1_1	77	0	2.80497	0	ENSG00000288602	-9.19956	1.64E-06	0.000344088	chr8	67579831	67772707	C8orf44-SGK3	C8orf44-SGK3 readthrough	down
ENSG00000163945.18_7	81	0	0.148591	0	ENSG00000163945	-9.2725	1.21E-06	0.000278996	chr4	1340996	1389777	UVSSA	UV stimulated scaffold protein A	down
ENSG00000187187.14_5	85	0	0.242626	0	ENSG00000187187	-9.34193	9.13E-07	0.000222226	chr19	40490041	40526945	ZNF546	zinc finger protein 546	down
ENSG00000267368.1_9	93	0	1.58191	0	ENSG00000267368	-9.47151	5.36E-07	0.000138543	chr7	102277472	102283238	UPK3BL1	uroplakin 3B like 1	down
ENSG00000247228.3_8	96	0	1.22561	0	ENSG00000247228	-9.51725	4.44E-07	0.00012236	chr16	70172240	70207386	AC009060.1	uncharacterized LOC400541	down
ENSG00000250299.6_6	98	0	2.42554	0	ENSG00000250299	-9.54695	4.17E-07	0.000117656	chr13	53174254	53211581	MRPS31P4	NA	down
ENSG00000221944.8_6	108	0	0.951541	0	ENSG00000221944	-9.68695	2.32E-07	6.86E-05	chr2	233412680	233415267	TIGD1	tigger transposable element derived 1	down
ENSG00000004139.14_6	114	0	0.629381	0	ENSG00000004139	-9.76486	1.68E-07	5.47E-05	chr17	26691378	26731067	SARM1	sterile alpha and TIR motif containing 1	down
ENSG00000286075.1_3	122	0	1.26335	0	ENSG00000286075	-9.8626	1.17E-07	4.03E-05	chr7	6369043	6388590	AC009412.1	NA	down
ENSG00000256349.1_8	124	0	0.799856	0	ENSG00000256349	-9.88603	1.06E-07	3.75E-05	chr11	66276550	66301084	AP002748.5	NA	down
ENSG00000269897.5_5	129	0	2.12877	0	ENSG00000269897	-9.94301	8.31E-08	3.03E-05	chr10	22605317	22618471	COMMD3-BMI1	COMMD3-BMI1 readthrough	down
ENSG00000278129.2_5	136	0	0.340135	0	ENSG00000278129	-10.0192	6.01E-08	2.33E-05	chr19	58790321	58814157	ZNF8	zinc finger protein 8	down
ENSG00000144785.8_10	137	0	3.34194	0	ENSG00000144785	-10.0297	5.75E-08	2.30E-05	chr12	56679700	56709843	AC073896.1	NA	down
ENSG00000270069.1_8	137	0	2.3029	0	ENSG00000270069	-10.0297	5.75E-08	2.30E-05	chrX	45604639	45629677	MIR222HG	NA	down
ENSG00000260371.1_10	157	0	6.3625	0	ENSG00000260371	-10.2261	2.59E-08	1.11E-05	chr16	69368994	69390209	AC026464.3	NA	down
ENSG00000283189.2_7	177	0	0.795996	0	ENSG00000283189	-10.399	1.28E-08	6.33E-06	chr3	49454210	49466747	AC104452.1	NA	down
ENSG00000257379.1_7	191	0	2.77678	0	ENSG00000257379	-10.5087	8.24E-09	4.59E-06	chr12	53835525	53861312	AC023509.1	NA	down
ENSG00000285304.1_2	193	0	1.41362	0	ENSG00000285304	-10.5238	7.72E-09	4.56E-06	chr22	38035700	38062939	Z83844.3	NA	down
ENSG00000258429.2_6	205	0	1.64302	0	ENSG00000258429	-10.6107	5.46E-09	3.39E-06	chr16	69360816	69364491	PDF	peptide deformylase, mitochondrial	down
ENSG00000249286.1_5	210	0	4.82886	0	ENSG00000249286	-10.6455	4.69E-09	3.06E-06	chr5	43587020	43588325	AMD1P3	NA	down
ENSG00000111780.8_8	234	0	9.69568	0	ENSG00000111780	-10.8015	2.44E-09	1.78E-06	chr12	120876001	120897809	AL021546.1	NA	down
ENSG00000187736.12_5	295	0	3.22432	0	ENSG00000187736	-11.1355	6.05E-10	5.00E-07	chr2	219940039	220025587	NHEJ1	non-homologous end joining factor 1	down
ENSG00000166405.15_7	338	0	1.49583	0	ENSG00000166405	-11.3318	2.65E-10	2.57E-07	chr11	8127603	8190602	RIC3	RIC3 acetylcholine receptor chaperone	down
ENSG00000283515.1_8	554	0	4.17565	0	ENSG00000283515	-12.0444	1.30E-11	2.30E-08	chr19	58740280	58826549	AC020915.5	NA	down
ENSG00000197312.12_5	701	0	1.50769	0	ENSG00000197312	-12.3839	3.05E-12	6.30E-09	chr1	15943953	15995539	DDI2	DNA damage inducible 1 homolog 2	down
ENSG00000255872.3_7	860	0	7.61045	0	ENSG00000255872	-12.6787	8.57E-13	3.55E-09	chr9	37588410	38068684	AL138752.2	NA	down
ENSG00000277957.1_4	11703	0	76.2977	0	ENSG00000277957	-16.4449	7.51E-20	9.32E-16	chr17	7466604	7482033	SENP3-EIF4A1	NA	down
