# Supplementary material for: SUMOylated Golgin45 associates with PML-NB to transcriptionally regulate lipid metabolism genes during heat shock stress
Source: Commun Biol. 2024 May 6;7:532. doi: 10.1038/s42003-024-06232-3 (PMC11074300; doi:10.1038/s42003-024-06232-3)
Supplement: Supplementary file 6 — Supplementary data 4 [file 42003_2024_6232_MOESM6_ESM.xlsx]

## Sheet: figure 1
figure 1g
WT	8-KR
1	0.119301
1	0.127125
1	0.056338
figure 1h
WT	8-KR
1	0.534725
1	0.180134
1	0.22973

## Sheet: figure 2
figure 2b
SUMO1	SUMO1+XAV939	SUMO3	SUMO3+XAV939
1	1.26	1	0.91
1	1.23	1	0.97
1	1.26	1	1.03
figure 2f
Hours	Golgin45-WT			Golgin45-8KR			Golgin45-ΔTBD
0	1	1	1	1	1	1	1	1	1
1	0.571429	0.869565	0.777778	0.608696	0.463918	0.428571	0.904255	1.04444	0.882353
2	0.485149	0.606383	0.795455	0.478723	0.430108	0.283333	0.894118	1.03488	0.71134
4	0.42268	0.577778	0.607143	0.365591	0.423913	0.339286	0.730337	0.946237	0.571429
6	0.413043	0.511364	0.583333	0.307692	0.304348	0.153846	0.780488	0.903226	0.581395

## Sheet: figure 3
figure 3e
mCh G45	mCh G45 Δ 397-400	mCh G45 R375A	mCh G45 R375A Δ 397-400
71.4787	95.2314	5.87397	10.6102
86.3351	97.3401	3.12204	3.72553
70.2321	98.1514	10.9054	6.12623
85.8793	98.567	7.64658	10.1766
62.973	96.2963	7.7167	5.62167
63.9779	92.6936	4.72174	3.03211
80.2676	96.7202	7.8513	3.34683
70.4735	95.99	6.79558	3.36805
73.0986	89.4494	18.5656	5.77466
86.3016	94.7341	2.91424	2.84002
73.0464	95.2706	4.25171	5.06302
76.4309	88.3894	5.23221	6.58102
73.817	90.6103	16.7986	4.83006
80.383	90.1925	15.3986	3.46836
68.4717	92.516	4.3129	3.40354
88.5407	91.5833	2.93993	5.85082
70.3629	95.5314	2.4897	5.56889
67.9916	89.0584	3.43706	4.77979
72.603	93.348	3.06938	4.34643
67.8293	97.9403	2.93251	6.7636
66.8952	95.7039	7.0514	10.4107
		7.70567
figure 3f
mCh G45	mCh G45 Δ 397-400	mCh G45 R375A	mCh G45 R375A Δ 397-400
26.2277	4.7686	38.9843	4.17758
20.6093	2.65987	38.4294	7.38559
27.1118	1.84864	30.0057	4.95657
10.2273	1.43304	26.7898	2.03435
20.7207	3.7037	29.3924	10.7423
18.7764	7.30645	33.6567	7.75762
18.9298	3.27979	39.2318	6.39004
12.2188	4.01002	32.5491	4.80678
11.8762	10.5506	26.3459	4.73755
11.7029	5.26592	40.4982	5.8673
13.165	4.72937	30.3006	5.97566
11.0517	11.6106	30.1157	12.0215
13.194	9.38967	34.9572	6.01964
11.9574	9.80453	32.6127	9.91703
17.7414	7.48401	22.9303	2.04727
8.81826	8.41673	39.4097	15.0816
20.9677	4.46856	34.9957	8.61395
20.9205	10.9416	39.7298	6.45168
20.3618	6.65201	35.2908	4.59349
25.8375	2.05966	39.9338	13.3714
26.1508	4.29612	42.5359	21.8788
figure 3h
WT	R375A
1	0.238556
1	0.244444
1	0.365217
figure 3j
WT	R375A
1	0.838509
1	0.535714
1	0.741935

## Sheet: figure 4
figure 4b
WCL	nuclear	cytosal
1	0.56	0.39
1	0.92	0.8
1	0.55	0.33
figure 4d
WCL	nuclear	cytosal
1	0.97	0.03
1	0.74	0.23
1	0.61	0.17
figure 4f
mCherry-NHS-WCL	mCherry-NHS-Nuclear	mCherry-NHS-Cytosal	mCherry-HS-WCL	mCherry-HS-Nuclear	mCherry-HS-Cytosal	mCh-Golgin45-NHS-WCL	mCh-Golgin45-NHS-Nuclear	mCh-Golgin45-NHS-Cytosal	mCh-Golgin45-HS-WCL	mCh-Golgin45-HS-Nuclear	mCh-Golgin45-HS-Cytosal
1	0.01	0.91	0.85	0.05	0.94	1	0.57	0.21	0.93	1.02	0.03
1	0.01	1.04	0.95	0.04	0.97	1	0.86	0.49	1.01	1.04	0.08
1	0.02	1.03	0.93	0.05	0.99	1	0.77	0.37	0.99	0.99	0.05
figure 4h
0h	2h	4h	6h
1	1.17895	1.47273	1.61458
1	1.1573	1.32143	1.22642
1	1.17204	1.41237	1.35577
figure 4i
0h	2h	4h	6h
1	0.99	0.896552	0.850575
1	1.28	1.17647	0.935185
1	0.861386	0.935185	0.857143
figure 4l
SUMO1-NHS	SUMO1-HS	SUMO3-NHS	SUMO3-HS
1	1.01	1	1.57
1	1.18	1	1.53
1	1.11	1	1.49

## Sheet: figure 5
figure 5e
NHS-mCh-G45	HS-mCh-G45	NHS-mCh-G45 8KR	HS-mCh-G45 8KR
5	2	3	4
0	5	0	16
5	16	2	3
2	7	4	6
8	20	5	7
3	19	0	10
5	17	0	4
6	15	4	8
17	10	9	6
5	5	6	11
6	5	2	4
16	10	9	9
10	4	1	15
4	10	4	11
2	16	3	10
6	10	3	6
6	8	4	0
7	5	7	1
0	2	4	4
3	15	10	10
1	6	0	2
4	7	3	0
0	18	5	6
0	35	4	21
6	10	1	3
1	25	1	3
7	13	2	7
1	21	2	11
4	2	4	18
13	10	2	9

## Sheet: figure 6
figure 6d
WT-WCL	WT-N	WT-C	R375A-WCL	R375A-N	R375A-C	HS-WT-WCL	HS-WT-N	HS-WT-C	HS-R375A-WCL	HS-R375A-N	HS-R375A-C
1	0.21	0.65	1	0.19	0.63	1	0.39	0.62	1	0.25	0.41
1	0.11	0.65	1	0.18	0.62	1	0.26	0.4	1	0.13	0.35
1	0.06	0.72	1	0.09	0.64	1	0.28	0.4	1	0.11	0.31
figure 6g
	HeLa			HeLa HS			HeLa KI-375			HeLa KI-375 HS
ABHD16A	1	1	1	0.788036	0.795495	0.786956	0.543515	0.515633	0.56587	0.49945	0.516964	0.552674
ACAD11	1	1	1	0.721805	0.826889	0.890284	0.448345	0.434426	0.464471	0.494631	0.566892	0.576839
SREBF1	1	1	1	0.041291	0.149882	0.095492	0.01381	0.014528	0.009044	0.010193	0.01716	0.018511

## Sheet: Supplementary figure 3
mCherry	mCherry-Golgin45	mCherry-Golgin45-8KR	mCherry+HS	mCherry-Golgin45+HS	mCherry-Golgin45-8KR+HS
1.649	1.694	1.648	0.217	0.221	0.218
1.684	1.701	1.727	0.231	0.222	0.244
1.827	1.799	1.901	0.25	0.235	0.233
